# Supplementary material for: Proteomic Insight into the Symbiotic Relationship of Pinus massoniana Lamb and Suillus luteus towards Developing Al-Stress Resistance
Source: Life (Basel). 2021 Feb 23;11(2):177. doi: 10.3390/life11020177 (PMC7926926; doi:10.3390/life11020177)
Supplement: Supplementary file 1 [file life-11-00177-s001.zip]

Archive with 6 entries (6 files):
- supplementary Figure 1.tif
- Supplementary Table 1.xlsx
- Supplementary Table 2.xlsx
- Supplementary Table 3.xlsx
- Supplementary table 4.xlsx
- Supplementary Table 5.xlsx
