# Supplementary material for: Proteomic Insight into the Symbiotic Relationship of Pinus massoniana Lamb and Suillus luteus towards Developing Al-Stress Resistance
Source: Life (Basel). 2021 Feb 23;11(2):177. doi: 10.3390/life11020177 (PMC7926926; doi:10.3390/life11020177)
Supplement: Supplementary file 1 [file life-11-00177-s001.zip › Supplementary Table 1.xlsx]

## Sheet: sheet1
Supplementary Table 1: list of identified protiens and their quantification
Accession	Description	ID	Protein name	Coverage	Unique Peptides	Peptides	PSMs	AAs	MW [kDa]	calc. pI	CK-0-1/REF	CK-0-1/REF Count	CK-0-1/REF Variability [%]	CK-0-2/REF	CK-0-2/REF Count	CK-0-2/REF Variability [%]	CK-0-3/REF	CK-0-3/REF Count	CK-0-3/REF Variability [%]	CK-04-1/REF	CK-04-1/REF Count	CK-04-1/REF Variability [%]	CK-04-2/REF	CK-04-2/REF Count	CK-04-2/REF Variability [%]	CK-04-3/REF	CK-04-3/REF Count	CK-04-3/REF Variability [%]	LB-0-1/REF	LB-0-1/REF Count	LB-0-1/REF Variability [%]	LB-0-2/REF	LB-0-2/REF Count	LB-0-2/REF Variability [%]	LB-0-3/REF	LB-0-3/REF Count	LB-0-3/REF Variability [%]	LB-04-1/REF	LB-04-1/REF Count	LB-04-1/REF Variability [%]	LB-04-2/REF	LB-04-2/REF Count	LB-04-2/REF Variability [%]	LB-04-3/REF	LB-04-3/REF Count	LB-04-3/REF Variability [%]
TRINITY_DN37125_c0_g1	ORF type:complete; len:109 194-520 (+)	ABK25426	unknown [Picea sitchensis]	84.26	8	8	16	108	11.7012	8.45557	1.20593	8	11.2302	1.07949	4	6.4688	0.976371	4	2.00311	1.33158	8	10.8609	0.855782	4	5.99765	0.830577	4	4.50047	1.02613	8	4.66774	1.00562	4	17.8156	1.06767	4	3.59982	0.871184	8	8.40629	1.07418	4	2.57437	1.03196	4	0.668851
TRINITY_DN48177_c1_g2	ORF type:complete; len:102 766-1071 (+)	ABK23895	unknown [Picea sitchensis];gi|116792150|gb|ABK26251.1| unknown [Picea sitchensis]	84.16	7	7	128	101	10.8053	4.93213	1.23802	38	13.3365	0.993318	40	10.5926	0.914577	50	22.3518	1.14571	38	11.3441	0.781024	40	12.5407	0.874237	50	16.8461	0.977145	38	8.10102	1.23687	40	9.06442	1.0853	50	9.41562	0.998029	38	9.11437	1.00195	40	9.3854	0.860176	50	19.0744
TRINITY_DN16660_c0_g1	ORF type:complete; len:131 330-722 (-)	ABK24149	unknown [Picea sitchensis];gi|224285137|gb|ACN40296.1| unknown [Picea sitchensis]	83.85	12	12	91	130	14.0645	9.49561	1.20151	30	13.5214	0.942151	30	13.6303	0.896506	31	13.7646	1.18796	30	10.3691	0.801029	30	12.2236	0.953872	31	8.34151	1.12345	30	5.74632	1.20263	30	9.63757	1.20059	31	10.0035	0.812518	30	7.5576	1.05492	30	14.2935	0.873731	31	22.9567
TRINITY_DN48682_c0_g7	ORF type:5prime_partial; len:104 1-312 (+)	ABK27136	unknown [Picea sitchensis]	83.5	6	6	18	103	10.8788	5.41455	0.966412	5	2.70353	0.909598	2	24.2945	1.9659	11	79.9079	0.814283	5	26.0859	1.03159	2	16.063	0.700282	11	4.76787	1.19075	5	13.6845	0.877945	2	2.53471	0.956665	11	13.6477	0.973646	5	4.46171	0.801417	2	44.8648	0.958282	11	49.9015
TRINITY_DN46165_c0_g1	ORF type:complete; len:130 1709-2098 (+)	ABK24240	unknown [Picea sitchensis];gi|116787593|gb|ABK24569.1| unknown [Picea sitchensis];gi|116787654|gb|ABK24594.1| unknown [Picea sitchensis];gi|116789956|gb|ABK25450.1| unknown [Picea sitchensis];gi|116791694|gb|ABK26074.1| unknown [Picea sitchensis]	81.4	9	9	112	129	14.0661	8.83643	0.630038	25	25.647	0.747428	37	31.8332	0.453871	50	83.6951	0.984708	25	10.4173	1.14684	37	38.843	1.49193	50	21.5818	0.734305	25	26.0366	0.848465	37	15.3508	1.04791	50	10.9136	1.25171	25	11.1311	1.04662	37	13.309	0.619342	50	49.7951
TRINITY_DN50069_c1_g1	ORF type:complete; len:104 535-846 (-)	ABK26677	unknown [Picea sitchensis];gi|148909084|gb|ABR17644.1| unknown [Picea sitchensis]	80.58	6	6	31	103	11.4446	4.61475	0.87328	6	9.04534	1.26877	6	4.65189	1.01001	19	69.7398	0.880907	6	11.7862	0.948461	6	12.1019	1.32313	19	28.5781	0.752667	6	9.9629	0.750502	6	13.2397	1.01829	19	11.6252	1.28511	6	6.03619	0.989082	6	9.40691	0.942641	19	16.2645
TRINITY_DN52787_c0_g1	ORF type:internal; len:136 2-406 (-)	CBL95264	phosphoglycerate kinase 1 [Pinus pinaster]	79.26	12	12	196	135	14.1023	4.90674	0.628275	62	22.8734	0.706837	56	27.6318	0.684519	77	49.8981	1.02713	62	9.56733	1.10504	57	25.2623	1.23622	77	22.8029	1.25501	62	10.3132	1.1729	57	19.3029	1.08265	77	8.3481	0.971005	62	7.79555	0.966459	57	10.4858	0.929992	76	22.1855
TRINITY_DN41588_c0_g2	ORF type:complete; len:116 302-649 (+)	ABK22480	unknown [Picea sitchensis];gi|116785560|gb|ABK23773.1| unknown [Picea sitchensis];gi|148906377|gb|ABR16343.1| unknown [Picea sitchensis];gi|148910570|gb|ABR18357.1| unknown [Picea sitchensis];gi|224285553|gb|ACN40496.1| unknown [Picea sitchensis];gi|224286023|gb|ACN40723.1| unknown [Picea sitchensis]	78.26	5	5	69	115	11.5227	4.29736	1.17799	15	6.78957	1.05885	22	12.7949	1.21977	32	12.3122	1.21511	15	5.21812	0.808031	22	8.56773	0.802499	32	17.1337	1.06772	15	4.59796	1.1865	22	18.0263	0.990449	32	7.66718	0.866095	15	7.83216	0.837891	22	12.1596	1.22393	32	12.6681
TRINITY_DN50348_c0_g1	ORF type:3prime_partial; len:157 346-813 (+)	ABK24139	unknown [Picea sitchensis]	78.21	11	11	67	156	16.0197	6.39209	1.21437	24	22.9286	1.03038	28	20.8643	0.807689	14	30.606	0.674832	21	23.0048	0.767768	27	14.6692	1.06444	14	10.9397	0.986628	24	15.5427	1.13641	27	12.4333	1.03054	14	8.95659	0.993203	24	9.52562	0.975588	28	9.42698	0.753687	14	22.4748
TRINITY_DN45348_c0_g4	ORF type:complete; len:134 857-1258 (+)	ABK23993	unknown [Picea sitchensis]	78.2	2	6	95	133	14.3545	5.14795	1.02278	2	30.4553				0.757395	1		1.03077	2	0.892809				0.728762	1		0.982312	2	24.0328				1.16253	1		1.03379	2	30.1876				0.716779	1
TRINITY_DN49742_c1_g1	ORF type:3prime_partial; len:113 3-338 (-)	XP_023881073	polyubiquitin [Quercus suber];gi|1344045563|ref|XP_023902832.1| polyubiquitin [Quercus suber];gi|2894304|emb|CAA11267.1| polyubiquitin [Nicotiana tabacum]	77.68	2	9	191	112	12.5497	6.12549	3.65762	3	1.44976							0.679309	3	34.326							0.523786	3	46.5806							0.734238	3	0.913834
TRINITY_DN41860_c0_g1	ORF type:complete; len:256 820-1587 (+)	ABR17713	unknown [Picea sitchensis]	76.86	25	25	156	255	28.4629	4.50049	1.05207	44	11.6398	1.04967	60	19.428	1.43808	52	20.7901	1.28745	44	6.87638	1.1175	60	17.3452	0.712593	52	13.6855	0.842679	44	14.2703	0.949357	60	21.349	0.999775	52	17.1802	0.903763	44	13.9494	0.904726	60	10.9163	1.44442	52	17.2211
TRINITY_DN37143_c0_g1	ORF type:complete; len:154 472-933 (-)	ABK25180	unknown [Picea sitchensis]	75.82	9	10	24	153	17.0508	6.354	1.1933	10	9.80243	0.996636	8	8.29649	0.670425	5	16.9587	1.05754	10	7.4089	0.818212	8	14.7051	0.919849	5	14.4427	0.972809	10	4.32747	1.35854	7	7.23061	1.27279	5	4.78055	0.999774	10	5.78666	0.939938	7	8.60789	0.920704	5	26.0083
TRINITY_DN40473_c0_g2	ORF type:complete; len:134 460-861 (-)	ABK23993	unknown [Picea sitchensis]	75.19	2	6	96	133	14.3114	5.03369	1.05344	3	4.65687	0.716363	1					1.21252	3	2.50641	1.79443	1					1.10627	3	3.07179	0.736276	1					1.00116	3	12.221	0.549025	1
TRINITY_DN49486_c2_g1	ORF type:complete; len:170 1833-2342 (+)	OAE27391	hypothetical protein AXG93_2015s1180 [Marchantia polymorpha subsp. ruderalis]	74.56	11	11	92	169	19.0287	7.51807	0.619683	31	34.5131	0.574721	26	28.6866	0.56268	35	72.9853	1.08663	31	11.6143	1.14862	26	11.8715	1.06743	35	18.4369	0.905589	31	11.6934	0.995853	26	11.8439	1.06788	35	12.9474	1.15805	31	8.51019	1.17734	26	7.69463	0.943873	35	14.7427
TRINITY_DN45025_c1_g1	ORF type:3prime_partial; len:198 50-640 (+)	ABR18415	unknown [Picea sitchensis];gi|224284393|gb|ACN39931.1| unknown [Picea sitchensis];gi|224284458|gb|ACN39963.1| unknown [Picea sitchensis]	74.11	7	14	125	197	21.3649	6.20166	0.847868	16	7.82916	0.964278	9	9.8163	0.736281	8	15.2378	0.92165	16	10.0005	1.04949	9	7.07555	1.33101	8	12.2327	1.02611	16	8.80513	0.880209	9	11.4519	1.13379	8	5.3284	1.0263	16	7.45353	1.04496	9	10.2162	0.855935	8	6.99652
TRINITY_DN40936_c0_g1	ORF type:complete; len:275 213-1037 (+)	ABK24200	unknown [Picea sitchensis]	73.36	19	19	165	274	29.5834	7.63525	0.901246	43	18.8358	0.73395	61	15.291	0.614082	61	37.0947	0.848128	43	16.5765	0.659956	61	20.6245	1.10666	61	15.7459	1.3632	43	15.4716	1.20646	61	14.0018	1.22155	61	18.5415	1.01428	43	7.69235	1.2419	61	22.7118	0.736717	61	29.7274
TRINITY_DN52549_c1_g1	ORF type:3prime_partial; len:230 1522-2208 (+)	ABK25453	unknown [Picea sitchensis]	72.49	7	16	92	229	25.1911	5.30029	0.678312	12	25.1741	0.97366	10	8.17113	0.595672	10	25.4037	0.698854	12	23.5541	1.15461	10	6.03966	1.64477	10	7.20019	0.795497	12	14.6607	0.778696	10	7.4352	0.949149	10	7.63363	1.21512	12	5.21274	1.00965	10	7.28356	0.577939	10	38.6793
TRINITY_DN43045_c0_g3	ORF type:complete; len:519 3245-4801 (-)	YP_008082276	ATP synthase CF1 beta subunit (chloroplast) [Pinus massoniana];gi|356999593|gb|AET47469.1| ATP synthase CF1 beta subunit (chloroplast) [Pinus massoniana];gi|490345120|gb|AGL11122.1| ATP synthase CF1 beta subunit (chloroplast) [Pinus massoniana]	71.81	21	23	432	518	56.2102	5.65576	0.722357	91	55.7535	0.745533	89	24.5082	1.58911	167	48.6045	0.764618	91	24.2757	1.08337	89	24.4992	0.817008	170	57.4188	0.719748	91	26.0666	0.7962	89	24.8938	1.04476	170	13.7492	1.18189	91	13.2417	1.06163	91	11.6394	1.03617	169	33.2651
TRINITY_DN51392_c1_g2	ORF type:5prime_partial; len:149 276-722 (-)	ABK24012	unknown [Picea sitchensis]	71.62	4	8	57	148	15.7691	5.56689	0.989004	12	13.4606	0.85385	10	15.7231	0.765306	12	7.98937	0.911567	11	7.73438	1.05418	10	14.9156	1.25028	12	13.3735	0.94743	12	12.5877	1.30157	10	5.56117	1.07881	12	6.23978	0.984276	12	7.73483	0.923859	10	6.67147	0.82365	12	12.2339
TRINITY_DN45273_c0_g5	ORF type:complete; len:214 520-1161 (-)	ABR18090	unknown [Picea sitchensis]	70.89	9	14	61	213	23.5341	6.80029	0.92549	7	6.38565	0.96447	7	3.17961	1.13714	7	7.68935	1.14919	7	7.87745	1.06102	7	10.3236	0.8531	7	7.16907	0.978835	7	11.8364	0.897013	7	10.4705	1.06513	7	11.9859	1.01428	7	12.6454	1.0334	7	10.2869	1.28241	7	5.40753
TRINITY_DN49996_c2_g1	ORF type:complete; len:255 388-1152 (+)	ABK23407	unknown [Picea sitchensis];gi|224284442|gb|ACN39955.1| unknown [Picea sitchensis]	70.87	16	17	319	254	27.0331	5.80811	1.13276	92	9.69442	0.93606	101	11.5588	1.11187	123	14.9973	1.19827	92	11.3539	0.950621	102	10.0218	0.776828	124	21.4728	1.04733	92	10.5943	1.20246	101	12.2889	1.02029	124	10.3715	0.831392	92	12.1121	1.1129	101	8.18076	1.23139	124	17.2699
TRINITY_DN48282_c1_g5	ORF type:complete; len:155 236-700 (+)	ABK22713	unknown [Picea sitchensis];gi|116786841|gb|ABK24260.1| unknown [Picea sitchensis];gi|224284607|gb|ACN40036.1| unknown [Picea sitchensis];gi|224285193|gb|ACN40323.1| unknown [Picea sitchensis]	69.48	5	14	64	154	17.4773	4.29736	1.17473	11	7.71708	1.09419	4	8.19574	1.56474	4	4.82645	1.26421	11	5.82373	0.89727	4	8.30192	0.759517	4	2.5156	0.876315	11	7.49123	1.10898	4	9.96714	0.932557	4	6.17862	0.797308	11	13.3524	0.794096	4	3.70345	1.17211	4	5.44085
TRINITY_DN40980_c0_g3	ORF type:complete; len:298 713-1606 (-)	ABK23774	unknown [Picea sitchensis]	69.36	3	13	65	297	32.7574	9.46631				0.85805	4	5.46578	0.754078	2	29.5928				0.864214	4	2.2583	1.15035	2	13.9799				1.01121	4	4.8789	1.09837	2	9.13852				1.10697	4	4.029	0.912146	2	35.9909
TRINITY_DN49467_c0_g4	ORF type:5prime_partial; len:125 2-376 (+)	ABK23585	unknown [Picea sitchensis]	69.35	7	7	226	124	13.2629	9.80322	0.961565	51	32.0516	0.78189	61	21.1456	0.718176	107	32.2399	0.856394	50	7.90391	0.899698	62	13.4693	1.04146	110	17.6797	1.15728	50	28.6875	1.22072	63	18.5124	1.07624	110	14.8521	0.902556	51	15.4976	1.12584	62	12.9841	0.947375	110	20.1871
TRINITY_DN41571_c4_g4	ORF type:complete; len:101 1052-1354 (+)	ABK24450	unknown [Picea sitchensis]	69	6	6	19	100	10.7468	8.74854	0.977809	10	9.39199	0.909985	5	12.2356	0.733296	4	2.13875	1.05143	10	11.601	0.986675	5	9.15683	1.14272	4	8.13542	0.976841	10	11.2131	0.982103	5	8.30422	1.10304	4	7.22895	1.00981	10	4.09691	1.06545	5	8.93237	0.829993	4	11.4436
TRINITY_DN52656_c1_g1	ORF type:complete; len:141 74-496 (+)	XP_020256530	probable histone H2A.3 [Asparagus officinalis];gi|1150744486|ref|XP_020246423.1| probable histone H2A.3 [Asparagus officinalis];gi|1141993510|gb|ONK74729.1| uncharacterized protein A4U43_C03F9540 [Asparagus officinalis]	68.57	6	9	179	140	14.4549	10.2427	1.21343	12	14.3794	1.15068	16	17.3705	1.17837	16	17.2874	1.08049	12	13.2449	0.792021	16	22.8302	0.861026	17	35.9245	0.910333	12	18.5863	1.12649	16	7.86478	0.915245	16	16.2365	1.0897	12	4.87842	0.915004	16	9.247	1.18628	15	32.3636
TRINITY_DN51042_c0_g2	ORF type:complete; len:131 657-1049 (-)	ABK24573	unknown [Picea sitchensis]	68.46	6	6	57	130	14.3863	5.63037	1.23743	18	10.4353	1.07678	23	11.8454	0.958357	16	19.8059	0.865456	18	13.1414	0.819978	21	16.3277	0.93961	16	28.2803	1.09804	18	18.0372	1.13824	23	18.0897	0.850006	16	21.9157	0.781246	18	8.266	0.77843	23	13.5212	0.903102	16	10.8197
TRINITY_DN49477_c0_g1	ORF type:3prime_partial; len:221 163-822 (+)	ABK23152	unknown [Picea sitchensis];gi|116792247|gb|ABK26290.1| unknown [Picea sitchensis]	68.18	3	16	143	220	24.7452	9.75928	1.02588	7	4.08331	1.04377	3	12.5533	0.969476	5	38.2863	1.25631	7	7.74825	0.863583	3	4.57199	0.856183	5	34.1001	1.02312	7	2.23884	1.18769	3	0.943805	1.0692	5	15.8773	0.967008	7	1.89539	1.03205	3	3.54022	1.09546	5	14.4741
TRINITY_DN39305_c0_g1	ORF type:complete; len:129 291-677 (+)	ADE76073	unknown [Picea sitchensis]	67.97	7	7	21	128	13.9735	4.22119	1.18883	8	12.3278	1.16278	6	10.7192	1.71162	7	10.6661	1.41936	8	15.7151	1.04008	6	5.60442	0.569141	7	15.9526	0.900207	8	13.9026	0.936081	6	19.6852	0.715869	7	15.1893	0.925817	8	9.96153	0.833897	6	10.6135	1.3907	7	18.7591
TRINITY_DN43366_c0_g1	ORF type:complete; len:292 1863-2738 (+)	ABK24545	unknown [Picea sitchensis]	67.7	27	27	182	291	32.417	5.07178	1.04054	47	7.75262	0.972295	71	16.3427	0.865844	64	23.8488	1.11968	47	9.27612	0.712818	71	18.8642	0.983497	64	11.6998	1.00639	47	8.17669	1.24507	71	11.9894	1.08432	64	9.72691	1.00141	47	7.78508	1.00062	71	13.1921	0.784673	64	26.9646
TRINITY_DN49205_c0_g1	ORF type:complete; len:131 590-982 (-)	ABK22082	unknown [Picea sitchensis];gi|116784403|gb|ABK23330.1| unknown [Picea sitchensis];gi|294461482|gb|ADE76302.1| unknown [Picea sitchensis];gi|294463748|gb|ADE77399.1| unknown [Picea sitchensis]	67.69	9	9	73	130	14.7709	10.1841	1.1044	12	17.3887	1.02322	28	12.2481	1.03238	25	15.0704	1.19999	12	19.326	1.01504	28	9.7647	0.886147	25	18.4881	0.93121	12	13.7552	0.999073	28	13.7343	1.05675	25	7.32094	0.942894	12	9.10012	1.00666	27	7.04468	1.17796	25	11.6605
TRINITY_DN42581_c1_g1	ORF type:complete; len:124 236-607 (-)	ABK22047	unknown [Picea sitchensis]	67.48	10	10	38	123	13.6651	5.38916	0.964123	13	12.8181	0.86955	13	8.09277	0.649885	12	38.2773	0.667201	13	14.8724	0.719033	13	18.8937	1.31213	12	10.8756	1.34741	13	10.8545	1.02181	13	6.61167	1.07953	12	9.70399	1.02765	13	10.3507	1.15717	13	7.97179	0.823528	12	24.364
TRINITY_DN46275_c0_g1	ORF type:complete; len:148 131-574 (+)	ABK21117	unknown [Picea sitchensis];gi|116782913|gb|ABK22719.1| unknown [Picea sitchensis]	67.35	9	9	64	147	15.4916	4.00537	0.896002	12	10.8211	1.1054	24	16.2754	1.82167	28	10.9872	1.41957	12	6.23942	1.09079	24	12.8649	0.588303	28	16.8871	0.97075	12	10.4678	1.16771	24	8.2418	0.829756	28	13.087	1.29365	12	8.68961	0.9617	24	11.3896	1.66417	28	14.9491
TRINITY_DN47470_c1_g1	ORF type:complete; len:159 233-709 (+)	XP_019177147	PREDICTED: universal stress protein PHOS34 [Ipomoea nil]	67.09	10	10	57	158	17.5999	5.18604	0.936467	21	9.68525	0.938241	15	18.2334	0.725973	21	39.7846	0.876851	21	16.9022	0.658046	15	16.5284	1.18401	21	27.2205	1.21207	21	7.84637	1.16175	15	24.7549	1.01643	21	16.0844	1.14035	21	10.6792	0.971182	15	11.4417	0.843946	21	27.4072
TRINITY_DN45698_c3_g2	ORF type:complete; len:152 226-681 (+)	ABR16248	unknown [Picea sitchensis];gi|224286786|gb|ACN41096.1| unknown [Picea sitchensis]	66.89	8	10	81	151	16.2456	10.4478	0.986663	18	17.3148	1.00201	21	15.1553	1.47891	33	64.7417	0.972098	19	7.7796	0.92432	21	13.1643	0.866863	33	20.5433	1.10778	18	13.1251	1.03645	21	19.623	1.19454	33	30.4472	1.00936	18	9.63457	1.15507	21	8.86483	0.962331	33	17.9542
TRINITY_DN51359_c2_g2	ORF type:complete; len:100 304-603 (-)	AIL50244	putative auxin-repressed protein [Pinus massoniana]	66.67	4	4	24	99	10.9484	10.0815	1.67356	6	23.9216	1.11628	8	15.8821	0.904442	9	13.1901	1.00403	6	11.8726	0.788207	8	23.1209	0.993157	10	14.2413	0.990785	6	6.20567	1.32137	8	6.00671	1.15286	10	12.7012	0.882565	6	4.58057	0.938753	8	7.16808	0.754455	9	32.4822
TRINITY_DN44036_c0_g1	ORF type:complete; len:121 440-802 (+)	ACN40559	unknown [Picea sitchensis];gi|224286397|gb|ACN40906.1| unknown [Picea sitchensis]	66.67	8	8	67	120	13.0318	6.97607	1.14723	15	7.57228	0.990119	19	6.20234	0.851765	33	11.8838	0.982892	15	5.94196	0.889057	19	9.32924	0.910762	33	12.9133	1.15769	15	7.43821	0.988341	19	9.45259	1.09007	33	10.0666	0.863557	15	7.93977	1.02802	19	5.28956	0.905382	33	14.6415
TRINITY_DN46862_c0_g3	ORF type:complete; len:172 332-847 (-)	ABK22551	unknown [Picea sitchensis]	66.08	11	11	99	171	18.5235	6.03662	0.575476	28	22.9705	0.753289	38	27.9266	0.478766	33	19.2301	0.568251	28	19.6399	0.747664	37	26.9806	1.3518	33	18.3769	1.68907	28	16.3408	1.49704	38	32.7065	1.15582	33	7.5121	0.925683	28	8.0807	0.988766	38	18.9549	0.731662	33	24.6049
TRINITY_DN41088_c0_g1	ORF type:complete; len:690 296-2365 (-)	ADE75906	unknown [Picea sitchensis]	66.04	39	39	149	689	75.2411	4.60205	1.01286	32	9.08555	0.825313	68	14.0794	1.25425	49	23.1228	1.30642	32	12.7321	1.04838	68	11.9547	0.677795	49	16.0822	0.937589	32	7.24882	1.27252	68	13.1938	0.806072	49	15.2049	1.01043	32	5.925	1.04288	68	12.0336	1.01741	49	16.5932
TRINITY_DN46052_c3_g1	ORF type:5prime_partial; len:160 2-481 (+)	ABK26420	unknown [Picea sitchensis]	66.04	10	10	44	159	18.2003	9.12939	0.978443	11	25.0016	0.90028	14	11.0315	0.765265	19	26.0615	0.978915	11	15.0126	0.849456	14	12.6635	1.17995	19	17.9569	1.35591	11	15.6912	1.15399	14	10.2895	1.19281	19	13.8593	0.932335	11	10.8777	1.08122	14	8.27134	0.942826	19	12.4299
TRINITY_DN42658_c0_g1	ORF type:complete; len:289 253-1119 (+)	ABR17759	unknown [Picea sitchensis];gi|224286475|gb|ACN40944.1| unknown [Picea sitchensis]	65.97	16	18	176	288	32.0255	8.88037	0.922281	45	18.5799	1.02494	47	11.9404	0.738872	62	43.8504	0.784004	44	17.2357	0.809221	47	13.1961	1.16524	63	18.4353	1.00866	45	15.8708	1.1481	47	10.9434	1.06297	63	8.06893	1.16239	45	10.0585	1.06466	47	8.47698	0.84505	63	34.2463
TRINITY_DN41259_c0_g2	ORF type:complete; len:185 410-964 (-)	ABK26191	unknown [Picea sitchensis]	65.76	11	11	25	184	20.7373	5.68115	0.815718	10	12.1195	0.953564	9	7.82401	0.711411	6	5.05438	0.858026	10	9.13666	1.08201	9	22.0138	0.988315	6	5.75356	1.17558	10	6.66043	1.11361	9	9.26453	0.953221	6	8.55792	1.05979	10	6.75107	0.986009	9	8.56897	0.961842	6	5.10894
TRINITY_DN52536_c0_g2	ORF type:complete; len:548 685-2328 (+)	ABK24483	unknown [Picea sitchensis]	65.45	32	37	378	547	57.9956	5.18604	0.61529	80	35.4867	0.649526	85	18.8942	0.717564	137	68.2821	0.901858	80	10.0873	1.13155	85	19.5846	1.15544	137	20.0642	1.35248	80	9.62854	1.17003	85	11.1022	1.07398	137	12.3408	0.720278	80	17.765	1.15634	85	10.077	1.009	137	15.4952
TRINITY_DN51838_c1_g1	ORF type:3prime_partial; len:137 275-682 (+)	ABK25453	unknown [Picea sitchensis]	65.44	7	9	53	136	15.0815	6.56592	0.844916	12	27.3141	0.930644	10	7.42829	0.576962	13	23.5179	0.802368	12	22.7654	1.20398	10	5.38191	1.45014	13	12.2808	0.886739	12	19.0781	0.801118	10	10.3422	1.10573	13	15.3473	1.27099	12	5.34276	1.05025	10	3.74401	0.670151	13	9.14322
TRINITY_DN49172_c0_g2	ORF type:complete; len:354 242-1303 (+)	ABK21077	unknown [Picea sitchensis]	64.87	18	19	171	353	37.9387	7.23975	0.987058	65	20.2807	1.03763	51	14.9727	0.647937	50	40.3651	0.780612	65	28.8333	0.829506	51	16.7071	1.39115	53	21.3367	1.17217	65	14.3623	1.04519	51	13.4065	1.02264	53	8.34557	1.06149	65	12.0241	1.07545	51	10.2645	0.661857	51	42.3642
TRINITY_DN47656_c0_g1	ORF type:complete; len:171 180-692 (+)	ABK21293	unknown [Picea sitchensis];gi|116783254|gb|ABK22857.1| unknown [Picea sitchensis];gi|116793623|gb|ABK26815.1| unknown [Picea sitchensis];gi|224286728|gb|ACN41067.1| unknown [Picea sitchensis]	64.71	8	12	122	170	19.4948	5.32568	1.13295	26	12.503	1.10312	27	12.1527	1.20602	31	35.469	1.04967	26	9.43525	0.980993	27	7.88532	0.823443	31	18.2354	0.943078	26	9.22841	0.99019	27	11.7707	0.915717	31	18.4989	0.907533	26	11.3108	1.00222	27	7.36055	1.29363	31	19.4956
TRINITY_DN48381_c0_g1	ORF type:3prime_partial; len:229 400-1083 (+)	ACN40240	unknown [Picea sitchensis];gi|224286113|gb|ACN40767.1| unknown [Picea sitchensis]	64.47	9	10	15	228	25.2784	6.75635	0.687241	9	18.2617	0.969462	4	6.66763	1.16314	1		0.798922	9	19.9262	1.22794	4	12.6763	1.06614	1		1.08768	9	4.66186	0.789068	4	18.2147	0.83453	1		1.00345	9	13.4233	1.16263	4	7.34997	0.91629	1
TRINITY_DN41789_c0_g1	ORF type:complete; len:153 282-740 (+)	ABK22823	unknown [Picea sitchensis]	64.47	7	7	74	152	16.8817	6.18896	1.14781	24	12.862	0.842214	28	11.7807	0.681721	21	27.3924	0.812477	24	24.8769	0.815328	28	15.7741	1.01926	21	10.0055	1.15472	24	7.83328	1.22817	28	18.3178	1.11792	21	7.661	0.9973	24	5.23898	1.0241	28	12.8035	0.73664	21	17.8824
TRINITY_DN45428_c0_g1	ORF type:complete; len:234 311-1012 (-)	ABK23996	unknown [Picea sitchensis];gi|116793880|gb|ABK26916.1| unknown [Picea sitchensis]	64.38	3	16	134	233	26.0249	9.5542	1.13044	1		1.07355	3	15.1386	1.38096	2	52.3115	1.17719	1		0.992248	3	0.592448	0.853354	2	19.2084	0.985266	1		1.04357	3	13.2048	1.0412	2	25.686	0.873576	1		0.814035	3	13.3732	1.3286	2	30.3332
TRINITY_DN50330_c1_g1	ORF type:complete; len:146 230-667 (+)	ABK22002	unknown [Picea sitchensis]	64.14	4	9	103	145	15.3655	10.3892	1.42708	6	4.8399	1.09443	7	17.3128	1.02903	5	44.0965	1.53644	6	5.02589	1.21211	7	11.6564	0.807816	5	21.8752	0.674501	6	8.78028	1.0506	7	21.2504	0.975866	5	4.33322	1.0932	6	5.39576	0.970746	7	13.634	1.06362	5	22.2292
TRINITY_DN26511_c0_g1	ORF type:complete; len:129 5-391 (-)	XP_009794581	PREDICTED: histone H2A [Nicotiana sylvestris]	64.06	5	7	110	128	13.6807	10.8872	5.69156	2	17.0593	1.17188	4	2.84849				0.331418	1		1.17258	4	2.06869				0.148114	2	177.343	1.04287	4	3.46797				0.180742	2	73.6551	0.0887278	1
TRINITY_DN44484_c0_g2	ORF type:complete; len:254 208-969 (+)	ABK23297	unknown [Picea sitchensis];gi|224284886|gb|ACN40173.1| unknown [Picea sitchensis]	64.03	12	13	154	253	27.3723	5.03369	0.984213	33	11.0066	0.932029	36	14.0266	1.03676	69	32.3963	1.10782	34	15.3213	1.00189	36	13.2939	0.903632	69	16.287	0.925233	34	11.3193	1.13254	36	11.5562	0.983867	69	11.8219	0.925942	34	9.58488	1.04611	36	14.0363	1.15773	69	26.4067
TRINITY_DN40824_c0_g1	ORF type:complete; len:165 83-577 (+)	ABK26056	unknown [Picea sitchensis]	64.02	4	14	251	164	17.7257	9.99365	1.18926	4	3.04862	1.14991	9	10.7597	1.11603	8	17.8115	1.30439	4	8.21555	1.07032	9	10.9495	0.723734	8	25.826	0.890988	4	9.01023	0.888078	9	12.1177	0.965942	8	7.02402	1.11543	4	7.16066	0.840876	9	3.61224	1.13558	8	13.9276
TRINITY_DN44096_c0_g1	ORF type:complete; len:101 127-429 (+)	ABK27033	unknown [Picea sitchensis]	64	8	8	45	100	11.9081	9.05615	1.18409	13	18.8878	1.07343	10	11.0766	0.765767	22	24.9427	1.28211	13	15.5745	0.750884	10	19.3537	1.03778	22	15.6971	0.921508	13	8.23891	1.33224	10	16.6761	1.02258	22	10.6323	0.975143	13	13.9868	0.928272	10	21.9926	0.727597	22	17.7729
TRINITY_DN51570_c2_g1	ORF type:3prime_partial; len:133 308-703 (+)	XP_008665584	actin [Zea mays]	63.64	1	8	72	132	14.7263	5.49072	0.7519	4	15.7563	1.02125	3	5.75113	0.799928	2	16.4236	1.08219	4	6.70008	1.2287	3	7.10297	1.31177	2	15.3943	0.781919	4	4.09074	0.791872	3	10.8042	1.19896	2	0.102111	1.11836	4	6.99357	0.917323	3	2.56338	0.729477	2	19.6021
TRINITY_DN51434_c0_g2	ORF type:complete; len:576 577-2304 (-)	XP_010918836	PREDICTED: chaperonin CPN60-2, mitochondrial [Elaeis guineensis]	63.48	24	36	206	575	61.1459	6.03662	0.983974	48	11.682	0.83454	40	8.80264	0.750267	37	25.7738	1.00826	48	7.64818	1.1243	40	12.9197	1.12691	37	12.8452	1.08336	48	6.43817	1.09165	40	8.63017	1.09163	37	9.23517	0.826472	48	10.3383	0.964156	40	8.527	0.930624	37	19.5375
TRINITY_DN49898_c1_g3	ORF type:complete; len:140 595-1014 (-)	PIA39411	hypothetical protein AQUCO_02600100v1 [Aquilegia coerulea]	63.31	4	7	157	139	14.4378	10.2134	1.17785	9	8.1728	1.20105	7	16.5972	1.61366	11	44.5923	1.25504	9	23.4722	0.934128	7	6.98416	0.709468	10	16.3975	0.701619	9	28.2441	1.13539	7	20.4254	0.835086	11	7.38734	1.26721	9	12.4488	0.902012	7	9.00908	1.15426	10	8.05679
TRINITY_DN51031_c2_g1	ORF type:complete; len:318 734-1687 (-)	ABK24378	unknown [Picea sitchensis]	63.09	12	14	139	317	34.4516	5.23682	0.912401	42	19.3453	0.834264	29	17.0568	1.05824	65	105.928	0.8546	42	14.4512	0.940912	29	13.0356	0.98754	65	45.4534	1.0237	42	10.6443	1.04395	29	13.8578	1.04845	65	18.0787	1.00982	42	7.72196	0.988754	29	14.8831	0.93335	65	23.1567
TRINITY_DN47187_c2_g1	ORF type:complete; len:143 353-781 (-)	CAC84679	putative histone H4 [Pinus pinaster]	62.68	2	12	352	142	15.4986	10.1108	1.16422	4	1.30627	1.17658	6	7.18049	1.1004	8	9.38121	1.20103	4	3.73282	0.828535	6	19.7834	0.8483	8	11.0577	0.920467	4	6.52813	1.07536	6	15.9922	0.850658	8	5.85881	0.996224	4	3.61328	0.875141	6	6.64598	1.37319	8	8.0399
TRINITY_DN37843_c0_g1	ORF type:complete; len:108 314-637 (+)	ABK25751	unknown [Picea sitchensis];gi|116791539|gb|ABK26018.1| unknown [Picea sitchensis];gi|224286463|gb|ACN40938.1| unknown [Picea sitchensis]	62.62	5	5	20	107	10.5054	11.6489	1.29404	5	52.6811	1.21298	7	6.14142	1.09941	7	4.9799	1.17154	5	27.3291	1.02837	7	8.64431	0.806634	8	22.4106	0.837356	5	30.5759	1.03166	7	11.2548	1.04194	8	8.94762	0.879567	5	11.6695	0.987703	7	3.33132	1.33085	7	18.7936
TRINITY_DN51434_c0_g1	ORF type:complete; len:578 1309-3042 (-)	XP_020222860	chaperonin CPN60-2, mitochondrial [Cajanus cajan];gi|1012349535|gb|KYP60725.1| hypothetical protein KK1_023138 [Cajanus cajan]	62.56	20	32	232	577	61.4993	6.84424	0.855989	47	15.216	0.950015	42	12.9992	0.793455	63	33.7589	0.984472	47	10.457	1.08387	42	10.7187	1.15247	63	15.7168	1.08733	47	9.83024	1.02891	42	9.9536	1.1132	63	8.59694	0.936602	47	8.53144	0.88486	42	9.38965	0.864511	63	21.3687
TRINITY_DN45441_c1_g1	ORF type:complete; len:174 1371-1892 (-)	ABK26141	unknown [Picea sitchensis]	62.43	9	9	79	173	19.0604	5.36377	0.574939	22	41.6457	0.706434	28	29.1762	0.70315	28	140.917	0.561557	22	11.6494	0.856646	27	14.9951	1.19789	29	48.318	1.15136	22	19.4538	1.06175	28	23.0335	0.98381	29	12.6575	0.963981	22	6.42266	1.11024	28	6.70333	0.674712	29	93.5234
TRINITY_DN50479_c2_g6	ORF type:complete; len:189 285-851 (+)	ABK22722	unknown [Picea sitchensis];gi|116784533|gb|ABK23381.1| unknown [Picea sitchensis];gi|116791785|gb|ABK26107.1| unknown [Picea sitchensis];gi|148909072|gb|ABR17638.1| unknown [Picea sitchensis];gi|148909190|gb|ABR17695.1| unknown [Picea sitchensis];gi|224285451|gb|ACN40448.1| unknown [Picea sitchensis];gi|224286224|gb|ACN40821.1| unknown [Picea sitchensis]	62.23	12	12	91	188	21.2115	9.86182	1.14474	27	10.5363	1.02636	25	14.3187	1.06111	39	12.8395	1.15938	27	10.7142	1.1005	25	22.5959	0.904542	39	13.0628	0.962106	27	8.99208	0.961192	24	8.40268	1.05426	39	13.35	0.983565	27	7.8113	0.959089	25	9.7289	1.18065	39	16.3455
TRINITY_DN50329_c0_g2	ORF type:3prime_partial; len:303 35-940 (+)	ABK24706	unknown [Picea sitchensis]	61.92	17	17	123	302	32.506	8.60205	0.744763	57	16.034	0.958307	30	14.9555	0.658367	36	32.5518	0.837383	57	11.5132	0.887351	30	22.2286	1.28731	36	10.6124	1.09952	57	5.51778	1.16377	30	16.9161	1.02561	36	6.84064	1.01544	57	7.70937	0.86043	30	21.2624	0.795688	36	20.925
TRINITY_DN51883_c0_g1	ORF type:complete; len:182 296-841 (+)	POE71162	adp-ribosylation factor 2 [Quercus suber]	61.88	11	11	114	181	20.7217	6.94678	1.02798	20	8.37831	1.03987	14	11.9628	2.65901	73	14.7577	1.1065	20	5.06636	1.00424	14	7.74385	0.73109	70	15.2883	1.00831	20	9.38388	0.987331	14	7.00479	0.73902	73	28.6559	1.00392	20	6.14586	1.00125	14	7.14671	0.995214	73	14.2099
TRINITY_DN49104_c2_g6	ORF type:complete; len:265 370-1164 (-)	ACN39847	unknown [Picea sitchensis];gi|224284399|gb|ACN39934.1| unknown [Picea sitchensis];gi|224286081|gb|ACN40751.1| unknown [Picea sitchensis]	61.74	13	18	137	264	29.932	4.79248	1.10929	30	12.8421	0.977754	28	12.107	1.13532	30	34.0411	1.13939	30	11.7714	1.05106	28	10.8151	0.885404	30	9.66253	0.940627	30	8.66276	0.933913	28	9.42443	1.03516	30	10.4064	0.864808	30	13.3607	1.02441	28	9.41577	1.30433	30	15.3015
TRINITY_DN50444_c4_g1	ORF type:5prime_partial; len:160 452-931 (-)	XP_007154492	hypothetical protein PHAVU_003G123400g [Phaseolus vulgaris];gi|561027846|gb|ESW26486.1| hypothetical protein PHAVU_003G123400g [Phaseolus vulgaris]	61.64	1	8	216	159	17.7945	8.33838	1.10827	1		1.15654	1					1.09303	1		1.07457	1					1.06171	1		1.19937	1					1.12575	1		0.918208	1
TRINITY_DN38685_c0_g1	ORF type:complete; len:102 608-913 (+)	ABK21518	unknown [Picea sitchensis]	61.39	6	6	22	101	11.6551	7.26904	1.04159	11	16.0643	0.85291	6	15.2366	0.814248	5	5.91939	0.682501	11	29.1495	0.737236	6	11.7755	1.02449	5	11.5236	1.28706	11	14.5091	0.951158	6	10.1052	0.949084	5	2.23068	1.21088	11	7.89664	1.20124	6	9.43195	0.969963	5	21.4061
TRINITY_DN42485_c0_g1	ORF type:complete; len:174 161-682 (+)	ABK23359	unknown [Picea sitchensis];gi|116792649|gb|ABK26445.1| unknown [Picea sitchensis]	61.27	8	8	73	173	18.6951	9.43701	1.26883	17	5.50908	1.02238	30	6.53843	0.861604	26	12.4509	1.11393	17	19.5752	0.865303	30	12.2022	0.871172	26	14.1276	1.09152	17	9.5878	1.22247	30	13.8113	1.10088	26	5.76066	0.881158	17	7.43863	1.01331	30	15.3413	0.849687	26	14.6126
TRINITY_DN43289_c0_g1	ORF type:complete; len:130 251-640 (+)	OMO50246	Prefoldin beta-like protein [Corchorus capsularis]	61.24	7	7	15	129	14.8416	5.37646	1.17982	3	2.54477	1.03009	6	16.5237	1.47827	6	26.9529	1.58864	3	7.08456	1.249	6	3.46849	0.685806	6	42.4813	0.866239	3	0.133585	0.972082	6	12.6398	0.849578	6	27.5934	0.9123	3	8.37872	0.916839	6	3.56531	1.44563	6	16.777
TRINITY_DN41277_c0_g1	ORF type:complete; len:117 224-574 (+)	ABK22386	unknown [Picea sitchensis];gi|148907512|gb|ABR16886.1| unknown [Picea sitchensis]	61.21	9	9	38	116	13.6229	8.14795	1.05025	13	4.5168	0.896602	11	11.9819	0.797489	13	30.677	0.936179	13	10.7291	1.04432	11	12.0104	1.05054	13	10.225	1.20074	13	11.8403	0.9652	11	8.17454	1.11386	13	6.47901	0.90475	13	11.9244	1.05417	11	7.54169	0.855272	13	16.4749
TRINITY_DN40824_c0_g2	ORF type:complete; len:166 97-594 (+)	ABK25053	unknown [Picea sitchensis]	61.21	4	13	254	165	17.7057	9.99365	1.17705	6	5.36177	1.32203	4	4.81693	0.856036	3	10.0043	1.30298	6	5.18334	1.222	4	16.0702	0.835771	3	2.705	0.776312	6	4.43909	0.839829	4	7.20122	0.976217	3	4.3714	1.19147	6	6.0455	0.873895	4	2.63898	1.28069	3	20.7199
TRINITY_DN37646_c0_g2	ORF type:complete; len:150 460-909 (-)	ABK22644	unknown [Picea sitchensis];gi|116783037|gb|ABK22770.1| unknown [Picea sitchensis];gi|116793732|gb|ABK26860.1| unknown [Picea sitchensis];gi|224284544|gb|ACN40005.1| unknown [Picea sitchensis];gi|224286465|gb|ACN40939.1| unknown [Picea sitchensis];gi|224286760|gb|ACN41083.1| unknown [Picea sitchensis]	61.07	2	12	65	149	16.853	4.31006	1.19118	3	2.70125	0.954095	3	8.94149	1.46139	3	5.96186	1.68682	3	2.6554	1.24389	3	8.77201	0.697069	3	12.2104	0.795508	3	12.5038	0.814042	3	9.49415	0.885912	3	0.905478	0.699705	3	2.29924	0.980863	3	2.29041	1.47516	3	11.0697
TRINITY_DN46275_c0_g2	ORF type:3prime_partial; len:147 13-450 (+)	ABK22431	unknown [Picea sitchensis];gi|116785904|gb|ABK23902.1| unknown [Picea sitchensis]	60.96	4	7	48	146	15.3765	4.03076	1.16978	8	12.9781	1.02776	11	13.2827	1.68021	8	12.1008	1.10262	8	24.2157	0.794881	11	17.07	0.649126	8	19.7817	0.87345	8	5.00426	1.1419	11	9.55801	0.970552	8	3.0366	0.930233	8	19.5539	1.08875	11	7.32921	1.65968	8	12.673
TRINITY_DN44898_c0_g1	ORF type:complete; len:111 712-1044 (-)	ABR17253	unknown [Picea sitchensis]	60.91	8	8	53	110	12.1643	9.30518	1.23336	18	6.84115	1.23489	17	11.389	1.46913	18	23.807	1.50531	18	21.6424	1.09167	17	15.8976	0.704256	18	30.4567	0.678619	18	15.6997	0.999561	17	6.87862	0.765789	18	23.8265	0.947014	18	6.40029	0.797637	17	19.9013	1.55602	18	15.6773
TRINITY_DN40980_c0_g2	ORF type:complete; len:295 295-1179 (-)	ADE77324	unknown [Picea sitchensis]	60.88	2	12	65	294	32.4151	9.27588	1.08122	3	1.86066	0.963884	2	6.51382	0.73962	1		0.909921	3	12.8358	0.848421	2	10.7643	1.14641	1		1.25994	3	3.75513	1.41924	2	32.9596	1.21443	1		0.994001	3	0.639474	0.936485	2	7.18474	0.92452	1
TRINITY_DN35951_c0_g2	ORF type:complete; len:370 128-1111 (+)	ACN40518	unknown [Picea sitchensis]	60.86	21	21	169	327	36.0146	4.80518	1.09642	47	11.578	1.02166	62	11.1917	0.842273	60	28.1135	1.08633	47	13.0284	0.813289	62	16.7895	1.04933	60	12.9586	1.09232	47	11.5187	1.14756	62	11.7725	1.09496	60	12.6565	0.969312	47	7.99978	0.99506	62	10.6797	0.798534	60	28.9337
TRINITY_DN46495_c3_g4	ORF type:complete; len:311 729-1661 (+)	ADE76448	unknown [Picea sitchensis]	60.65	19	19	87	310	33.8292	8.70459	1.09578	24	6.74217	0.93701	31	8.64819	0.906139	29	12.1291	1.16549	25	9.08331	0.924694	33	9.46098	0.773678	29	13.9297	1.0443	25	8.51983	1.32427	31	10.3134	0.990598	29	11.3322	0.927846	24	7.83424	1.06864	32	10.8478	1.20415	29	11.7928
TRINITY_DN41365_c0_g1	ORF type:complete; len:156 499-966 (-)	ABK21793	unknown [Picea sitchensis];gi|224285613|gb|ACN40525.1| unknown [Picea sitchensis]	60.65	10	10	63	155	17.0689	9.70068	1.22646	18	12.5628	0.967023	18	7.93543	0.673094	27	17.5857	0.8787	18	9.39468	0.726408	18	10.5269	1.00824	27	13.5345	1.19173	18	7.65565	1.29245	18	13.9244	1.19532	27	9.58202	0.942823	18	10.0073	1.04325	18	5.36016	0.697563	27	25.0291
TRINITY_DN49317_c3_g1	ORF type:complete; len:374 392-1390 (-)	BAJ90061	predicted protein [Hordeum vulgare subsp. vulgare]	60.54	1	15	81	332	37.2846	5.5542				0.718494	1								0.858857	1								3.28948	1
TRINITY_DN47974_c0_g1	ORF type:5prime_partial; len:340 2283-3302 (-)	ABR16752	unknown [Picea sitchensis]	60.47	16	16	87	339	36.3592	5.5415	0.897184	27	10.2799	0.921417	30	11.9935	0.75401	30	17.2372	1.00074	27	13.741	0.946291	30	18.7861	1.08794	30	14.4915	1.18562	27	10.1855	1.03428	30	14.7188	1.09655	30	8.00511	1.04119	27	8.07427	0.982476	30	11.9009	0.873496	30	23.5747
TRINITY_DN51662_c0_g1	ORF type:5prime_partial; len:165 3-497 (+)	ABK21861	unknown [Picea sitchensis];gi|116790150|gb|ABK25519.1| unknown [Picea sitchensis];gi|224284782|gb|ACN40121.1| unknown [Picea sitchensis]	60.37	8	8	66	164	17.6412	6.56592	1.11518	23	31.5679	1.10118	19	22.9395	1.12225	24	24.5475	0.967694	23	14.6097	0.893064	19	27.8214	0.885953	24	18.8285	1.13244	23	18.0401	1.15491	19	27.3865	0.944179	24	12.1885	0.974574	23	12.7245	0.823423	19	20.3681	1.05359	24	26.2771
TRINITY_DN50348_c0_g2	ORF type:3prime_partial; len:157 51-518 (+)	ABK24139	unknown [Picea sitchensis]	60.26	9	9	76	156	15.6585	5.85889	1.33882	24	13.5861	0.890091	31	12.6956	1.17902	21	31.2124	0.978755	24	17.5459	0.839201	30	17.6684	0.719232	21	33.331	0.939237	24	16.2839	1.17986	31	18.5076	0.858102	21	20.1443	0.926482	24	6.58485	1.02587	31	3.44122	1.27391	21	16.9608
TRINITY_DN49389_c1_g2	ORF type:complete; len:104 47-358 (-)	EMS60936	Histone H4 [Triticum urartu]	60.19	6	10	285	103	11.3744	11.356	1.58678	19	14.3062	1.20638	21	16.1508	2.57404	65	23.3181	1.19391	19	16.4428	1.13081	21	15.7125	0.768815	62	22.4708	1.0695	19	28.2977	1.04961	21	19.632	0.762729	65	45.0893	0.728693	19	28.8946	0.698511	19	26.8388	0.829799	65	32.9461
TRINITY_DN50422_c0_g2	ORF type:complete; len:113 188-526 (+)	ABK21879	unknown [Picea sitchensis]	59.82	4	5	40	112	10.1326	10.4478	1.10944	6	18.1822	1.15554	8	5.46815	0.73952	9	25.6306	0.799684	6	35.1745	0.533787	8	28.7869	1.14089	9	13.6294	1.27501	6	8.21355	0.950147	8	23.1072	0.932764	9	21.6123	0.941704	6	12.5711	0.929061	8	15.6953	0.883933	9	20.7524
TRINITY_DN51400_c0_g1	ORF type:complete; len:170 797-1306 (-)	ABK24538	unknown [Picea sitchensis]	59.76	8	9	123	169	18.1428	9.59814	1.10972	23	8.63117	0.915177	40	13.5887	0.825188	59	16.5756	1.3123	23	12.8826	0.933761	40	12.5235	0.897488	59	13.0336	1.13495	23	10.4694	1.25708	40	18.1316	1.21264	59	7.48667	0.762842	23	14.5462	1.05399	40	15.2629	0.810733	59	16.4144
TRINITY_DN48329_c1_g1	ORF type:5prime_partial; len:120 1-360 (+)	ABK22615	unknown [Picea sitchensis];gi|116789732|gb|ABK25361.1| unknown [Picea sitchensis]	59.66	1	9	324	119	13.1873	10.0376	1.30374	5	13.8056	1.17883	4	12.1402	1.32999	8	6.60028	1.17948	5	6.18632	0.990566	4	11.4316	0.77543	8	12.1644	0.861553	5	11.8618	1.05217	4	3.5467	0.821233	8	12.7612	0.92104	5	8.01455	0.882236	4	3.83791	1.29688	8	7.98222
TRINITY_DN45147_c0_g1	ORF type:complete; len:110 764-1093 (+)	ABK26140	unknown [Picea sitchensis]	59.63	5	5	25	109	12.0336	9.65674	0.880071	8	13.5625	0.878514	7	4.02121	0.827373	10	4.98056	1.30203	8	11.2654	1.1774	7	14.9564	0.971254	10	6.06339	1.05354	8	7.71632	1.08941	7	8.57836	0.954022	10	3.62062	0.815955	8	13.3183	0.928887	7	8.9018	1.45571	10	22.4563
TRINITY_DN39455_c0_g1	ORF type:complete; len:454 351-1712 (-)	ABK24418	unknown [Picea sitchensis];gi|224286491|gb|ACN40952.1| unknown [Picea sitchensis]	59.6	23	23	102	453	47.6014	7.7085	0.807922	33	19.5245	1.0101	37	13.2358	0.781342	32	36.6253	0.821846	33	19.7299	0.929877	37	13.1723	1.21108	32	27.6314	1.31207	33	19.9853	0.953402	37	11.479	1.13871	32	18.0084	1.05478	33	7.12976	1.02764	37	7.16782	0.84695	32	33.8643
TRINITY_DN39390_c0_g1	ORF type:complete; len:100 389-688 (-)	ACN40009	unknown [Picea sitchensis]	59.6	5	5	16	99	10.9588	6.03662	1.18499	4	30.6312	1.16392	3	6.4947	1.42125	9	29.0644	1.1007	4	13.9515	1.00971	3	18.1707	0.759992	9	28.8696	1.01035	4	7.66696	1.15527	3	7.7989	1.07449	9	11.2659	0.92606	4	4.74741	0.932649	3	6.45165	1.33103	9	20.8989
TRINITY_DN47297_c0_g5	ORF type:complete; len:359 505-1581 (-)	ABK21911	unknown [Picea sitchensis];gi|224285083|gb|ACN40269.1| unknown [Picea sitchensis]	59.5	19	19	185	358	38.4148	6.56592	0.850875	48	13.492	0.92294	42	16.9992	0.755367	95	54.5375	0.845851	48	18.1049	0.92762	42	13.8706	1.06339	95	21.2407	1.27121	48	15.1812	0.995484	42	15.8476	1.13213	95	9.77764	0.98271	48	7.07904	0.98771	42	14.6045	0.91933	95	28.0157
TRINITY_DN47457_c2_g1	ORF type:complete; len:141 115-537 (+)	XP_010109932	histone H2B.3 [Morus notabilis];gi|587938141|gb|EXC24908.1| Histone H2B.3 [Morus notabilis]	59.29	4	12	250	140	15.3365	10.0815	1.16174	8	9.52071	0.922379	7	7.72341	0.995581	17	15.205	1.04228	8	8.50628	0.738429	7	20.743	0.795277	17	17.4276	0.889899	8	22.0146	1.09789	7	8.78668	0.834232	17	13.8281	1.03891	8	1.26655	1.02111	7	5.46204	1.32097	17	15.0996
TRINITY_DN49389_c2_g3	ORF type:complete; len:104 38-349 (+)	XP_009600594	PREDICTED: histone H4-like [Nicotiana tomentosiformis];gi|698496572|ref|XP_009794327.1| PREDICTED: histone H4-like [Nicotiana sylvestris];gi|698496574|ref|XP_009794328.1| PREDICTED: histone H4-like [Nicotiana sylvestris];gi|1025091012|ref|XP_016457012.1| PREDICTED: histone H4-like [Nicotiana tabacum];gi|1025191810|ref|XP_016475340.1| PREDICTED: histone H4-like [Nicotiana tabacum];gi|1025226762|re…	59.22	6	9	400	103	11.3904	11.356	1.24138	49	16.6011	1.04784	98	14.5188	2.04818	113	36.3496	1.3503	47	16.4034	1.06018	99	14.6642	0.706766	111	25.0475	1.05296	48	16.848	1.02248	93	18.67	0.727847	113	32.3685	0.836394	47	20.6087	0.830064	98	31.237	1.21054	113	21.3002
TRINITY_DN52092_c2_g1	ORF type:5prime_partial; len:169 1-507 (+)	AGT98543	glutathione peroxidase 2 [Pinus tabuliformis]	58.93	5	9	90	168	18.4123	5.16064	1.01419	14	12.5091	0.874841	10	16.3839	0.495593	13	104.155	1.10666	14	17.366	0.831387	10	21.9536	1.03468	13	10.4446	1.07322	14	14.4947	1.16351	10	12.6146	1.07962	13	8.18093	0.94748	14	5.7741	1.06907	10	10.1514	0.930236	13	16.132
TRINITY_DN37732_c0_g1	ORF type:complete; len:181 568-1110 (+)	ADE76185	unknown [Picea sitchensis]	58.89	13	13	102	180	19.9246	7.48877	0.879193	23	17.3769	1.03088	29	14.9551	0.69715	50	32.0886	0.689252	23	29.4557	0.751432	29	11.5768	1.2404	50	14.1424	1.18507	23	16.6467	1.20876	29	13.3632	1.16418	50	10.4346	1.27944	23	7.33159	1.04373	29	8.78186	0.636847	50	32.2174
TRINITY_DN40141_c0_g1	ORF type:complete; len:139 410-826 (-)	ABR17162	unknown [Picea sitchensis];gi|224284136|gb|ACN39805.1| unknown [Picea sitchensis];gi|224284446|gb|ACN39957.1| unknown [Picea sitchensis];gi|224286025|gb|ACN40724.1| unknown [Picea sitchensis];gi|294463673|gb|ADE77363.1| unknown [Picea sitchensis]	58.7	1	10	129	138	15.7425	10.1108	1.49729	5	14.2489	1.19996	6	8.17014	1.76539	4	18.0521	1.44081	5	6.77379	0.966815	6	8.08173	0.570143	4	31.763	0.987627	5	10.3868	1.1166	6	7.11695	0.751677	4	6.01581	0.645492	5	21.5087	0.753986	6	16.6442	1.84352	4	16.2782
TRINITY_DN51095_c4_g1	ORF type:complete; len:413 1090-2328 (-)	ABR16694	unknown [Picea sitchensis]	58.5	21	21	104	412	44.682	7.40088	0.662659	32	21.4826	1.01905	34	16.4617	0.79497	38	41.0565	0.640424	32	25.5742	1.0276	33	7.68109	1.35571	38	26.6597	1.15395	32	8.83191	0.918824	34	23.4177	1.04128	38	9.4162	1.03417	32	4.801	0.98041	34	7.76155	0.745392	38	37.2161
TRINITY_DN51017_c1_g5	ORF type:complete; len:163 63-491 (+)	ABK22615	unknown [Picea sitchensis];gi|116789732|gb|ABK25361.1| unknown [Picea sitchensis]	58.45	2	11	345	142	15.6137	10.0522	1.18535	1		1.00216	2	0.344608	0.878547	1		1.08758	1		0.922661	2	15.9745	0.880083	1		0.954266	1		1.19383	2	0.541208	0.70468	1		1.17426	1		1.00214	2	6.74921	1.38507	1
TRINITY_DN32300_c0_g1	ORF type:complete; len:128 396-779 (-)	ABK22110	unknown [Picea sitchensis];gi|116784045|gb|ABK23193.1| unknown [Picea sitchensis]	58.27	8	8	37	127	14.5986	8.104	1.16251	6	3.01179	0.942624	10	8.78926	0.890357	21	29.3886	0.84309	6	9.00432	0.768507	10	11.6373	1.08758	21	13.4114	1.22578	6	8.3432	1.03317	10	13.9602	1.18405	21	9.78442	0.987943	6	11.169	1.00766	10	7.72044	0.89725	21	30.2715
TRINITY_DN36783_c0_g1	ORF type:complete; len:250 215-964 (+)	ABK21914	unknown [Picea sitchensis]	58.23	13	13	110	249	27.7848	9.39307	1.1183	44	11.958	0.879337	38	13.3626	0.998683	28	14.8103	1.14411	44	10.4431	1.04404	38	19.592	0.854698	28	17.9678	1.03923	44	10.6668	1.07796	38	12.3565	0.99881	28	12.8479	0.922605	44	10.8954	1.03046	38	13.6726	1.46544	28	18.7943
TRINITY_DN42201_c1_g1	ORF type:complete; len:250 631-1380 (-)	ABK25816	unknown [Picea sitchensis]	58.23	11	12	98	249	27.4173	9.49561	1.09961	22	11.7541	0.953828	29	11.4171	0.663931	38	29.9584	1.05216	22	2.95068	0.703299	29	22.5108	1.05565	38	12.2136	1.17311	22	8.51509	1.22536	29	13.1063	1.24796	38	13.054	0.801048	22	9.80735	1.15419	29	10.9923	0.741023	38	27.8251
TRINITY_DN44793_c3_g1	ORF type:complete; len:137 17-427 (+)	XP_006665102	PREDICTED: histone H3 [Oryza brachyantha];gi|1117312259|ref|XP_019435472.1| PREDICTED: histone H3 [Lupinus angustifolius];gi|474386796|gb|EMS65048.1| Histone H3 [Triticum urartu]	58.09	1	9	198	136	15.3785	11.2681				1.2959	6	7.3691							1.09808	5	12.4175							1.38472	6	31.6605
TRINITY_DN50023_c0_g4	ORF type:complete; len:147 243-653 (-)	KGN66469	hypothetical protein Csa_1G612925 [Cucumis sativus]	58.09	2	9	167	136	15.2445	11.2974	1.27718	3	37.6577	1.34361	4	4.73559	1.96007	2	14.5704	1.11849	3	31.7179	0.982279	4	2.04416	0.668139	1		1.03599	3	5.41009	1.19334	4	2.66877	1.42058	2	70.8321	0.920517	3	9.83971	0.883387	4	8.30447	0.776481	2	60.9557
TRINITY_DN48753_c0_g4	ORF type:complete; len:311 271-1203 (+)	ABK22481	unknown [Picea sitchensis];gi|116787652|gb|ABK24593.1| unknown [Picea sitchensis];gi|116793930|gb|ABK26936.1| unknown [Picea sitchensis];gi|224286832|gb|ACN41119.1| unknown [Picea sitchensis]	58.06	12	17	141	310	33.7089	7.79639	0.925652	38	19.5056	0.999618	26	13.9374	0.748625	34	47.073	0.701684	38	17.0773	0.835944	26	15.8938	1.27897	34	19.4553	1.12579	38	9.55799	0.959121	26	16.2113	1.0428	34	11.2105	1.07691	38	7.95539	1.09877	26	9.09008	0.687333	34	40.2045
TRINITY_DN39660_c0_g2	ORF type:complete; len:251 375-1127 (-)	ABK21227	unknown [Picea sitchensis]	58	13	13	61	250	27.4018	5.51611	1.01364	18	13.9481	1.00386	19	11.1501	0.837721	24	27.8084	0.881997	18	10.1846	0.887534	19	11.833	1.07732	24	6.36514	1.20684	18	9.77606	1.21083	19	7.26147	1.11793	24	5.39639	0.927762	18	7.01789	0.938919	19	7.59195	0.98736	24	13.2452
TRINITY_DN43045_c0_g5	ORF type:internal; len:196 3-587 (+)	AIO04757	ribulose-1,5-bisphosphate carboxylase/oxygenase large subunit, partial (chloroplast) [Eriobotrya prinoides var. daduheensis];gi|685227448|gb|AIO04763.1| ribulose-1,5-bisphosphate carboxylase/oxygenase large subunit, partial (chloroplast) [Eriobotrya prinoides var. daduheensis];gi|685227466|gb|AIO04772.1| ribulose-1,5-bisphosphate carboxylase/oxygenase large subunit, partial (chloroplast) [Eriobot…	57.95	14	14	301	195	21.966	7.35693	0.642912	40	81.3059	1.52238	40	18.6979	1.51009	218	26.0526	0.569653	40	32.5904	0.899687	40	15.4388	0.798761	218	31.4837	0.618999	39	30.6171	0.666842	40	27.9224	0.931428	218	13.3101	0.852203	40	15.4474	1.16022	40	11.4362	1.20075	218	26.4556
TRINITY_DN47478_c0_g1	ORF type:complete; len:127 378-758 (-)	ABR18244	unknown [Picea sitchensis]	57.94	6	6	21	126	14.1871	9.0415	1.12118	6	4.96998	0.878971	7	17.4408	1.16225	8	23.3036	1.14231	6	4.00025	0.650922	7	3.75899	0.989035	8	31.895	0.906064	6	17.0509	1.70407	7	6.91093	0.902833	8	11.6937	1.03542	6	9.2672	1.13262	7	1.88846	1.48247	8	11.8778
TRINITY_DN49567_c1_g2	ORF type:complete; len:129 504-890 (+)	ABK22923	unknown [Picea sitchensis]	57.81	8	9	79	128	13.561	9.08545	1.10059	20	10.3377	0.958497	23	12.8715	0.919629	29	15.8173	1.1798	20	14.9182	0.829328	23	18.4347	0.998914	29	3.81883	1.31617	20	21.4641	1.24019	23	23.7223	1.15784	29	10.0648	0.859969	20	15.4441	0.946675	23	11.3489	0.976155	29	9.78559
TRINITY_DN52052_c1_g2	ORF type:complete; len:282 372-1106 (-)	ABR17342	unknown [Picea sitchensis];gi|224286065|gb|ACN40744.1| unknown [Picea sitchensis];gi|224286772|gb|ACN41089.1| unknown [Picea sitchensis]	57.79	2	11	105	244	26.9027	5.49072	1.19921	4	23.2882	0.917391	8	10.7875	0.932213	10	23.3522	0.931991	4	9.36661	1.04449	8	20.5024	1.05154	10	16.8265	0.878904	4	2.71281	0.867308	8	18.3613	0.943512	10	6.10134	1.01754	4	6.3678	0.947161	8	11.7025	1.00748	10	11.0203
TRINITY_DN51335_c1_g2	ORF type:complete; len:240 283-1002 (+)	ACN40800	unknown [Picea sitchensis]	57.74	10	14	91	239	26.3723	8.76318	1.20333	24	13.429	0.756078	31	21.1144	0.506313	22	27.9866	0.677931	24	25.0996	0.418534	31	45.0924	0.886759	22	12.4377	1.46765	24	17.2827	1.22307	31	20.0907	1.17046	22	11.5892	1.15899	24	7.1142	1.92321	31	23.0155	0.98586	22	21.5044
TRINITY_DN40954_c0_g1	ORF type:complete; len:337 248-1258 (+)	XP_006848554	far upstream element-binding protein 2 [Amborella trichopoda];gi|548851867|gb|ERN10135.1| hypothetical protein AMTR_s00169p00047130 [Amborella trichopoda]	57.74	14	16	98	336	36.1803	6.25244	0.898419	32	11.7905	0.788666	24	21.4169	0.759965	27	48.4381	0.898195	32	14.8513	0.907754	24	9.15836	1.01245	28	17.5673	1.10521	32	8.11074	0.81043	24	11.8588	1.26545	28	14.3494	1.0981	32	9.67668	1.07817	24	11.4474	0.784275	26	36.658
TRINITY_DN42603_c1_g2	ORF type:5prime_partial; len:247 528-1268 (-)	#N/A	#N/A	57.72	8	8	27	246	29.5387	10.814	1.10617	8	17.5001	0.967476	11	21.0534	0.890509	6	17.9453	1.10912	8	27.0534	0.924078	11	18.8662	0.989299	8	19.1866	1.05438	8	16.9311	1.06496	11	18.7317	1.00021	8	38.7807	1.07403	8	16.0598	1.02547	11	12.9578	0.949526	8	13.5308
TRINITY_DN49497_c4_g7	ORF type:3prime_partial; len:260 192-968 (+)	AAG01147	calreticulin [Pinus taeda]	57.53	13	18	76	259	29.8047	5.13525	0.990246	24	10.3897	1.0354	21	7.8206	0.891335	16	14.9213	1.03979	24	11.8518	0.995718	21	10.0199	1.03839	16	12.6141	1.16874	24	11.0557	0.858044	21	12.6409	1.08334	16	8.55268	0.871614	24	6.12211	0.985407	21	7.32227	0.845201	16	18.8527
TRINITY_DN44793_c0_g1	ORF type:3prime_partial; len:128 72-452 (+)	BAD90809	histone 3 [Conocephalum conicum]	57.48	3	8	183	127	14.2669	10.8579	1.21663	4	7.61299	1.20062	5	5.95382	1.4617	8	38.9814	1.28939	4	3.10628	1.05896	5	17.4515	0.620063	8	7.54432	0.942761	4	10.2222	1.38353	5	5.7868	0.788449	8	9.3339	1.03923	4	1.50338	0.851432	2	19.8211	1.40743	8	23.6278
TRINITY_DN46267_c3_g1	ORF type:complete; len:207 241-861 (+)	O65055	RecName: Full=60S ribosomal protein L13a;gi|2982259|gb|AAC32117.1| probable 60s ribosomal protein L13a [Picea mariana]	57.28	13	13	58	206	23.646	10.4917	1.08569	16	7.33301	1.05836	18	6.4843	1.3949	24	28.9081	1.08221	16	6.31474	0.968065	18	7.99274	0.795491	24	19.9245	1.07647	16	4.90082	1.09746	18	11.0454	0.906353	24	22.1416	0.785811	16	9.99118	0.841139	18	11.3778	1.15423	24	15.3914
TRINITY_DN41018_c0_g1	ORF type:complete; len:118 458-811 (-)	ABR17311	unknown [Picea sitchensis]	57.26	5	5	6	117	11.9383	9.74463	1.19022	2	2.53904	0.984717	3	0.944008	0.834341	1		0.975237	2	11.7132	0.972258	3	10.3749	1.13551	1		1.01431	2	13.9577	0.951319	3	1.43017	0.951645	1		0.995258	2	8.57683	1.05709	3	13.4506	1.02302	1
TRINITY_DN51480_c2_g2	ORF type:3prime_partial; len:257 30-770 (+)	PIA53064	hypothetical protein AQUCO_01000736v1 [Aquilegia coerulea]	57.09	5	14	72	247	27.2631	5.45264	0.919673	4	47.1293	0.985668	7	7.91172	0.930245	5	68.2879	0.82719	4	16.2511	1.05882	7	21.0628	1.31837	5	11.9948	0.901577	4	9.66465	0.873553	7	15.9288	0.956912	5	8.17595	1.0295	4	7.27334	0.989438	7	11.7511	0.804817	5	20.3439
TRINITY_DN39646_c1_g2	ORF type:complete; len:292 179-1054 (+)	ABK23807	unknown [Picea sitchensis]	57.04	15	15	165	291	31.2464	8.51416	1.27904	59	10.2496	1.02376	56	10.9624	1.08474	50	29.4013	1.21722	59	12.414	0.836374	56	14.7359	0.839908	50	20.603	0.921739	59	9.44017	1.12688	56	12.6047	1.07913	50	11.8923	0.935983	59	10.4791	0.994598	56	9.20932	0.97376	50	19.0794
TRINITY_DN37720_c0_g1	ORF type:complete; len:115 553-897 (+)	ABK26957	unknown [Picea sitchensis]	57.02	4	4	27	114	11.9549	8.19189	1.31472	10	9.743	1.09023	13	11.3456	1.2502	4	1.64896	1.24906	10	18.6385	0.972763	13	10.6142	0.852859	4	11.1126	0.957996	10	5.06167	1.29842	13	25.5186	0.854112	4	10.4091	0.869784	10	16.3024	0.858634	13	22.024	1.28766	4	2.16074
TRINITY_DN51525_c1_g1	ORF type:complete; len:119 1158-1514 (+)	ABK26284	unknown [Picea sitchensis]	56.78	6	6	46	118	12.9397	6.75635	0.86084	18	9.30137	0.919099	12	9.84735	0.767508	16	24.003	0.696705	18	19.8326	0.850959	12	21.3743	1.16568	16	14.0964	1.2438	18	7.68186	1.11897	12	12.2012	1.0384	16	6.2635	1.20832	18	7.44908	0.971543	12	10.7332	0.765929	16	18.6067
TRINITY_DN39818_c0_g2	ORF type:complete; len:128 835-1218 (+)	ABK26184	unknown [Picea sitchensis]	56.69	5	5	37	127	14.2514	5.59229	0.89219	10	7.49452	0.845501	21	15.5699	0.955365	6	39.665	0.90179	10	24.343	0.946166	21	8.61927	0.989022	6	19.0644	1.10457	10	9.75239	1.09196	21	9.76537	1.07492	6	21.9863	0.881098	10	10.2552	1.08998	21	7.77201	0.959469	6	9.44247
TRINITY_DN46696_c1_g1	ORF type:complete; len:109 351-677 (+)	ABR17049	unknown [Picea sitchensis];gi|148909598|gb|ABR17891.1| unknown [Picea sitchensis];gi|224286937|gb|ACN41171.1| unknown [Picea sitchensis]	56.48	5	5	17	108	11.6848	5.2876	1.00863	5	14.0709	0.951431	5	4.804	0.764121	7	11.2753	1.0409	5	1.41912	0.828526	5	10.8534	1.01939	7	10.2146	1.1256	5	9.16605	1.15793	5	6.7672	0.995593	7	11.6496	0.96045	5	7.6835	0.955229	5	9.47636	1.01186	7	27.4117
TRINITY_DN46935_c3_g2	ORF type:complete; len:210 439-1068 (-)	ABK21219	unknown [Picea sitchensis];gi|116790100|gb|ABK25501.1| unknown [Picea sitchensis]	56.46	10	10	38	209	23.2076	8.73389	1.12486	13	8.90367	0.919921	17	15.3296	0.760603	7	15.1498	1.07585	13	6.68507	0.767512	17	13.4068	0.968975	7	13.0022	1.22177	13	12.0856	1.47969	17	12.8345	1.22327	7	1.20288	0.906062	13	13.1828	0.993518	17	20.9016	0.905163	7	22.2935
TRINITY_DN35054_c0_g1	ORF type:complete; len:231 395-988 (-)	ABK21901	unknown [Picea sitchensis];gi|224284852|gb|ACN40156.1| unknown [Picea sitchensis]	56.35	6	15	154	197	23.0974	10.3159	1.41978	9	9.29207	1.22506	10	11.7391	1.52969	21	33.5255	1.29154	9	17.5379	0.969121	10	9.70208	0.72314	21	21.676	1.0465	9	13.3019	1.02828	10	3.87012	0.841279	21	13.348	0.801649	9	21.1998	0.805688	10	12.3952	1.43964	21	36.1365
TRINITY_DN53114_c0_g2	ORF type:internal; len:159 3-476 (+)	ACN39962	unknown [Picea sitchensis]	56.33	9	9	44	158	17.5968	6.13818	0.505739	8	9.71454	1.24271	9	11.6993	0.729347	27	58.2642	0.662949	8	8.16226	1.1686	9	8.78352	1.41111	27	51.5014	0.659494	8	5.46523	0.67021	9	25.2455	0.962805	27	10.2152	1.10165	8	4.80556	1.06081	9	4.6868	0.98054	27	32.6688
TRINITY_DN43069_c0_g1	ORF type:complete; len:317 315-1265 (+)	ABK22223	unknown [Picea sitchensis];gi|116792395|gb|ABK26348.1| unknown [Picea sitchensis]	56.01	19	22	74	316	36.5112	7.62061	1.1212	17	5.77507	1.00445	28	16.3895	1.26259	18	20.3077	1.15091	17	4.90304	1.34209	28	17.4722	0.786289	18	13.42	0.897202	17	9.74369	0.829246	28	11.6834	1.14499	18	6.69531	0.794177	17	13.7186	1.02532	28	10.3843	1.12104	18	7.72017
TRINITY_DN46527_c0_g5	ORF type:complete; len:205 215-829 (-)	XP_008806405	PREDICTED: reactive Intermediate Deaminase A, chloroplastic [Phoenix dactylifera]	55.88	12	12	100	204	21.405	8.54346	1.29062	31	8.99851	1.03454	31	7.89919	1.44418	38	17.8841	1.25329	31	11.1596	1.10371	31	14.346	0.742465	37	22.2437	0.915252	31	13.5941	1.20135	31	9.79542	0.928717	38	15.5916	0.957957	31	7.52625	0.912679	31	10.5921	1.34334	37	17.9901
TRINITY_DN45017_c0_g1	ORF type:complete; len:164 281-772 (+)	ABR16070	unknown [Picea sitchensis]	55.83	15	15	97	163	19.39	8.104	1.02721	46	11.4009	1.02125	29	9.58836	0.768441	21	25.3819	0.974465	46	9.6369	0.754951	29	10.7064	1.09048	21	10.9587	1.23306	46	9.96427	1.0782	29	10.8452	1.04548	21	5.87089	1.07413	46	5.18247	0.965138	29	7.72357	0.692787	21	23.6486
TRINITY_DN49086_c2_g3	ORF type:complete; len:141 477-899 (+)	OAE22362	hypothetical protein AXG93_2318s1090 [Marchantia polymorpha subsp. ruderalis]	55.71	1	6	87	140	14.9694	10.2573				1.42837	1		1.07767	1					0.972565	1		0.921486	1					1.03235	1		0.96769	1					0.822814	1		1.02781	1
TRINITY_DN46864_c0_g1	ORF type:complete; len:147 384-824 (-)	ABK23335	unknown [Picea sitchensis]	55.48	10	10	31	146	16.3347	5.68115	1.24081	7	6.82945	1.01919	10	6.76677	1.16895	14	12.4773	1.38087	7	6.04297	1.10611	10	8.00845	0.777162	14	13.7912	1.03702	7	3.6242	0.97646	10	4.45687	0.957242	14	7.39615	0.850745	7	3.05764	0.978203	10	9.93604	1.29408	14	13.3896
TRINITY_DN46705_c0_g3	ORF type:complete; len:277 477-1307 (-)	XP_006829819	uncharacterized protein LOC18425190 [Amborella trichopoda];gi|1173149601|ref|XP_020517615.1| uncharacterized protein LOC18425190 [Amborella trichopoda];gi|548835400|gb|ERM97235.1| hypothetical protein AMTR_s00119p00084860 [Amborella trichopoda]	55.43	16	16	87	276	30.707	8.99756	1.07098	28	12.5327	0.935151	27	9.31185	0.851768	32	26.056	0.99101	28	9.34544	0.891896	27	10.6086	1.05346	32	6.70938	1.19669	28	12.5161	1.07473	27	11.2393	1.09867	32	10.3335	1.05238	28	5.71043	1.09283	27	9.47695	0.852283	32	17.9322
TRINITY_DN41438_c0_g2	ORF type:3prime_partial; len:337 288-1295 (+)	ABR18346	unknown [Picea sitchensis];gi|224286565|gb|ACN40988.1| unknown [Picea sitchensis]	55.36	8	13	61	336	36.9725	6.11279	0.986342	11	7.76906	0.982083	7	17.9309	2.51586	17	49.5918	1.02365	11	8.60388	0.87544	7	12.9034	0.761466	17	61.544	1.10259	11	9.85123	0.885856	7	35.9977	0.778707	17	39.8853	0.914386	11	10.7986	0.981162	7	5.05203	0.870145	17	22.239
TRINITY_DN43792_c1_g1	ORF type:complete; len:495 360-1844 (+)	ABR17015	unknown [Picea sitchensis]	55.26	30	32	236	494	55.2469	4.89404	0.887399	65	11.4502	0.933875	77	10.2129	0.935347	91	19.6203	1.08836	65	10.0337	1.10288	77	7.91723	0.98251	91	9.79922	1.04917	65	10.1329	0.985476	77	11.8985	1.06954	91	10.1831	0.913314	65	8.46493	0.885172	77	7.91483	0.950422	91	19.3885
TRINITY_DN46918_c0_g2	ORF type:complete; len:115 478-822 (-)	ABK26309	unknown [Picea sitchensis]	55.26	3	3	15	114	11.5467	8.77783	1.04554	4	13.3339	0.91488	6	2.10877	0.947522	5	15.5372	1.20869	4	11.3812	0.858906	6	3.12189	0.739834	5	4.59392	1.20235	4	7.19913	1.18425	6	6.94277	1.36923	5	3.19105	0.898584	4	5.98183	1.13484	6	1.51088	1.08082	5	9.05783
TRINITY_DN49981_c0_g2	ORF type:complete; len:600 723-2522 (-)	ABR18037	unknown [Picea sitchensis]	54.76	25	29	303	599	63.2733	5.23682	0.608226	65	33.0328	0.663925	66	27.846	0.634845	79	39.7407	0.937082	64	11.4691	1.06627	67	12.6372	1.14975	79	19.5818	1.24122	65	13.1104	1.11411	66	11.6893	1.17611	79	13.1705	0.738612	65	19.0959	1.09598	66	10.834	1.00337	79	14.9738
TRINITY_DN45219_c1_g1	ORF type:5prime_partial; len:255 2-766 (+)	CAB93666	dehydrin [Pinus sylvestris]	54.72	29	31	150	254	28.3475	6.60986	0.779502	55	17.446	0.844588	47	15.9406	0.749454	41	21.123	0.881812	55	20.5393	0.692858	47	15.9591	1.0969	41	15.7032	1.00841	55	10.7437	1.03132	47	11.2287	1.01401	41	8.31217	1.2562	55	10.0709	1.03764	47	10.5294	0.826365	41	21.2102
TRINITY_DN51597_c1_g1	ORF type:complete; len:687 167-2227 (+)	ALP70517	HSP70-type chaperone 26 [Prunus persica var. persica]	54.66	30	39	223	686	73.324	5.68115	0.783676	49	16.8953	0.72088	51	18.2743	0.663587	69	27.3775	1.05664	49	17.2988	1.12235	50	13.0842	1.09802	69	13.2017	1.12729	49	11.3997	1.10098	50	10.3501	1.09893	69	8.91397	0.916339	49	9.42208	1.1174	51	8.33975	1.04773	69	17.7504
TRINITY_DN51017_c1_g7	ORF type:complete; len:161 59-484 (+)	ADE76279	unknown [Picea sitchensis]	54.61	1	10	336	141	15.5496	10.0522	1.36661	5	29.8909	1.16236	2	3.7482	1.12172	2	13.96	1.29014	5	3.86606	0.949199	2	0.982856	0.783033	2	3.27281	0.891799	5	16.0961	1.02527	2	6.25556	0.830135	2	16.0086	0.927102	5	1.56582	0.821705	2	10.5187	1.47793	2	13.7655
TRINITY_DN41593_c0_g2	ORF type:complete; len:221 212-874 (-)	ABR17030	unknown [Picea sitchensis]	54.55	9	10	53	220	24.1754	5.42725	0.946082	16	12.5116	0.96036	17	15.3696	0.730646	14	31.1889	0.916949	16	13.1906	0.801324	17	14.3515	1.17021	15	11.751	1.12071	16	8.25434	1.16142	17	10.9243	1.04946	15	8.81872	1.04159	16	7.30684	0.935595	17	7.12077	0.836966	15	16.8303
TRINITY_DN46836_c0_g1	ORF type:complete; len:124 540-911 (+)	ABK25005	unknown [Picea sitchensis];gi|116790870|gb|ABK25769.1| unknown [Picea sitchensis]	54.47	7	7	26	123	13.534	9.49561	0.943573	8	10.4096	0.982628	6	5.85069	1.05949	12	25.9764	0.955201	8	10.9826	0.822697	6	10.8764	0.86063	12	17.3456	1.43256	8	7.17029	1.03258	6	4.31322	1.01274	12	36.2845	0.903987	8	7.7218	1.06398	6	5.94776	0.971451	12	26.3359
TRINITY_DN42725_c0_g3	ORF type:complete; len:339 467-1483 (-)	CAB65334	SPI2 protein [Picea abies]	54.44	15	17	128	338	36.7419	9.23193	1.35068	36	15.262	1.15723	41	12.1776	1.22392	37	39.9539	1.16278	36	21.3689	0.904945	41	11.0343	0.826903	37	28.4858	0.91004	36	18.993	1.09231	41	7.92873	0.82134	37	30.4519	0.978879	36	9.47298	0.936399	41	9.07477	1.19221	37	18.9809
TRINITY_DN44949_c0_g1	ORF type:complete; len:262 702-1487 (+)	XP_010272784	PREDICTED: 40S ribosomal protein S3a-like [Nelumbo nucifera]	54.41	16	16	53	261	29.7779	9.77393	1.25566	10	9.69064	1.21241	11	32.5613	2.36434	32	32.5237	1.28628	10	14.8297	1.09167	11	10.2931	0.735875	32	16.9345	0.887072	10	13.1994	0.876974	11	6.38388	0.809545	32	22.6529	1.03142	10	5.52521	0.961863	11	10.2508	0.994468	32	12.5296
TRINITY_DN53123_c1_g1	ORF type:internal; len:183 2-547 (+)	ABR18415	unknown [Picea sitchensis];gi|224284393|gb|ACN39931.1| unknown [Picea sitchensis];gi|224284458|gb|ACN39963.1| unknown [Picea sitchensis]	54.4	3	8	85	182	20.3274	7.25439	0.769749	9	62.581	0.922677	10	10.1817	0.788219	13	55.2462	0.858357	10	16.51	1.08876	10	26.2696	1.2349	13	18.7849	0.820224	10	26.0531	0.869201	10	24.3664	1.00912	13	12.2766	1.09613	10	15.926	1.03992	10	7.36265	0.732113	13	28.5402
TRINITY_DN46637_c0_g1	ORF type:complete; len:240 382-1101 (+)	ABK22037	unknown [Picea sitchensis]	54.39	14	14	192	239	25.3176	9.12939	0.919699	48	9.27109	0.790383	69	10.4051	0.677545	72	22.7985	0.993234	48	9.76285	0.736044	70	14.8588	1.07117	72	11.1229	1.27939	48	4.20361	1.3583	69	22.8632	1.18081	72	9.14307	0.946143	48	8.35801	0.934268	69	26.995	0.834376	72	20.4786
TRINITY_DN44227_c0_g1	ORF type:3prime_partial; len:174 289-807 (+)	Q08632	RecName: Full=Short-chain type dehydrogenase/reductase;gi|395223|emb|CAA52213.1| short-chain alcohol dehydrogenase [Picea abies]	54.34	5	6	22	173	18.4385	8.90967	0.854347	5	15.2806	0.896844	4	14.9548	1.11503	7	72.7415	0.6163	5	38.9285	0.625797	4	12.3154	1.11117	7	23.6765	0.949861	5	21.3327	1.38686	4	5.13182	1.00488	7	4.06859	1.03687	5	9.3835	1.0898	4	5.91	0.736952	7	34.9932
TRINITY_DN37892_c0_g1	ORF type:complete; len:376 338-1465 (+)	ABK21980	unknown [Picea sitchensis]	54.13	17	17	90	375	41.1585	8.90967	0.888061	31	13.2977	0.983466	25	9.44153	0.733649	34	20.6432	0.814176	31	4.54818	0.871339	25	9.22675	1.13598	34	12.1507	1.13312	31	9.54231	1.13003	25	9.09449	0.957387	34	11.2856	1.05134	31	8.0712	0.939985	25	4.97616	0.868462	34	24.4927
TRINITY_DN41880_c0_g1	ORF type:complete; len:1079 501-3737 (-)	XP_010249631	PREDICTED: uncharacterized protein LOC104592125 isoform X1 [Nelumbo nucifera]	54.08	55	55	232	1078	117.904	5.14795	0.718362	73	21.2721	0.875791	79	10.6503	0.748849	79	29.4764	1.04026	73	11.8536	1.03903	79	8.32004	1.39574	79	15.7199	1.31828	73	10.7204	0.99926	79	12.0471	1.02662	79	13.5023	0.781332	73	12.9335	1.03727	79	9.01468	0.905115	79	21.6917
TRINITY_DN52348_c1_g2	ORF type:3prime_partial; len:149 2-445 (-)	ACN40042	unknown [Picea sitchensis]	54.05	4	4	15	148	15.5871	8.70459	0.812111	7	15.8518	0.782879	3	7.76025	1.90421	5	4.92867	0.866902	7	15.2337	0.861571	3	19.0157	0.659291	5	4.98896	1.0446	7	2.09181	1.14329	3	16.4074	0.865207	5	18.1241	0.991128	7	7.17707	1.03178	3	18.0667	1.20829	5	3.19208
TRINITY_DN39439_c0_g1	ORF type:complete; len:173 69-521 (+)	ABK24483	unknown [Picea sitchensis]	54	2	7	85	150	16.5407	5.08447	0.604185	3	43.0022	0.774276	1		2.44677	5	7.71468	0.675343	3	24.9316	0.922565	1		0.708829	5	3.97684	1.15691	3	14.5564	0.979051	1		0.696523	5	1.85871	0.924356	3	5.94788	1.18695	1		1.00643	5	4.43429
TRINITY_DN41449_c0_g1	ORF type:complete; len:680 258-2297 (+)	ABR16055	unknown [Picea sitchensis]	53.76	31	34	287	679	72.0562	7.56201	0.819671	90	24.7109	0.904885	82	10.1699	0.618327	103	40.4849	0.91527	90	21.7229	0.978088	82	13.549	1.28584	107	23.99	1.10921	90	19.1473	0.988639	82	15.8374	1.15267	107	15.9644	0.995704	90	8.43346	0.965519	82	6.14875	0.693406	105	41.5021
TRINITY_DN43601_c0_g5	ORF type:complete; len:402 248-1453 (-)	ABK23421	unknown [Picea sitchensis]	53.62	15	16	70	401	42.6644	8.5874	0.886101	21	16.1884	0.79574	20	11.5909	0.74851	25	44.9391	0.935568	21	10.6455	0.988783	20	14.8516	1.22444	25	11.657	1.14794	21	8.45884	1.0956	20	16.842	1.02754	25	13.5332	0.947527	21	12.2658	0.963225	20	10.2377	0.814398	25	13.2522
TRINITY_DN40094_c0_g1	ORF type:complete; len:240 255-974 (-)	ABK22029	unknown [Picea sitchensis];gi|148908317|gb|ABR17272.1| unknown [Picea sitchensis]	53.56	10	10	72	239	26.671	9.5542	1.11282	18	19.2919	0.927453	30	14.6042	0.95167	24	25.6102	0.94985	18	8.39854	0.754367	30	21.6777	1.03801	24	11.2618	1.17962	18	15.0736	1.26556	30	18.5604	1.13167	24	12.6685	0.979577	18	11.4129	1.03167	30	11.7753	1.01407	24	19.2779
TRINITY_DN48034_c0_g1	ORF type:complete; len:214 412-1053 (+)	ABK25578	unknown [Picea sitchensis]	53.52	10	10	192	213	22.3418	8.1626	1.1951	46	15.2034	0.998963	69	12.4802	1.03954	76	21.0655	1.04556	46	22.7026	0.85527	69	11.5499	0.802344	77	22.6441	1.12373	46	6.31131	1.30748	69	17.9957	0.933056	77	9.63675	0.925937	46	13.8018	0.859412	69	11.8751	1.2717	77	21.4653
TRINITY_DN46254_c0_g1	ORF type:complete; len:216 195-842 (-)	CAM12501	small heat-shock protein, partial [Pinus taeda]	53.49	13	13	128	215	23.6734	7.88428	0.949044	41	16.206	0.985058	47	12.9235	0.838916	40	38.3173	0.735923	39	24.1507	0.840683	47	22.8716	1.13344	40	15.3306	1.35897	41	14.7126	1.05166	47	13.9258	0.93861	40	10.5873	1.01544	41	9.23071	1.0342	47	9.99811	0.929907	40	32.849
TRINITY_DN38957_c0_g2	ORF type:complete; len:276 199-1026 (+)	XP_004138106	PREDICTED: prohibitin-3, mitochondrial [Cucumis sativus];gi|778655641|ref|XP_011657013.1| PREDICTED: prohibitin-3, mitochondrial [Cucumis sativus];gi|778655646|ref|XP_011657055.1| PREDICTED: prohibitin-3, mitochondrial [Cucumis sativus];gi|700208482|gb|KGN63578.1| hypothetical protein Csa_1G004910 [Cucumis sativus]	53.45	11	13	54	275	29.9891	8.33838	1.08675	13	6.30237	0.992222	16	11.0159	1.0886	10	17.8045	0.945231	13	11.9847	0.903295	16	17.0212	0.957481	10	5.86437	1.19312	13	7.14363	1.17992	16	9.39931	1.04293	10	10.9012	0.991734	13	11.8661	1.02122	16	7.14794	0.903687	10	7.10587
TRINITY_DN42443_c0_g1	ORF type:complete; len:263 326-1114 (+)	ABK23403	unknown [Picea sitchensis]	53.44	16	16	89	262	28.1938	6.30322	0.741204	29	29.6802	0.836093	25	21.9511	0.958335	34	14.0802	0.940663	29	21.5506	1.03659	26	15.9318	0.820674	33	21.073	1.04323	29	11.7644	1.22889	26	15.205	1.18717	34	8.67528	1.15248	29	8.35621	1.01668	26	17.0804	1.11619	34	12.7021
TRINITY_DN52927_c1_g4	ORF type:internal; len:192 1-573 (+)	P34924	RecName: Full=Glyceraldehyde-3-phosphate dehydrogenase, cytosolic;gi|169386|gb|AAA33779.1| glyceraldehyde-3-phosphate dehydrogenase [Pinus sylvestris]	53.4	8	10	141	191	20.2535	9.12939	0.895862	24	14.5664	0.785226	28	10.4685	0.95185	69	64.9898	0.814444	24	11.1632	0.96432	28	24.0217	1.12078	68	27.6983	1.08056	24	4.94231	1.25992	28	6.88278	1.11768	69	13.8194	1.00385	24	8.37515	0.990667	28	8.31285	0.824219	68	22.7114
TRINITY_DN51838_c2_g1	ORF type:3prime_partial; len:244 898-1626 (+)	PIM97985	Molecular chaperones HSP70/HSC70, HSP70 superfamily [Handroanthus impetiginosus]	53.09	5	11	97	243	26.9668	6.80029	1.26723	3	1.82668	1.03782	4	3.6239	2.55386	30	20.9757	0.822042	3	14.8551	1.06953	4	19.2788	0.763269	30	13.2873	0.708724	3	0.0427185	0.848697	4	6.84199	0.774995	30	13.5103	0.958019	3	9.6181	1.01697	4	6.7182	0.869471	30	30.8891
TRINITY_DN48113_c0_g4	ORF type:complete; len:218 439-1092 (+)	ABK25882	unknown [Picea sitchensis]	53	10	10	41	217	23.6972	9.83252	1.0656	14	4.43778	0.940962	16	9.48254	0.83307	11	38.5487	0.826874	13	21.7177	0.882816	16	12.9159	1.04223	11	8.06363	1.28481	14	8.0631	1.13901	16	17.3393	1.32597	11	6.24668	1.08061	14	11.4117	1.24963	16	18.4791	0.881344	11	11.2264
TRINITY_DN48465_c1_g5	ORF type:complete; len:320 374-1333 (-)	XP_006847125	protein BOBBER 1 [Amborella trichopoda];gi|548850154|gb|ERN08706.1| hypothetical protein AMTR_s00017p00231540 [Amborella trichopoda]	52.98	23	23	80	319	35.6761	5.40186	0.999286	29	11.0992	0.915419	23	18.8253	0.712365	28	29.8502	0.863049	29	18.0508	0.768613	23	23.4828	1.03723	28	9.50854	1.23791	29	5.18853	1.10312	23	13.1515	1.25255	28	7.16295	1.02576	29	7.40311	1.08516	23	16.4041	0.75741	28	26.6991
TRINITY_DN47840_c1_g2	ORF type:complete; len:120 569-928 (+)	ABK21978	unknown [Picea sitchensis];gi|116783997|gb|ABK23175.1| unknown [Picea sitchensis];gi|116792422|gb|ABK26359.1| unknown [Picea sitchensis];gi|116793401|gb|ABK26733.1| unknown [Picea sitchensis];gi|148907311|gb|ABR16792.1| unknown [Picea sitchensis]	52.94	7	7	39	119	13.3317	5.22412	1.14364	13	9.06144	0.944069	9	15.2431	0.773367	17	19.9469	1.07818	13	5.96658	0.984666	9	3.97078	0.946343	17	15.0709	0.983053	13	12.7246	0.939155	9	13.0501	1.02459	17	10.2457	0.989565	13	7.1857	1.02804	9	10.5113	1.02137	17	16.6885
TRINITY_DN42422_c1_g1	ORF type:complete; len:113 875-1213 (-)	ADE76947	unknown [Picea sitchensis]	52.68	8	8	61	112	12.7995	9.05615	1.02142	18	9.11581	1.0525	21	9.75941	0.737712	22	13.011	1.53626	18	18.4883	0.712366	21	27.7076	0.956751	22	9.51152	1.05553	18	8.27505	1.34853	21	8.96159	1.0639	22	6.99891	1.11389	18	8.71487	0.878955	21	14.2254	0.721629	22	19.8991
TRINITY_DN45813_c5_g2	ORF type:5prime_partial; len:396 3-1190 (+)	ABR16568	unknown [Picea sitchensis]	52.66	21	21	195	395	44.0206	8.38232	0.985097	59	10.6339	0.909122	79	10.8151	0.729578	56	16.3935	0.879462	59	11.8568	0.887659	79	17.0442	1.09764	56	8.12266	1.08068	59	7.351	1.15849	79	15.5119	1.09797	56	6.34494	1.11509	59	7.7898	1.03448	79	8.93306	0.779719	56	21.0377
TRINITY_DN47120_c0_g1	ORF type:complete; len:397 422-1612 (+)	ABK24283	unknown [Picea sitchensis]	52.53	22	23	92	396	44.6562	5.88428	0.714392	32	27.0073	0.949516	21	10.8146	0.607995	38	44.0908	0.786082	32	15.6338	0.985629	21	11.1562	1.53331	38	19.8468	1.26203	32	7.46957	0.889148	21	11.7158	1.10742	38	9.80633	1.05225	32	4.93467	1.06789	21	7.30234	0.614422	38	33.1716
TRINITY_DN35446_c0_g1	ORF type:complete; len:182 59-547 (+)	ACN40025	unknown [Picea sitchensis];gi|306009671|gb|ADM73889.1| FK506 binding-like protein [Picea sitchensis];gi|306009691|gb|ADM73899.1| FK506 binding-like protein [Picea sitchensis];gi|306009697|gb|ADM73902.1| FK506 binding-like protein [Picea sitchensis];gi|306009707|gb|ADM73907.1| FK506 binding-like protein [Picea sitchensis];gi|306009721|gb|ADM73914.1| FK506 binding-like protein [Picea sitchensis];gi…	52.47	8	8	45	162	17.3761	8.85107	0.92329	21	8.91561	0.857953	11	8.30514	0.714292	13	51.9475	0.846745	21	10.8348	0.856886	11	8.0924	1.12413	13	8.65612	1.26254	21	14.4313	1.06321	11	9.68978	1.22769	13	20.138	0.94436	21	10.308	1.08578	11	9.71182	0.738713	13	15.0431
TRINITY_DN50725_c0_g1	ORF type:3prime_partial; len:188 2698-3258 (+)	NP_042447	ribosomal protein S3 (chloroplast) [Pinus thunbergii];gi|512721674|ref|YP_008082292.1| ribosomal protein S3 (chloroplast) [Pinus massoniana];gi|512721747|ref|YP_008082364.1| ribosomal protein S3 (chloroplast) [Pinus taeda];gi|849123504|ref|YP_009154165.1| ribosomal protein S3 (chloroplast) [Pinus taiwanensis];gi|959122974|ref|YP_009183535.1| ribosomal protein S3 (chloroplast) [Pinus tabuliformis]…	52.41	11	12	41	187	21.7459	9.94971	0.922298	10	11.8524	1.02393	16	6.6383	0.911178	11	41.0939	1.03912	10	9.08048	1.06105	16	12.5446	1.07323	11	28.1096	1.00927	10	9.71483	0.825523	16	5.581	1.06374	11	12.4494	0.976365	10	9.00164	1.11833	16	4.61005	1.16166	11	12.0114
TRINITY_DN44793_c4_g2	ORF type:3prime_partial; len:106 40-354 (+)	EOA34158	hypothetical protein CARUB_v10021660mg, partial [Capsella rubella]	52.38	1	7	190	105	11.7026	11.4292							2.24812	4	8.49463							0.583876	4	4.11833							0.992595	4	3.02764							1.15759	4	3.15273
TRINITY_DN50549_c0_g1	ORF type:complete; len:129 467-853 (+)	ABK25375	unknown [Picea sitchensis]	52.34	8	8	41	128	14.8347	5.75732	1.30586	10	9.17457	1.12469	21	11.4281	1.07626	10	9.1254	1.33644	10	3.41645	0.817548	21	15.5634	0.805135	10	13.2184	0.879136	10	8.55642	1.08838	21	10.5844	0.972235	10	4.64678	0.932122	10	3.22204	0.984767	21	17.885	0.784237	10	12.289
TRINITY_DN39635_c0_g1	ORF type:complete; len:158 271-744 (+)	ABK23341	unknown [Picea sitchensis]	52.23	8	8	30	157	18.3401	8.14795	1.05222	12	21.9568	1.07085	9	5.41393	0.969543	9	12.5515	0.985017	12	5.25306	0.967076	9	18.3658	1.13103	9	11.7497	1.16093	12	5.75527	1.12269	9	8.91075	1.0283	9	11.2612	1.00446	12	9.82764	0.955944	9	7.42485	1	9	44.8859
TRINITY_DN44252_c1_g4	ORF type:complete; len:254 334-1095 (-)	ABR17489	unknown [Picea sitchensis]	52.17	13	13	64	253	27.2139	8.08936	1.23994	21	9.54355	0.907969	22	12.6554	0.79591	18	27.0969	0.895721	21	19.3796	0.609428	22	39.9115	0.933143	18	11.6629	1.07906	21	8.31049	1.26323	22	14.4183	1.18096	18	9.13901	1.00706	21	8.92297	1.01371	22	6.36667	0.651139	18	31.2151
TRINITY_DN50731_c5_g1	ORF type:5prime_partial; len:233 138-836 (-)	CAB39974	glyceraldehyde-3-phosphate dehydrogenase [Nicotiana tabacum];gi|821316578|gb|AKH15661.1| cytosolic glyceraldehyde-3-phosphate dehydrogenase 2 [Nicotiana benthamiana]	52.16	8	12	127	232	24.82	8.32373	0.719506	7	15.5098	0.698889	10	24.0567	2.54517	92	17.9217	0.785636	7	6.59213	0.960355	10	12.2219	0.657983	81	20.4232	1.11532	7	3.59677	1.32747	10	8.98415	0.898736	92	23.503	1.08834	7	5.65635	1.06037	10	9.03393	0.957759	90	20.995
TRINITY_DN38957_c0_g1	ORF type:complete; len:283 183-1031 (+)	XP_022895070	prohibitin-3, mitochondrial [Olea europaea var. sylvestris]	52.13	11	13	63	282	30.7613	8.32373	1.02951	17	13.5177	1.08998	12	3.48663	0.919866	17	13.5622	0.930766	17	8.2812	0.975951	12	4.01966	0.992867	17	6.90981	1.11273	17	11.5275	1.09033	12	4.22095	1.03013	17	8.83929	0.989392	17	6.46478	0.93492	12	6.55572	0.870017	17	13.7245
TRINITY_DN36335_c0_g1	ORF type:complete; len:205 435-1049 (-)	Q9M612	RecName: Full=Nascent polypeptide-associated complex subunit alpha-like protein; Short=NAC-alpha-like protein; AltName: Full=Alpha-NAC-like protein;gi|6752882|gb|AAF27917.1|AF220200_1 nascent polypeptide associated complex alpha chain [Pinus taeda]	51.96	5	7	77	204	22.2389	4.4751	1.20383	11	5.42659	0.998489	9	5.93585	1.02409	6	27.6208	1.08153	11	14.1278	0.854184	9	5.6978	0.809401	6	19.2884	1.06777	11	14.8836	1.26724	9	13.304	1.09082	6	9.05618	0.903001	11	7.90399	0.982925	9	6.90765	1.0013	6	11.2741
TRINITY_DN41739_c0_g1	ORF type:complete; len:649 2802-4748 (-)	ADE76820	unknown [Picea sitchensis]	51.85	27	30	170	648	68.3001	8.35303	0.789	54	26.8918	0.900118	50	10.6072	0.713771	57	30.8585	0.925364	54	16.034	1.01932	50	11.1204	1.22522	57	17.9993	1.06451	54	9.5269	0.996935	50	11.4787	1.16379	57	10.1452	1.05064	54	7.95655	0.974661	50	8.00084	0.69497	57	23.5222
TRINITY_DN48135_c0_g1	ORF type:complete; len:167 387-887 (-)	ABK26190	unknown [Picea sitchensis]	51.81	8	8	50	166	17.7436	8.36768	0.932175	16	8.37355	0.976342	9	7.73366	0.826214	25	81.2584	0.862546	16	9.95976	0.831908	9	14.289	0.981175	25	26.8928	1.31	16	12.2788	1.0914	9	2.59554	1.14377	25	25.5428	1.01983	16	5.64315	1.06368	9	12.335	0.838823	25	18.3822
TRINITY_DN36970_c0_g1	ORF type:complete; len:113 158-496 (+)	ABK25685	unknown [Picea sitchensis]	51.79	4	4	7	112	12.0523	10.1548	1.07121	3	4.18235	0.940907	2	3.34876	0.865545	1		1.11665	3	0.862502	0.746463	2	39.3684	1.08289	1		1.0576	3	6.66931	0.930885	2	17.4217	0.940199	1		0.870236	3	0.629868	1.24218	2	17.4504	0.816258	1
TRINITY_DN43453_c0_g1	ORF type:complete; len:115 215-559 (+)	ABR17957	unknown [Picea sitchensis]	51.75	2	2	6	114	11.5988	4.32275	1.26558	2	9.96694	0.927402	2	3.18729	1.19997	2	6.71793	0.993552	2	23.6351	0.674869	2	4.88462	0.836577	2	10.6846	0.983859	2	18.2439	1.08508	2	0.190428	0.941884	2	3.98927	0.893754	2	36.6175	0.754358	2	4.69161	1.09988	2	0.820696
TRINITY_DN39555_c0_g1	ORF type:complete; len:247 94-834 (+)	ABK22399	unknown [Picea sitchensis];gi|116791266|gb|ABK25916.1| unknown [Picea sitchensis]	51.63	12	12	75	246	27.057	6.31592	0.920357	26	12.4165	0.971125	20	10.4622	0.951852	29	46.2768	0.844613	26	15.7087	0.911144	20	18.1164	1.08944	29	20.7566	1.24344	26	11.2518	1.12481	20	12.8205	1.07665	29	15.0634	0.943794	26	11.3733	0.973804	20	9.70693	0.964878	29	16.2375
TRINITY_DN8951_c0_g1	ORF type:complete; len:377 474-1604 (-)	BAJ90061	predicted protein [Hordeum vulgare subsp. vulgare]	51.6	2	17	105	376	41.7948	5.47803	5.00961	12	9.98872	0.957732	1					0.363209	10	62.6136	0.696269	1					0.450589	11	26.6313	1.26648	1					0.372387	11	36.9593	0.991847	1
TRINITY_DN49444_c1_g1	ORF type:complete; len:294 977-1858 (+)	ABR16107	unknown [Picea sitchensis];gi|224285605|gb|ACN40521.1| unknown [Picea sitchensis];gi|224285970|gb|ACN40697.1| unknown [Picea sitchensis]	51.54	13	13	75	293	30.3145	8.92432	0.834929	21	21.4917	1.00386	27	9.26299	0.627183	27	44.1473	0.731195	21	24.1625	0.837773	27	13.1975	1.2332	27	20.947	1.24303	21	15.3696	1.02482	27	15.6104	1.07241	27	10.8339	1.00072	21	7.63802	0.90662	27	9.65492	0.670432	27	35.2506
TRINITY_DN35601_c0_g1	ORF type:complete; len:100 500-799 (+)	ABK23702	unknown [Picea sitchensis];gi|116785715|gb|ABK23832.1| unknown [Picea sitchensis];gi|148910049|gb|ABR18108.1| unknown [Picea sitchensis]	51.52	5	5	17	99	10.8093	5.04639	1.13706	7	8.71081	1.13077	6	11.0634	1.40196	4	13.0776	1.46616	7	5.22665	1.06876	6	11.0498	0.787134	4	13.036	0.883856	7	6.82784	1.01627	6	11.79	1.0319	4	7.96476	0.801409	7	9.42873	0.89514	6	15.5711	1.36411	4	12.9001
TRINITY_DN52826_c0_g1	ORF type:internal; len:210 3-629 (+)	ABK24431	unknown [Picea sitchensis]	51.2	3	9	45	209	23.782	8.104	0.886837	2	42.3464	1.18144	2	13.3056	1.7386	9	28.0242	0.922571	2	5.18799	0.771798	2	23.4691	0.796581	9	39.3023	1.12709	2	19.7039	1.01493	2	7.68595	0.952283	9	13.4557	1.06382	2	5.59447	0.920965	2	1.46353	1.1052	9	20.3585
TRINITY_DN50788_c0_g3	ORF type:5prime_partial; len:138 2-415 (+)	XP_022927708	ATP-dependent zinc metalloprotease FTSH 1, chloroplastic-like [Cucurbita moschata]	51.09	4	6	43	137	15.3578	8.11865	0.780119	7	15.0571	0.767522	9	5.48605	2.0913	21	18.5367	0.806589	7	14.7813	1.10331	9	9.53981	0.640264	21	15.4933	1.20473	7	7.30985	0.824165	9	14.2853	0.875226	21	7.35101	0.881874	7	10.4763	1.22808	9	31.0369	1.08875	21	10.4229
TRINITY_DN52948_c0_g1	ORF type:3prime_partial; len:893 504-3179 (+)	XP_010929657	PREDICTED: ATP-dependent Clp protease ATP-binding subunit ClpA homolog CD4B, chloroplastic [Elaeis guineensis]	51.01	24	41	168	892	98.627	6.99072	0.808164	17	23.7631	1.0211	17	7.60837	2.09984	53	22.5831	1.07235	17	11.3995	1.18623	17	8.87802	0.709181	53	21.293	1.04911	17	7.15614	0.883205	17	14.4365	0.897954	53	16.3137	0.918411	17	6.87603	1.02198	17	5.58679	1.03192	53	16.3748
TRINITY_DN37770_c0_g1	ORF type:complete; len:156 457-924 (-)	ABK25570	unknown [Picea sitchensis];gi|224286844|gb|ACN41125.1| unknown [Picea sitchensis];gi|294461904|gb|ADE76508.1| unknown [Picea sitchensis]	50.97	9	9	37	155	17.4126	6.93213	1.17845	13	12.5397	1.25975	12	18.5755	0.872621	12	21.9485	1.10629	13	6.98234	0.851529	12	11.8878	1.04661	12	8.26536	0.789762	13	6.40929	1.02228	12	16.7899	0.995989	12	5.84303	1.10804	13	12.2591	0.986309	12	10.8793	0.887476	12	20.3629
TRINITY_DN43847_c1_g3	ORF type:5prime_partial; len:107 1-321 (+)	ACP52501	ATP synthase CF1 alpha subunit (chloroplast) [Pinus pinaster]	50.94	7	7	189	106	12.1926	6.11279	0.810984	65	16.4912	0.769705	62	12.7334	0.697523	62	26.0466	1.08412	65	13.003	1.05647	62	16.4684	1.01805	61	7.90774	0.985375	65	7.50246	1.07129	62	17.0859	1.11048	62	10.095	1.00135	65	9.01246	0.991365	62	10.1261	1.13148	62	15.1726
TRINITY_DN47011_c0_g1	ORF type:complete; len:111 512-844 (-)	ABK26449	unknown [Picea sitchensis]	50.91	5	5	39	110	12.2692	6.78564	1.0528	5	5.33316	0.905206	6	11.9074	0.830292	7	34.4368	0.904739	5	11.1106	1.00537	6	19.2302	1.00674	7	14.4249	1.20572	5	3.11666	0.947378	6	15.6918	1.18388	7	3.49372	0.915763	5	5.30144	1.05704	6	4.91169	0.74404	7	15.4187
TRINITY_DN48753_c0_g3	ORF type:3prime_partial; len:335 197-1198 (+)	ACN41197	unknown [Picea sitchensis]	50.9	12	15	94	334	36.4698	6.53662	1.05326	26	12.1004	1.05672	21	14.2755	0.869147	26	25.8193	0.870304	26	23.4746	0.91566	20	17.9387	1.17363	26	12.9902	1.19283	26	20.7901	1.08173	20	16.2248	1.07236	26	10.3477	1.05126	26	8.20383	1.00038	20	8.66106	0.769329	26	55.9078
TRINITY_DN40382_c0_g4	ORF type:complete; len:259 159-935 (+)	ABK24279	unknown [Picea sitchensis];gi|116792745|gb|ABK26478.1| unknown [Picea sitchensis]	50.78	12	17	164	258	29.7158	4.95752	1.20551	34	18.2549	1.04553	45	10.2166	1.10657	44	16.2837	1.13294	34	7.24139	1.10701	45	10.3821	0.801872	44	12.7371	0.911111	34	7.97536	0.910494	45	10.8876	1.01345	44	7.17819	0.8926	34	7.98954	1.0202	45	9.29771	1.3748	44	16.3757
TRINITY_DN38699_c0_g1	ORF type:complete; len:129 394-780 (-)	ADE77352	unknown [Picea sitchensis]	50.78	9	9	41	128	13.8554	10.0522	1.05437	15	6.09849	1.04067	16	12.8842	0.756513	10	31.1857	1.24041	15	11.1872	0.900686	16	10.6268	0.960258	10	15.4561	1.21484	15	4.50237	1.22235	16	9.35071	1.06985	10	9.74894	0.95778	15	4.07655	0.943057	16	7.16518	0.868901	10	31.0682
TRINITY_DN37644_c0_g1	ORF type:complete; len:204 425-1036 (-)	ABK24022	unknown [Picea sitchensis]	50.74	7	10	78	203	21.8911	6.18896	1.17152	25	9.84168	1.04103	19	18.1417	0.900047	21	11.1466	0.963384	25	4.19476	0.846671	19	13.5133	0.988073	21	3.97409	0.972137	25	6.04481	1.16867	19	7.823	1.04506	21	9.64666	1.05411	25	6.66416	0.958909	19	13.094	0.948397	21	17.2679
TRINITY_DN37163_c0_g1	ORF type:complete; len:250 632-1381 (-)	ABK20969	unknown [Picea sitchensis]	50.6	13	13	73	249	27.1882	7.95752	0.93152	25	12.8831	0.936467	20	7.41685	0.869947	28	34.4311	0.811855	25	14.4747	0.821663	20	15.631	0.966649	28	20.712	1.29446	25	19.0341	1.04199	19	11.5764	1.11362	28	17.7709	0.961085	25	11.3372	1.13513	20	7.16008	0.892309	28	21.2687
TRINITY_DN48760_c0_g8	ORF type:5prime_partial; len:116 1-348 (+)	ADL29577	water-stress inducible protein 3, partial [Pinus pinaster];gi|302374975|gb|ADL29590.1| water-stress inducible protein 3, partial [Pinus pinaster];gi|302375007|gb|ADL29606.1| water-stress inducible protein 3, partial [Pinus pinaster];gi|302375049|gb|ADL29627.1| water-stress inducible protein 3, partial [Pinus pinaster];gi|302375051|gb|ADL29628.1| water-stress inducible protein 3, partial [Pinus pi…	50.43	5	8	62	115	12.9623	6.03662	0.691624	11	19.2707	0.966039	14	16.6985	0.944669	16	12.1737	0.891528	11	3.33013	0.700485	14	18.1124	1.61717	16	13.3425	0.912323	11	9.99759	0.844085	14	13.1264	0.67684	16	19.4377	0.72264	11	8.14309	0.69225	14	9.17073	0.637426	16	16.3926
TRINITY_DN43847_c1_g9	ORF type:3prime_partial; len:410 2-1228 (-)	AET48663	ATP synthase CF1 alpha subunit (chloroplast) [Pinus elliottii]	50.12	19	22	529	409	43.764	6.0874	0.823867	97	21.9716	0.765706	146	18.293	0.787029	226	52.7138	1.08814	97	12.3378	0.963397	145	18.3354	0.99859	226	17.7983	0.990896	97	11.147	1.10873	146	13.8647	1.08339	226	10.5839	1.01011	97	9.37271	1.01212	146	13.6258	1.12189	226	16.1175
TRINITY_DN52559_c2_g1	ORF type:complete; len:103 639-947 (-)	ABK23000	unknown [Picea sitchensis];gi|116784220|gb|ABK23261.1| unknown [Picea sitchensis]	50	4	6	51	102	11.6116	4.99561	1.12201	9	9.92383	1.02904	13	17.0473	0.839158	10	15.3203	1.27219	9	6.79116	0.839263	13	9.34196	0.862367	10	8.75805	0.957955	9	4.46084	1.27686	13	8.90874	1.01345	10	17.2892	0.951806	9	5.98291	0.937853	13	9.33469	0.867527	10	13.0177
TRINITY_DN41869_c0_g1	ORF type:complete; len:149 584-1030 (-)	ABK21163	unknown [Picea sitchensis];gi|116780991|gb|ABK21915.1| unknown [Picea sitchensis];gi|116785203|gb|ABK23632.1| unknown [Picea sitchensis];gi|116790788|gb|ABK25740.1| unknown [Picea sitchensis];gi|148907233|gb|ABR16756.1| unknown [Picea sitchensis]	50	6	6	39	148	16.5281	10.4038	1.15369	14	13.8282	1.13209	10	8.31099	1.13426	15	13.34	1.17524	14	14.8712	1.0799	10	5.30087	0.804853	15	22.4229	0.90154	14	11.5371	0.922972	10	2.55802	1.00476	15	7.48027	1.04992	14	12.3015	1.01614	10	10.693	1.19695	15	8.06179
TRINITY_DN36051_c0_g1	ORF type:complete; len:141 556-978 (-)	ABK21025	unknown [Picea sitchensis];gi|224284499|gb|ACN39983.1| unknown [Picea sitchensis]	50	5	7	29	140	15.6621	7.1958	1.22907	7	6.11696	0.946214	10	7.41604	0.779684	3	11.7328	0.826184	7	9.86185	0.745374	10	15.4367	1.02754	3	1.82719	1.24233	7	6.98559	1.13779	10	10.0567	1.04696	3	7.01777	0.947525	7	8.05246	1.09626	10	5.90504	0.858811	3	4.59968
TRINITY_DN34967_c0_g1	ORF type:complete; len:137 668-1078 (-)	ABK21025	unknown [Picea sitchensis];gi|224284499|gb|ACN39983.1| unknown [Picea sitchensis]	50	5	7	34	136	15.0878	5.33838	1.27853	11	9.069	1.03361	10	7.81037	0.777482	5	11.8916	0.893746	10	6.97196	0.721548	10	19.2793	1.05391	5	9.1273	1.22504	11	5.19842	0.987238	10	3.78959	1.13682	5	16.836	0.867759	11	10.4257	0.892708	10	6.37914	0.794392	5	7.35104
TRINITY_DN51253_c0_g4	ORF type:complete; len:161 155-637 (+)	ABK26444	unknown [Picea sitchensis];gi|148910222|gb|ABR18192.1| unknown [Picea sitchensis];gi|224284605|gb|ACN40035.1| unknown [Picea sitchensis]	50	7	7	64	160	17.6824	7.02002	1.01443	18	9.47296	0.850591	20	10.7828	0.950443	26	66.6795	0.923471	18	13.7036	0.891137	19	9.07918	1.0595	26	29.9985	1.3299	18	7.52788	1.25982	20	20.8433	1.01862	26	13.7868	0.904913	18	7.3999	0.993153	20	5.12503	0.950292	26	17.6736
TRINITY_DN51017_c1_g4	ORF type:3prime_partial; len:103 94-399 (+)	ABK23506	unknown [Picea sitchensis]	50	1	7	217	102	11.3443	9.99365				0.887908	1		1.00223	1					0.609789	1		0.620397	1					1.27042	1		0.654005	1					1.22125	1		2.06375	1
TRINITY_DN37999_c0_g1	ORF type:complete; len:107 552-872 (-)	ABK21130	unknown [Picea sitchensis];gi|148905968|gb|ABR16145.1| unknown [Picea sitchensis];gi|148907524|gb|ABR16892.1| unknown [Picea sitchensis]	50	5	5	29	106	11.9022	9.75928	1.06091	6	11.7616	0.991237	7	13.8382	2.24906	15	31.7667	1.06833	6	24.325	0.816381	7	18.2292	0.800703	14	44.1507	1.26281	6	10.0722	1.04526	7	8.78596	0.9219	16	37.4029	0.98446	6	9.65947	1.05119	7	5.89443	1.01679	14	17.7522
TRINITY_DN38202_c0_g1	ORF type:complete; len:238 300-1013 (-)	ABK20984	unknown [Picea sitchensis]	49.79	10	10	61	237	26.0069	4.76709	1.00176	20	9.49898	0.989267	22	6.60822	0.918036	19	15.92	0.942604	20	15.1393	0.974348	22	12.7728	1.04397	19	7.40233	1.01633	20	9.24847	1.06697	22	8.12486	0.964432	19	16.4841	0.869913	20	9.84381	0.931055	22	9.88959	1.00006	19	17.7726
TRINITY_DN41022_c1_g1	ORF type:complete; len:660 1953-3932 (-)	ABR16055	unknown [Picea sitchensis]	49.77	37	38	249	659	69.7331	8.70459	0.777122	74	21.3308	0.872694	79	13.8829	0.651976	94	52.3327	0.901064	74	18.9873	1.01012	79	11.4242	1.21625	94	17.1578	1.21938	74	12.4053	0.966243	79	13.5012	1.16111	94	12.1025	1.00521	74	10.2683	1.02269	79	8.91803	0.787744	93	28.0232
TRINITY_DN47950_c1_g1	ORF type:complete; len:204 904-1515 (+)	XP_007040666	PREDICTED: binding partner of ACD11 1 [Theobroma cacao]	49.75	11	11	72	203	21.6889	8.92432	1.19006	18	9.18595	1.0909	24	7.63719	0.867415	30	11.3491	1.30561	18	11.1894	0.902284	24	9.35665	0.92575	30	12.8637	1.11522	18	9.45869	1.04469	24	8.46085	1.1842	30	10.3914	0.827662	18	15.2681	0.988218	24	8.8416	0.876574	30	14.5844
TRINITY_DN46275_c0_g3	ORF type:complete; len:176 96-623 (+)	AAF75826	putative arabinogalactan/proline-rich protein [Pinus taeda]	49.71	7	8	32	175	17.9957	3.90381	0.886183	4	5.01886	1.2069	10	10.3222	1.35359	5	12.4659	1.40163	4	5.88124	0.99592	10	5.88644	0.474499	5	27.2921	1.50827	4	9.42428	1.30071	10	16.4768	1.06871	5	9.94852	0.646433	4	28.6229	0.834982	10	7.97315	1.84129	5	41.7914
TRINITY_DN49295_c0_g2	ORF type:3prime_partial; len:142 76-498 (+)	ABK26078	unknown [Picea sitchensis]	49.65	6	7	133	141	15.3581	6.56592	1.05943	35	14.3893	0.965458	36	11.1531	1.15166	44	28.8355	0.982532	35	16.9141	0.856508	36	11.13	0.868677	44	17.4363	1.0354	35	7.61752	1.22673	36	14.4479	0.947882	44	15.5102	0.938305	35	5.15049	0.931409	36	10.6313	1.1706	44	16.7609
TRINITY_DN38334_c0_g1	ORF type:complete; len:552 87-1658 (+)	CCC55420	mitochondrial serine hydroxymethyltransferase [Pinus pinaster]	49.52	16	22	104	523	57.7535	8.27979	0.746916	17	22.7755	1.03836	10	5.32929	1.79864	45	17.6914	1.03219	17	11.5182	1.08163	10	5.42596	0.636337	45	18.1524	1.2048	17	10.2046	0.975238	10	13.88	0.968299	45	9.33361	0.972527	17	10.0866	0.954966	10	7.10972	1.16046	45	15.7636
TRINITY_DN51365_c0_g1	ORF type:complete; len:408 278-1501 (+)	ABK24300	unknown [Picea sitchensis]	49.39	21	21	134	407	45.4544	9.21729	0.68692	50	42.0071	0.816252	28	15.5521	0.633429	56	50.7787	0.823388	50	17.2003	1.07855	28	5.75998	1.34624	56	24.7535	1.10202	50	9.71621	0.950507	28	10.8259	1.08665	56	10.5133	1.00293	50	5.47718	1.14309	28	6.6196	0.81785	56	34.1526
TRINITY_DN38852_c0_g1	ORF type:complete; len:238 491-1204 (-)	ABK26257	unknown [Picea sitchensis]	49.37	9	9	91	237	25.0646	8.06006	1.32734	22	10.2717	1.03262	33	9.90657	1.39788	36	28.0951	1.38447	22	19.4633	1.03752	33	7.14266	0.714363	36	21.445	0.879724	22	8.66627	1.17577	33	10.0433	0.857338	36	18.2797	0.957797	22	7.58126	0.944938	33	10.6238	1.30315	36	23.1336
TRINITY_DN41985_c0_g3	ORF type:complete; len:220 330-989 (+)	ABK23972	unknown [Picea sitchensis]	49.32	12	12	266	219	24.1074	9.36377	0.906608	65	18.9832	0.899433	100	22.4297	0.689978	99	26.5515	0.798366	65	17.8505	0.735991	100	21.63	1.16921	99	11.2918	1.27115	65	10.4063	1.31364	101	18.0044	1.09971	99	10.6281	0.991706	65	8.22341	0.973445	99	10.1288	0.695649	99	26.7583
TRINITY_DN52428_c0_g1	ORF type:3prime_partial; len:129 2-385 (-)	P24006	RecName: Full=Chlorophyll a-b binding protein 1A, chloroplastic; AltName: Full=LHCII type II CAB-1A; Short=LHCP; Flags: Precursor;gi|218019|dbj|BAA00449.1| light harvesting a/b binding protein [Pyrus pyrifolia var. culta]	49.22	3	4	79	128	13.4766	7.23975	0.797937	8	11.1707	1.39735	10	32.6015	1.0669	25	24.8857	0.852172	8	17.6098	1.06821	10	13.0479	1.16982	25	18.6277	0.580715	8	27.8723	0.723375	10	32.499	0.918966	25	9.78617	1.60978	8	10.1595	0.920117	9	12.7467	0.919177	25	46.5776
TRINITY_DN40167_c0_g1	ORF type:complete; len:170 1008-1517 (-)	ABR16928	unknown [Picea sitchensis]	49.11	7	7	20	169	19.1589	9.31982	0.996813	9	13.5398	1.03687	6	13.3469	0.907581	5	10.1816	1.08166	9	17.9314	0.74959	6	11.2807	0.9959	5	8.76667	0.837805	9	12.8502	1.21513	6	9.2879	0.851395	5	4.93765	1.24316	9	3.67447	1.02205	6	6.52854	0.83238	5	5.8805
TRINITY_DN38060_c0_g1	ORF type:complete; len:217 415-1065 (+)	ABR16768	unknown [Picea sitchensis]	49.07	10	11	64	216	24.6407	7.26904	0.933145	12	11.0677	0.983199	24	10.7929	0.707205	23	28.4169	0.720469	12	31.9669	0.558617	24	30.9533	0.893257	23	8.36581	1.64696	12	10.7625	1.16961	24	12.3032	0.840575	23	18.4017	1.15927	12	3.89406	1.46103	24	8.79315	1.09591	23	12.4191
TRINITY_DN50354_c0_g1	ORF type:complete; len:246 127-864 (+)	CAC84682	putative histone H1 [Pinus pinaster]	48.98	11	14	46	245	25.4276	10.3892	1.07999	17	21.6738	1.40711	9	9.90272	1.0145	14	20.4425	1.09481	17	11.4359	0.73605	9	25.2079	1.06944	14	11.6566	0.880874	17	11.7927	0.824756	9	11.135	0.82937	14	9.03368	0.935721	17	14.8966	0.904441	9	13.9227	1.03566	14	14.4334
TRINITY_DN44315_c1_g1	ORF type:complete; len:807 718-3138 (+)	XP_010249807	PREDICTED: MAR-binding filament-like protein 1-1 [Nelumbo nucifera]	48.88	43	43	164	806	90.8932	5.64307	0.680684	45	31.8781	0.917572	68	8.12061	0.81919	51	17.0245	1.29599	45	12.2516	1.02432	68	8.834	1.25819	51	11.2664	1.29974	45	9.63736	0.90389	68	10.9908	1.06919	51	11.0288	0.884419	45	8.59849	1.02504	68	8.2354	0.964221	51	16.317
TRINITY_DN52648_c0_g1	ORF type:complete; len:349 359-1405 (+)	XP_010279077	PREDICTED: malate dehydrogenase, mitochondrial-like [Nelumbo nucifera]	48.85	14	14	136	348	36.1191	9.01221	0.84813	50	14.4508	0.919034	38	11.9626	0.728981	46	71.1895	0.774937	49	15.2101	0.881442	38	9.4031	1.18439	46	22.9861	1.2317	50	8.31536	1.21664	38	13.5901	1.0706	46	15.0927	1.05911	50	5.93434	0.921635	38	6.01429	0.756424	46	46.2006
TRINITY_DN45586_c0_g2	ORF type:complete; len:239 140-856 (+)	ABR17668	unknown [Picea sitchensis]	48.74	7	7	92	238	23.666	7.37158	1.01741	27	14.6219	1.04947	27	12.7748	0.757819	38	26.2947	0.941278	27	13.0505	0.982506	27	14.3251	1.18948	38	14.5353	1.18695	27	8.13886	1.11045	27	11.9835	1.0443	38	10.2419	1.05205	27	5.01496	0.851771	27	8.47135	0.732514	38	32.808
TRINITY_DN45564_c0_g1	ORF type:complete; len:266 180-977 (+)	ACN40290	unknown [Picea sitchensis];gi|224285837|gb|ACN40632.1| unknown [Picea sitchensis]	48.68	11	11	70	265	27.8916	9.67139	1.08719	23	11.1837	0.961234	25	5.34947	0.935325	22	33.7735	0.998047	23	5.54094	0.941277	25	8.40831	0.905151	22	13.0963	1.16092	23	5.94273	1.14086	25	5.99167	1.14708	22	11.8802	0.891239	23	5.79793	0.997463	25	8.55989	0.966728	22	11.3212
TRINITY_DN42061_c0_g1	ORF type:complete; len:100 572-871 (-)	ABK21022	unknown [Picea sitchensis];gi|116793598|gb|ABK26803.1| unknown [Picea sitchensis]	48.48	4	4	23	99	10.4957	7.34229	1.23069	8	5.979	1.03599	7	9.20211	1.16653	8	48.1745	1.26092	8	3.87552	0.877981	7	11.7533	0.771125	8	10.638	1.00639	8	12.3678	1.10163	7	9.17346	0.931427	8	21.6674	0.834685	8	13.6212	0.990947	7	8.3362	1.06985	8	10.5517
TRINITY_DN52178_c0_g2	ORF type:complete; len:433 1255-2553 (+)	PKA51351	Heat shock protein 81-3 [Apostasia shenzhenica]	48.38	12	22	122	432	49.7683	5.30029	0.805862	13	23.8522	1.21315	14	14.7234	1.07061	35	72.3491	1.1029	13	8.09783	1.46657	14	15.1027	1.18588	35	47.3991	0.89934	13	9.49967	0.664139	14	35.4125	0.962109	35	19.4304	1.07985	13	6.88376	0.899418	14	9.04223	0.917226	35	14.09
TRINITY_DN40187_c0_g1	ORF type:complete; len:206 234-851 (+)	ABK26750	unknown [Picea sitchensis]	48.29	9	9	101	205	22.815	9.0415	1.00649	21	14.6954	0.875326	41	9.48678	1.04825	39	17.8349	1.27265	21	9.72642	1.09415	41	12.6412	0.711709	39	21.3518	1.0401	21	8.80071	1.18041	40	23.9742	1.06991	39	13.045	0.949378	21	8.62698	0.914416	41	16.9382	1.14003	39	12.5652
TRINITY_DN49981_c0_g3	ORF type:complete; len:600 831-2630 (-)	POF03749	rubisco large subunit-binding protein subunit alpha, chloroplastic [Quercus suber]	48.25	23	27	230	599	63.1971	5.75732	0.755639	44	24.7176	0.731881	46	16.8971	0.704224	46	42.5191	0.893338	44	13.6985	0.941312	46	17.8996	1.26023	46	13.9407	1.25177	45	10.5538	1.12655	46	9.21993	1.06532	46	12.5902	0.793392	44	14.9506	1.14437	46	10.2361	0.986658	46	12.6368
TRINITY_DN40148_c0_g1	ORF type:complete; len:254 635-1396 (-)	ABK21476	unknown [Picea sitchensis]	48.22	10	10	63	253	28.0557	5.52881	0.965095	21	10.1953	1.04546	20	8.23671	0.883337	22	27.1376	1.093	21	6.53718	0.993069	20	13.6501	1.0079	22	11.6892	0.880695	21	13.4943	1.03133	20	14.9195	1.0046	22	7.36609	1.17824	21	8.05959	0.992708	20	12.9981	0.950048	22	18.1581
TRINITY_DN47187_c2_g3	ORF type:internal; len:111 1-330 (-)	AEW07639	hypothetical protein 0_7735_02, partial [Pinus lambertiana]	48.18	2	6	182	110	12.1718	9.93506				1.04615	2	6.63114							0.875637	2	12.4133							1.02943	2	7.46815							0.991996	2	7.81049
TRINITY_DN29735_c0_g1	ORF type:complete; len:103 200-508 (+)	ADE76253	unknown [Picea sitchensis]	48.04	4	4	6	102	11.0488	9.64209	1.255	3	14.9599	1.0882	2	6.98558	1.64018	1		1.09856	3	3.05617	0.928055	2	3.67285	0.857984	1		0.998786	3	13.2973	1.09225	2	17.352	0.857351	1		0.884972	3	4.63812	0.890337	2	10.5487	0.979393	1
TRINITY_DN40021_c0_g1	ORF type:complete; len:297 384-1274 (+)	ABR18317	unknown [Picea sitchensis]	47.97	13	13	47	296	32.279	6.53662	1.06445	16	15.0742	1.0709	15	7.31057	0.627667	16	27.5504	0.719907	16	21.1418	1.00813	15	9.35831	1.48259	16	4.09071	0.924948	16	7.47911	0.795028	15	8.62964	0.989923	16	5.37146	1.26031	16	12.3925	1.09411	15	10.1568	0.636273	16	31.5559
TRINITY_DN51067_c1_g2	ORF type:3prime_partial; len:218 637-1287 (+)	ADE77391	unknown [Picea sitchensis]	47.93	8	8	32	217	23.5213	4.85596	1.13132	16	15.3371	0.941488	11	5.80071	0.773096	5	16.377	0.909175	16	6.64074	0.915457	11	9.69902	1.1391	5	7.35704	0.93733	16	13.0212	0.954032	11	4.97807	1.08867	5	6.15234	0.936498	16	9.79241	1.01467	11	11.3143	0.893527	5	10.7189
TRINITY_DN39510_c0_g1	ORF type:complete; len:166 600-1097 (-)	ACW82405	cytochrome c oxidase subunit 6b [Larix kaempferi]	47.88	10	10	74	165	18.6828	4.31006	1.25793	22	6.9785	1.17352	29	16.3039	1.12981	23	18.4007	1.13346	22	16.3461	0.729501	29	18.6641	0.831886	23	18.6546	1.04185	22	14.7673	1.39578	29	19.9215	0.968075	23	9.35505	0.894034	22	11.6096	0.84333	29	10.8849	1.04083	23	20.5761
TRINITY_DN40655_c1_g2	ORF type:complete; len:256 161-928 (+)	ABK26389	unknown [Picea sitchensis]	47.84	10	11	69	255	28.0433	9.40771	1.10068	18	10.9942	1.07249	15	13.3635	0.826327	13	19.3719	1.10043	18	13.7887	0.820783	15	13.1923	0.952451	13	11.6127	1.07135	18	5.3247	1.14802	15	10.3502	1.04775	13	7.23385	0.98364	18	9.48492	0.996032	15	13.9193	0.960554	13	18.7623
TRINITY_DN49104_c1_g1	ORF type:5prime_partial; len:112 1-336 (+)	ABK22760	unknown [Picea sitchensis];gi|116783867|gb|ABK23118.1| unknown [Picea sitchensis];gi|116789576|gb|ABK25299.1| unknown [Picea sitchensis];gi|116790045|gb|ABK25481.1| unknown [Picea sitchensis];gi|148905932|gb|ABR16127.1| unknown [Picea sitchensis];gi|148906701|gb|ABR16499.1| unknown [Picea sitchensis];gi|224286658|gb|ACN41033.1| unknown [Picea sitchensis]	47.75	6	6	18	111	12.8225	11.0337	1.13569	4	10.5132	1.21894	7	6.80943	1.85587	7	22.7481	1.29479	4	5.92513	0.889178	7	10.3505	0.800253	7	13.1358	1.18416	4	7.09462	1.09531	7	10.4002	0.827083	7	11.0318	0.680954	4	5.35053	0.729376	7	7.728	1.25834	7	25.1767
TRINITY_DN49376_c1_g5	ORF type:complete; len:110 1264-1593 (-)	OVA02152	RNA recognition motif domain [Macleaya cordata]	47.71	3	3	31	109	11.8719	8.92432	1.05972	17	14.5603	0.901802	5	8.00146	1.22102	9	86.0763	0.856826	17	18.3899	0.840587	5	8.27046	1.14264	9	12.7645	1.14072	17	20.8404	1.19236	5	6.63012	1.03131	9	20.8402	1.01998	17	13.3812	1.05088	5	12.1684	0.813859	9	26.7244
TRINITY_DN40556_c1_g1	ORF type:complete; len:131 343-735 (+)	PON87156	ATPase, V1 complex, subunit F [Trema orientalis]	47.69	6	6	28	130	14.2924	5.96045	1.24284	7	3.70021	0.971091	12	5.26267	0.996289	9	17.1343	1.06256	7	2.75019	0.880584	12	7.21668	0.813688	9	21.5015	0.937143	7	11.9708	1.06351	12	8.42838	1.06106	9	10.1031	0.950104	7	5.48415	1.04847	12	6.44883	1.30612	9	13.6692
TRINITY_DN46938_c0_g9	ORF type:3prime_partial; len:171 3-512 (-)	CBI32808	unnamed protein product, partial [Vitis vinifera]	47.65	1	6	17	170	18.7689	5.04639	0.807844	2	13.6579	1.26397	2	1.67351	1.07632	4	11.2623	1.1987	2	4.02093	0.935081	2	6.4098	1.24667	4	11.9116	1.15206	2	4.4655	0.943401	2	5.88381	1.08524	4	8.17884	0.778254	2	2.55288	0.945815	2	5.4367	0.959047	4	10.6191
TRINITY_DN41335_c0_g1	ORF type:complete; len:304 203-1114 (+)	ABK21162	unknown [Picea sitchensis];gi|116792037|gb|ABK26206.1| unknown [Picea sitchensis];gi|224285392|gb|ACN40419.1| unknown [Picea sitchensis]	47.52	12	12	93	303	33.9177	7.82568	0.936311	25	20.9469	1.03001	30	8.25473	1.04248	38	39.9058	0.945855	25	12.9915	0.844371	30	16.6892	0.995332	38	17.1419	1.07331	25	10.419	1.20634	30	9.75488	0.886089	38	9.88036	1.08082	25	4.4722	0.897889	30	15.7968	0.966524	38	22.2432
TRINITY_DN41879_c0_g1	ORF type:5prime_partial; len:102 2-307 (+)	ABK21385	unknown [Picea sitchensis];gi|116785080|gb|ABK23584.1| unknown [Picea sitchensis]	47.52	3	7	28	101	11.4944	5.85889	1.09813	6	5.4353	0.84979	5	36.0071	0.766954	4	17.1835	1.21827	6	12.6896	0.843037	5	2.48297	0.973062	4	12.0992	1.07719	6	7.68016	0.986422	5	13.9815	1.22914	4	1.03111	0.900193	6	2.75163	1.04548	5	8.26772	0.736861	4	6.73126
TRINITY_DN52297_c0_g1	ORF type:complete; len:203 5627-6235 (-)	ABK22259	unknown [Picea sitchensis]	47.52	7	7	45	202	20.8815	8.19189	0.985747	14	25.4795	1.039	13	16.0555	0.717785	18	24.3207	0.809945	14	12.76	1.09444	13	11.2787	1.07542	18	20.0894	0.886505	14	15.2362	0.941075	13	15.2276	1.11278	18	15.0768	1.14597	14	16.799	1.02007	13	5.48536	0.709307	18	39.1986
TRINITY_DN48597_c0_g1	ORF type:complete; len:140 1214-1633 (+)	ABK24055	unknown [Picea sitchensis]	47.48	5	5	29	139	15.1844	4.90674	1.11747	11	10.2953	1.00338	10	8.35458	0.763714	8	19.0867	0.960029	11	8.92484	0.846716	10	9.81202	1.16065	8	7.85451	1.02792	11	5.08171	1.19345	10	11.2062	1.02784	8	2.09097	0.896988	11	11.9578	0.858347	10	9.08001	0.920773	8	9.88407
TRINITY_DN44026_c0_g1	ORF type:complete; len:250 223-972 (+)	ABK22658	unknown [Picea sitchensis]	47.39	10	10	34	249	27.2658	6.0874	0.971816	13	16.1387	0.97096	13	6.82223	0.818809	7	22.858	0.904375	13	10.2128	0.983925	13	12.3198	1.10992	7	10.394	1.02959	13	7.62534	1.0404	13	10.7384	1.10261	7	11.0123	0.946407	13	8.16539	1.02543	13	6.35162	0.928551	7	17.338
TRINITY_DN44858_c0_g2	ORF type:complete; len:212 596-1231 (+)	ABK23720	unknown [Picea sitchensis]	47.39	8	9	30	211	23.5322	7.91357	1.12965	3	2.15544	1.12116	2	3.19171	2.36013	16	33.9375	1.07446	3	3.74685	1.02606	2	9.40188	0.747767	16	27.735	0.87723	3	7.86286	0.900476	2	13.5669	1.10567	16	49.2567	1.05931	3	2.54949	1.02079	2	0.728529	0.940965	16	18.0285
TRINITY_DN49776_c0_g6	ORF type:5prime_partial; len:257 393-1163 (-)	Q9LL41	RecName: Full=Isoflavone reductase homolog PCBER; AltName: Full=Phenylcoumaran benzylic ether reductase PT1; Short=PCBER-Pt1; AltName: Full=PtPCBER;gi|38492949|pdb|1QYC|A Chain A, Crystal Structures Of Pinoresinol-Lariciresinol And Phenylcoumaran Benzylic Ether Reductases, And Their Relationship To Isoflavone Reductases;gi|38492950|pdb|1QYC|B Chain B, Crystal Structures Of Pinoresinol-Lariciresin…	47.27	9	9	42	256	28.0718	5.37646	0.973397	19	12.2955	1.07295	13	3.91651	1.18612	10	22.0511	0.985384	19	13.1307	1.14682	13	14.0964	1.10928	10	19.8466	1.10985	19	7.91132	0.874226	12	7.48801	1.05361	10	12.3867	0.677403	19	20.0316	0.834719	13	10.5985	0.924359	10	10.6754
TRINITY_DN44698_c0_g1	ORF type:complete; len:154 1214-1675 (-)	ABR16051	unknown [Picea sitchensis];gi|148906367|gb|ABR16338.1| unknown [Picea sitchensis];gi|148906448|gb|ABR16377.1| unknown [Picea sitchensis]	47.06	2	9	221	153	17.1442	6.58057	1.57668	1		1.02257	3	18.0291	1.74934	2	17.0447	1.45048	1		1.40636	3	8.82765	0.679951	2	1.25167	0.658937	1		1.04364	3	18.7238	0.837902	2	6.30254	0.859957	1		0.988604	3	6.72528	1.46282	2	8.88713
TRINITY_DN46924_c0_g2	ORF type:complete; len:510 539-2068 (-)	ADE77223	unknown [Picea sitchensis]	46.95	15	15	59	509	55.0292	6.11279	0.807658	23	17.0554	0.797287	16	15.6892	0.668346	20	65.1852	0.877671	23	11.3415	0.952976	16	11.9898	1.25675	20	25.2709	0.98185	23	7.08635	0.961818	16	13.2732	1.14495	20	12.0264	1.01021	23	11.7961	1.01988	16	4.84541	0.758439	20	28.0834
TRINITY_DN41430_c0_g1	ORF type:complete; len:389 374-1540 (+)	ABR16344	unknown [Picea sitchensis]	46.91	11	12	212	388	40.403	7.37158	1.10158	44	15.7698	0.929669	78	15.6976	1.12228	62	13.2819	1.38747	44	15.8878	0.982137	78	13.5462	0.723983	62	20.0865	1.11496	44	9.08938	1.14675	78	18.9229	0.947677	62	8.53124	0.722419	44	18.9907	0.892322	78	31.6051	1.68546	62	12.5671
TRINITY_DN47727_c0_g1	ORF type:complete; len:454 404-1765 (+)	ABR17347	unknown [Picea sitchensis]	46.8	23	23	94	453	52.6172	8.98291	0.738696	27	30.5114	1.46533	33	19.8858	1.05358	34	42.9884	0.720714	27	27.5743	1.0425	33	13.2987	1.47699	34	44.8762	0.60355	26	30.188	0.875989	33	25.4921	0.85299	34	13.7766	1.46172	27	12.0611	1.1037	33	9.53166	0.873998	34	41.0781
TRINITY_DN49265_c2_g7	ORF type:3prime_partial; len:196 446-1030 (+)	ABR17848	unknown [Picea sitchensis]	46.67	8	8	33	195	20.6706	9.53955	0.810063	11	12.8392	0.844642	11	9.35002	0.637448	11	28.9868	0.888872	11	4.94471	0.884986	11	7.36402	1.31452	11	16.6402	1.38759	11	6.77318	1.0976	11	14.57	1.05706	11	8.19497	0.957758	11	7.59232	1.00879	11	7.815	0.739556	11	31.9906
TRINITY_DN33217_c0_g1	ORF type:complete; len:166 664-1161 (+)	ABK25992	unknown [Picea sitchensis]	46.67	7	8	18	165	18.5015	7.50342	1.13375	6	10.5425	1.23678	3	12.376	2.44583	4	12.7168	1.11652	6	6.48734	1.08766	3	0.106654	0.712591	4	3.42193	0.850222	6	19.7291	0.891596	3	7.67123	0.73408	4	2.46783	1.01522	6	8.08047	0.998038	3	7.79881	1.05863	4	7.32563
TRINITY_DN45459_c0_g1	ORF type:complete; len:636 885-2792 (+)	ABV21762	GRP94 [Pinus taeda]	46.61	34	34	212	635	73.8499	4.81787	1.01407	63	8.55027	1.07944	69	15.2264	1.02331	80	20.3754	1.15155	63	7.57986	1.20583	69	18.8508	1.04971	80	18.2789	0.932241	63	11.597	0.78157	69	21.981	1.06327	80	11.1395	0.93101	63	11.0268	0.91299	69	10.4744	0.962213	80	12.6368
TRINITY_DN52760_c2_g1	ORF type:5prime_partial; len:117 379-729 (-)	ABK24374	unknown [Picea sitchensis]	46.55	4	5	30	116	13.1597	7.54736	0.592695	11	25.0309	1.00513	11	6.18592	0.492104	7	34.3992	0.821627	11	10.7186	1.27125	11	22.6786	1.45377	7	6.13746	0.934035	11	7.02594	0.849756	11	19.1571	1.18061	7	10.5341	1.14206	11	6.62764	1.03011	11	10.1232	0.680533	7	35.3374
TRINITY_DN49429_c2_g3	ORF type:complete; len:928 790-3573 (-)	XP_010942178	PREDICTED: dynamin-2A isoform X1 [Elaeis guineensis]	46.49	41	41	132	927	100.835	9.0415	0.936007	45	17.0622	0.960009	46	8.80058	0.939034	40	44.9687	1.1509	45	12.6117	1.11213	46	12.5597	1.02758	40	18.8689	1.04817	45	7.3097	0.905882	46	10.85	1.08544	40	9.37326	0.986627	45	11.7954	1.07108	46	7.06284	1.08697	40	11.2902
TRINITY_DN43356_c0_g1	ORF type:complete; len:419 514-1770 (-)	ABK24331	unknown [Picea sitchensis]	46.41	14	15	130	418	43.8951	7.6792	0.964482	29	12.9657	0.860358	37	16.4367	1.01797	56	112.453	1.03589	29	11.111	0.867199	37	16.8471	0.896102	56	39.1567	1.07698	29	8.76283	1.14439	37	15.9993	1.10756	56	22.1329	0.978953	29	12.5246	1.04434	37	11.2819	0.943512	56	19.2237
TRINITY_DN44915_c0_g3	ORF type:complete; len:484 325-1776 (+)	ADP03055	6-phosphogluconate dehydrogenase [Pinus sylvestris];gi|310689089|gb|ADP03056.1| 6-phosphogluconate dehydrogenase [Pinus sylvestris];gi|310689097|gb|ADP03060.1| 6-phosphogluconate dehydrogenase [Pinus sylvestris];gi|310689099|gb|ADP03061.1| 6-phosphogluconate dehydrogenase [Pinus sylvestris];gi|310689101|gb|ADP03062.1| 6-phosphogluconate dehydrogenase [Pinus sylvestris];gi|310689103|gb|ADP03063.1|…	46.38	20	23	66	483	53.2674	6.48096	0.784426	17	16.0784	0.975836	16	5.59821	0.936263	24	57.2952	1.0809	17	8.30942	1.3166	16	20.9666	1.26124	24	22.2213	0.943934	17	7.82291	0.872155	16	18.0851	1.09717	24	10.4487	1.07996	17	8.87137	0.998114	16	8.61166	0.73755	24	28.0459
TRINITY_DN52484_c0_g2	ORF type:complete; len:290 94-963 (+)	XP_021745859	psbP domain-containing protein 6, chloroplastic-like [Chenopodium quinoa]	46.37	10	10	52	289	32.0703	8.70459	1.03912	19	12.7833	0.896548	9	5.3438	0.636973	24	21.8376	0.69845	19	21.5587	0.623854	9	32.6488	1.12282	24	10.5881	1.25998	19	15.2169	1.24924	9	22.105	1.13946	24	6.79115	1.05762	19	5.84839	1.02371	9	11.6643	0.724279	24	14.0469
TRINITY_DN47920_c1_g1	ORF type:complete; len:353 1497-2555 (-)	AAR05796	NADP+-isocitrate dehydrogenase [Pinus pinaster]	46.31	15	17	61	352	40.2485	6.78564	0.837409	18	17.3539	1.04426	18	11.2339	0.96671	18	57.3498	1.04886	18	9.40335	1.16701	18	12.7578	1.01434	18	21.5255	0.908859	18	6.42802	0.881088	18	20.7569	1.00082	18	15.2716	1.02615	18	5.88527	1.01177	18	8.53493	0.9856	18	28.749
TRINITY_DN43122_c0_g2	ORF type:complete; len:109 359-685 (-)	ABK21138	unknown [Picea sitchensis];gi|116779909|gb|ABK21473.1| unknown [Picea sitchensis];gi|116788763|gb|ABK24990.1| unknown [Picea sitchensis];gi|116790134|gb|ABK25512.1| unknown [Picea sitchensis];gi|116793648|gb|ABK26827.1| unknown [Picea sitchensis];gi|148906644|gb|ABR16473.1| unknown [Picea sitchensis];gi|148906786|gb|ABR16539.1| unknown [Picea sitchensis];gi|224284082|gb|ACN39778.1| unknown [Picea…	46.3	2	6	34	108	11.9776	10.5063	1.12636	4	6.09722	1.10133	1		2.45684	11	19.8951	1.20245	4	12.8795	1.02066	1		0.764251	11	10.9728	0.813056	4	6.99788	0.990427	1		0.756676	11	9.20575	1.05124	4	3.72234	1.1219	1		0.891033	11	18.592
TRINITY_DN42139_c1_g1	ORF type:complete; len:438 199-1512 (+)	ABK25332	unknown [Picea sitchensis]	46.22	18	18	69	437	48.3736	9.77393	1.00375	21	11.5387	1.00207	21	10.9407	0.834134	27	19.0829	1.28256	21	9.17988	0.900085	21	16.4903	0.861897	27	13.2766	0.915347	21	11.0138	1.04777	21	15.8858	1.12094	27	20.1255	1.01914	21	11.6087	1.15469	21	6.78817	1.04197	27	15.0968
TRINITY_DN50286_c4_g2	ORF type:3prime_partial; len:194 1-579 (-)	ABR16937	unknown [Picea sitchensis]	46.11	10	10	636	193	20.4064	8.55811	1.1784	207	10.2801	0.904556	252	13.9767	0.643231	170	26.0103	0.956105	206	10.9928	0.633465	249	28.6067	0.886021	174	12.8333	1.11239	208	8.79087	1.24289	251	13.6923	1.22045	173	7.85299	1.06201	208	9.45517	1.13909	252	14.2856	0.648434	168	28.1953
TRINITY_DN51935_c1_g2	ORF type:complete; len:127 231-611 (+)	XP_010931910	PREDICTED: 54S ribosomal protein L37, mitochondrial [Elaeis guineensis];gi|743820947|ref|XP_010931911.1| PREDICTED: 54S ribosomal protein L37, mitochondrial [Elaeis guineensis]	46.03	4	4	4	126	13.6862	9.99365	1.07859	3	1.4924	0.974587	1					1.01093	3	14.2985	0.772295	1					1.0109	3	10.476	1.42526	1					1.01329	3	10.6133	1.01265	1
TRINITY_DN44637_c3_g1	ORF type:complete; len:277 274-1104 (+)	ADE77918	unknown [Picea sitchensis]	46.01	10	10	47	276	29.6773	8.52881	0.897981	16	15.7857	0.839388	16	10.9905	0.582317	15	23.468	0.796138	16	18.1751	0.647197	16	21.0521	1.21008	15	9.20797	1.24527	16	14.9521	1.06217	16	7.14807	1.28853	15	12.5911	1.11282	16	2.16984	1.27749	16	10.2081	0.705381	15	39.9959
TRINITY_DN41851_c0_g1	ORF type:complete; len:214 164-805 (+)	ABK22036	unknown [Picea sitchensis];gi|224285502|gb|ACN40471.1| unknown [Picea sitchensis]	46.01	9	9	85	213	22.5686	7.04932	1.28144	19	11.67	0.891839	23	11.8405	0.678369	43	20.4552	0.953203	19	7.14908	0.653645	23	20.6439	0.971433	43	8.81235	1.13541	19	7.99783	1.33524	23	8.38126	1.16323	43	7.61594	0.876997	19	11.3384	0.994143	23	10.2708	0.706955	43	24.8114
TRINITY_DN36513_c0_g1	ORF type:complete; len:184 564-1115 (-)	ABK26938	unknown [Picea sitchensis]	45.9	6	6	45	183	19.6109	8.73389	1.18365	11	10.7927	0.860182	17	14.1184	1.11042	17	16.4417	1.19495	11	8.19736	0.954441	17	8.27432	0.816239	17	20.2617	1.03075	11	3.11698	1.14861	17	9.90665	1.00732	17	12.8782	0.948545	11	5.60261	1.06291	17	14.1484	1.29969	17	21.7686
TRINITY_DN46720_c1_g4	ORF type:complete; len:171 81-593 (+)	ABK24275	unknown [Picea sitchensis]	45.88	4	6	27	170	17.7676	4.06885	0.987427	5	0.764801	1.22191	5	6.08897	1.77382	9	8.16746	1.62186	5	2.82018	1.03131	5	26.0067	0.472672	9	18.7141	0.927959	5	3.39764	1.50999	4	11.2912	0.844048	9	5.33234	0.757038	5	13.2275	0.824255	5	11.6545	1.76113	9	18.7222
TRINITY_DN44655_c0_g1	ORF type:complete; len:400 462-1661 (+)	ABR16222	unknown [Picea sitchensis]	45.86	17	17	49	399	46.082	5.79541	0.951479	20	7.64713	0.773425	12	9.31777	0.64245	17	25.0034	1.21896	20	14.1247	0.999498	12	14.1878	1.04948	17	12.1895	0.884193	20	10.3073	1.14281	12	9.6772	0.91992	17	13.1601	1.05734	20	6.40781	1.16482	12	8.9931	1.11605	17	17.4456
TRINITY_DN44323_c4_g1	ORF type:complete; len:121 479-841 (-)	XP_007021721	PREDICTED: ubiquitin-conjugating enzyme E2 36 [Theobroma cacao];gi|508721349|gb|EOY13246.1| Ubiquitin-conjugating enzyme 36 isoform 1 [Theobroma cacao]	45.83	2	6	23	120	13.6342	7.32764	1.12231	4	6.03755	1.03423	4	12.7642	2.18972	5	24.7092	1.15095	4	1.993	0.922572	4	6.60014	0.722019	5	16.8389	1.04736	4	1.13327	1.03741	4	16.5685	0.888615	5	16.108	0.943513	4	5.57499	1.02622	4	1.92264	1.04512	5	11.1519
TRINITY_DN45100_c1_g5	ORF type:complete; len:106 353-670 (+)	ADE76979	unknown [Picea sitchensis]	45.71	4	4	11	105	11.883	8.38232	1.14429	2	8.86282	1.19975	7	12.9754	1.01146	2	14.7888	1.14359	2	1.82168	1.14569	7	7.00751	0.996136	2	1.6431	0.90614	2	7.64199	0.952113	7	7.75915	1.06824	2	5.90546	1.02629	2	2.74625	0.860999	7	15.1075	1.37167	2	20.9651
TRINITY_DN51408_c0_g1	ORF type:5prime_partial; len:117 370-720 (-)	ABR16596	unknown [Picea sitchensis]	45.69	2	5	40	116	13.1008	7.43018	1.14929	6	20.5385	0.967253	9	31.4174	1.16276	10	17.3927	1.0699	6	16.6473	0.965588	9	8.94423	0.796674	10	7.54024	0.725964	6	33.5599	0.990041	9	26.0218	0.916273	10	11.8112	1.02312	6	19.6311	0.969144	9	15.8609	1.23622	10	12.3898
TRINITY_DN47776_c0_g1	ORF type:complete; len:333 241-1239 (+)	ABK24863	unknown [Picea sitchensis]	45.48	11	12	68	332	38.315	5.89697	1.12152	22	11.613	1.08703	16	10.7584	0.789594	21	38.5387	0.971613	22	13.0943	0.821717	16	14.8005	1.06387	21	19.3085	1.02879	22	18.4599	0.973405	16	5.30682	0.963423	21	11.8843	1.12983	22	5.79032	0.890752	16	10.8325	0.904951	21	32.8958
TRINITY_DN51399_c0_g1	ORF type:complete; len:175 210-734 (-)	ABK21462	unknown [Picea sitchensis]	45.4	6	6	51	174	19.1508	5.46533	1.20922	18	5.73702	0.901863	20	14.8678	0.413428	13	43.5732	1.28561	18	24.5628	0.781259	20	25.7946	0.698228	13	8.56764	0.853751	18	15.4646	1.46839	20	32.5876	0.567505	13	19.9704	0.999309	18	9.67924	0.909614	20	13.2348	0.687996	13	24.0769
TRINITY_DN47959_c0_g2	ORF type:complete; len:522 383-1948 (+)	ABR18447	unknown [Picea sitchensis]	45.3	20	23	141	521	57.4192	8.54346	0.880368	31	16.8251	1.00706	28	9.31566	0.941582	46	35.8268	0.983583	31	11.2029	1.02703	28	18.9913	1.12061	46	18.3631	1.10223	31	8.01297	0.901612	28	12.9334	1.02047	46	16.1987	0.973797	31	7.27115	1.02125	28	7.03473	0.93761	46	13.9989
TRINITY_DN52224_c1_g2	ORF type:5prime_partial; len:112 872-1207 (-)	NP_001149903	protochlorophyllide reductase B [Zea mays];gi|194701902|gb|ACF85035.1| unknown [Zea mays];gi|195635367|gb|ACG37152.1| protochlorophyllide reductase B [Zea mays];gi|1142636366|gb|ONM05429.1| Protochlorophyllide reductase C chloroplastic [Zea mays]	45.05	4	5	31	111	12.1761	7.29834	0.64892	10	19.2594	0.731479	7	9.92362	0.879526	12	78.9754	0.899312	10	13.728	0.998305	8	2.96944	1.29074	12	24.7878	1.37936	10	10.6126	0.928192	7	13.0578	1.11935	12	29.9639	0.989498	10	19.3092	0.981501	7	8.83543	0.797935	12	51.6461
TRINITY_DN44455_c2_g1	ORF type:complete; len:292 263-1138 (+)	ABK21962	unknown [Picea sitchensis];gi|116793399|gb|ABK26732.1| unknown [Picea sitchensis]	45.02	8	10	62	291	30.7952	7.84033	0.966341	16	8.83492	0.968844	14	15.1567	0.777023	19	17.3991	0.934365	16	8.37764	0.913507	13	7.41498	1.07209	19	7.58346	1.05033	16	14.073	1.14323	14	11.448	1.10914	19	4.66547	1.01926	16	8.01514	0.931898	13	10.7408	0.967177	19	12.1292
TRINITY_DN48668_c0_g1	ORF type:complete; len:230 502-1191 (-)	ABK22921	unknown [Picea sitchensis]	44.98	9	9	94	229	24.6829	7.06396	1.32615	22	8.26789	0.980759	42	9.61436	1.19479	30	12.1425	0.954315	22	7.74084	0.754495	42	13.3583	0.719989	30	11.7995	1.11907	22	5.35804	1.26525	42	14.0494	1.02522	30	6.60931	0.854454	22	6.68499	0.948352	42	13.5174	1.11902	30	10.0189
TRINITY_DN52787_c0_g4	ORF type:complete; len:306 148-1065 (-)	AIZ74346	phosphoglycerate kinase 1 [Pinus massoniana]	44.92	15	15	129	305	32.3731	9.45166	0.533974	31	25.0276	0.759507	40	20.1055	0.769915	58	90.241	0.93678	31	10.7512	1.0266	40	17.023	1.13564	58	34.4823	1.33325	31	17.482	1.05582	40	14.5974	1.04335	58	22.7629	0.950971	31	5.92736	1.01335	40	11.0976	0.896605	58	41.334
TRINITY_DN18007_c0_g1	ORF type:3prime_partial; len:126 56-376 (+)	BAK02186	predicted protein [Hordeum vulgare subsp. vulgare]	44.86	3	4	11	107	11.8141	7.28369	3.0883	3	11.0809	1.2116	1					0.566711	3	7.65901	1.15332	1					0.719312	3	1.70771	1.4589	1					0.679245	3	24.1826
TRINITY_DN48933_c1_g1	ORF type:complete; len:307 449-1369 (-)	ABK24191	unknown [Picea sitchensis];gi|148908416|gb|ABR17321.1| unknown [Picea sitchensis]	44.77	11	12	112	306	33.2431	6.44287	0.943274	24	13.3574	0.917146	35	14.7619	0.758388	40	15.537	0.920017	24	13.0664	0.779137	35	16.2973	1.10251	40	12.2663	1.06436	24	8.118	1.22065	35	17.0158	0.998951	40	9.71251	0.945481	24	5.78142	0.924052	35	8.12006	0.921717	40	20.1056
TRINITY_DN48384_c2_g1	ORF type:complete; len:415 579-1823 (+)	ABR18000	unknown [Picea sitchensis];gi|224286648|gb|ACN41028.1| unknown [Picea sitchensis]	44.69	19	19	63	414	46.9183	9.34912	1.09091	16	27.9006	1.41919	31	26.6583	1.8381	16	22.0877	1.00175	16	19.7693	0.996681	31	9.98113	0.718327	16	10.3394	0.810822	16	12.7791	0.89647	31	12.4264	0.82173	16	8.73808	1.06505	16	12.7702	0.993339	31	9.34748	1.38574	16	12.3777
TRINITY_DN42180_c0_g1	ORF type:complete; len:243 929-1657 (-)	ABK23133	unknown [Picea sitchensis]	44.63	13	13	114	242	26.7022	9.71533	1.06008	36	12.0655	0.910135	36	9.93336	0.672077	42	29.5035	0.887147	36	10.4504	0.73137	36	10.5807	1.11553	42	14.5767	1.2056	36	6.7863	1.10492	36	9.97682	1.24993	42	10.5594	1.03297	36	8.55553	1.12187	36	7.65479	0.748032	42	22.4351
TRINITY_DN62748_c0_g1	ORF type:complete; len:171 170-643 (-)	XP_003540207	PREDICTED: histone H2B.3 [Glycine max];gi|734392593|gb|KHN27700.1| Histone H2B.3 [Glycine soja];gi|947077702|gb|KRH26542.1| hypothetical protein GLYMA_12G179100 [Glycine max]	44.59	2	8	274	157	17.5258	9.99365				1.123	2	1.78617							0.995966	2	19.128							1.13073	2	24.7416							0.905681	2	2.08302
TRINITY_DN42422_c2_g1	ORF type:complete; len:259 2623-3399 (-)	ABK25414	unknown [Picea sitchensis]	44.57	10	10	42	258	28.7086	7.51807	1.11787	17	10.0186	0.880751	11	12.6542	0.832161	13	4.30146	1.06362	17	5.75758	0.88945	11	7.66407	0.92852	13	17.0315	1.05537	17	8.74922	1.30208	11	7.23845	0.947558	13	13.0286	1.00214	17	7.78505	1.15482	11	7.42384	1.00675	13	5.29537
TRINITY_DN46425_c2_g2	ORF type:complete; len:266 77-874 (+)	ABK21300	unknown [Picea sitchensis];gi|116792071|gb|ABK26219.1| unknown [Picea sitchensis]	44.53	10	10	40	265	28.8515	9.89111	0.873699	11	38.1357	1.02607	13	8.84806	0.928936	15	85.9086	0.983707	11	14.2751	0.950003	13	8.45863	1.07542	15	20.326	0.982902	11	14.403	0.998899	13	6.03661	1.19952	15	15.9388	0.981595	11	9.16986	1.2327	13	3.41297	0.957251	15	7.03143
TRINITY_DN42264_c0_g1	ORF type:complete; len:134 49-402 (+)	ABK22994	unknown [Picea sitchensis]	44.44	3	3	49	117	12.5992	5.90967	1.1358	16	11.1021	1.00408	18	6.93518	1.09637	13	12.7651	1.06971	16	8.67893	0.92103	19	11.6184	0.920634	13	16.7092	1.03567	16	6.36953	1.17928	19	9.6847	1.06228	13	4.59921	1.00426	16	7.83571	1.05674	19	13.2561	1.12209	13	11.4648
TRINITY_DN39330_c0_g1	ORF type:complete; len:136 568-975 (-)	ABK21189	unknown [Picea sitchensis];gi|116782902|gb|ABK22714.1| unknown [Picea sitchensis];gi|116790648|gb|ABK25690.1| unknown [Picea sitchensis]	44.44	5	7	38	135	15.242	9.94971	1.08143	11	11.5781	1.00515	12	10.8997	0.648338	12	10.5718	0.978899	11	10.4754	0.767106	12	6.83098	1.01453	12	8.75316	1.10405	11	11.9196	1.27922	12	10.9482	1.27467	12	7.76832	1.04648	11	7.75572	1.06376	12	8.5699	0.705869	12	15.1174
TRINITY_DN42282_c0_g2	ORF type:5prime_partial; len:154 445-906 (-)	XP_004237059	PREDICTED: peptidyl-prolyl cis-trans isomerase E [Solanum lycopersicum]	44.44	4	4	7	153	17.1953	4.55127	1.12727	3	4.40813	1.02657	3	7.90487	1.56069	1		1.10975	3	0.477292	0.913179	3	8.70154	0.87658	1		0.961708	3	12.6523	1.17273	3	1.51191	0.876853	1		0.946452	3	2.21775	0.859387	3	14.0846	1.14438	1
TRINITY_DN39752_c0_g1	ORF type:complete; len:118 350-703 (-)	ABK21370	unknown [Picea sitchensis]	44.44	5	5	9	117	12.9927	9.51025				1.03709	6	13.3301	1.13695	3	2.01983				0.975515	6	17.0069	0.798322	3	1.19263				1.02952	6	11.4283	0.833198	3	12.4733				1.01097	6	7.72377	1.30424	3	7.17855
TRINITY_DN43792_c2_g6	ORF type:complete; len:314 445-1386 (-)	ADE77922	unknown [Picea sitchensis]	44.41	16	16	74	313	34.439	5.32568	1.03684	23	14.7577	0.937442	22	19.9128	0.696249	28	34.5954	0.989634	23	13.4781	0.821738	22	30.9908	1.06517	29	21.9352	1.17254	23	14.2053	1.13512	22	12.6164	1.15358	29	16.8006	0.964246	23	10.4082	0.973995	22	12.8612	0.869901	29	34.7266
TRINITY_DN51335_c1_g3	ORF type:3prime_partial; len:215 111-752 (+)	ACN40736	unknown [Picea sitchensis]	44.39	5	11	44	214	23.9419	8.52881	0.97389	5	14.5898	0.664676	5	16.4634				0.563489	5	9.5826	0.440235	5	26.031				1.64522	5	16.8836	0.870343	5	79.092				1.04075	5	5.72993	1.70718	5	15.7635
TRINITY_DN44342_c1_g2	ORF type:complete; len:188 195-758 (-)	ABK26526	unknown [Picea sitchensis]	44.39	6	6	52	187	19.0734	7.78174	1.25078	17	6.18392	1.08576	17	5.43357	1.39928	18	22.4721	1.28359	17	11.7567	0.903023	17	6.68851	0.728073	18	28.844	1.01226	17	8.22583	1.14927	17	15.4334	0.862287	18	17.6303	0.924967	17	5.43447	0.923709	17	8.95036	1.32037	18	12.3095
TRINITY_DN40956_c0_g1	ORF type:complete; len:107 681-1001 (-)	CAC34448	superoxide dismutase [Pinus sylvestris]	44.34	8	8	103	106	10.9754	6.16357	1.04495	27	19.2523	0.848623	32	13.0089	1.10885	44	18.147	0.847853	25	22.4811	0.656147	32	29.9572	0.771095	44	38.9119	1.21459	27	17.8269	1.29026	32	23.7744	0.970564	44	19.2796	0.879011	27	21.8152	1.02797	32	10.2593	0.65657	44	57.4687
TRINITY_DN35978_c0_g1	ORF type:complete; len:195 267-851 (-)	OAE20472	hypothetical protein AXG93_4698s1220 [Marchantia polymorpha subsp. ruderalis]	44.33	7	7	22	194	21.3281	5.10986	0.992255	9	17.141	1.0403	9	5.43551	0.798998	4	7.2067	1.30636	9	12.215	0.834668	9	9.00418	0.815159	4	6.85323	1.22436	9	4.04963	0.972279	9	11.686	1.23365	4	2.61048	0.749829	9	12.3952	1.02915	9	5.44349	0.977987	4	7.25596
TRINITY_DN46327_c1_g1	ORF type:complete; len:168 1670-2173 (+)	ACN41009	unknown [Picea sitchensis]	44.31	5	5	13	167	19.022	9.31982	0.687797	6	16.1093	0.96125	5	2.12666	0.859573	2	20.9193	1.09397	6	15.2296	1.33682	5	20.517	1.21573	2	12.1424	0.580057	6	19.9151	0.831154	5	10.2984	1.09949	2	14.1998	1.38596	6	7.56312	1.11891	5	8.30003	0.995611	2	29.1098
TRINITY_DN41673_c0_g1	ORF type:complete; len:141 226-648 (+)	ABK23173	unknown [Picea sitchensis]	44.29	6	6	45	140	16.002	10.6968	1.38929	11	18.2222	1.19928	5	7.04808	2.10968	29	48.2808	0.946733	11	14.0564	0.831986	5	1.87828	0.716284	29	13.611	1.14348	11	7.06132	1.09721	5	8.09023	0.846119	29	22.1979	0.810933	11	17.633	0.907298	5	8.08744	1.15604	29	31.054
TRINITY_DN47866_c2_g1	ORF type:complete; len:227 349-1029 (-)	ABK26250	unknown [Picea sitchensis]	44.25	7	7	69	226	23.9597	9.89111	1.26411	19	15.5818	1.00336	29	18.3247	0.939204	21	14.8041	1.13591	19	14.0385	0.941999	29	29.8895	1.0204	21	18.731	0.965405	19	12.7794	1.09465	29	22.0772	0.979351	21	13.5913	0.995292	19	14.6917	0.979663	29	16.1096	0.923986	21	16.558
TRINITY_DN42671_c0_g1	ORF type:complete; len:105 399-713 (+)	ABK25472	unknown [Picea sitchensis];gi|116790027|gb|ABK25475.1| unknown [Picea sitchensis];gi|224285516|gb|ACN40478.1| unknown [Picea sitchensis]	44.23	3	3	33	104	11.6499	5.47803	1.07813	6	9.49988	0.974704	2	3.46781	1.94038	25	12.6579	1.03426	6	11.2099	1.01191	2	30.59	0.625994	25	10.7129	1.09589	6	3.99646	1.03502	2	23.1733	0.873221	25	7.89674	0.989347	6	2.24896	0.953103	2	6.53509	1.23657	25	6.31803
TRINITY_DN38800_c0_g1	ORF type:complete; len:216 116-763 (+)	ABK21070	unknown [Picea sitchensis]	44.19	9	9	25	215	23.8152	5.90967	1.03077	7	13.9918	1.02922	9	7.53038	1.20911	9	103.917	1.03367	7	6.16706	0.990578	9	3.44893	0.883169	9	35.1692	0.90947	7	10.452	0.985984	9	4.70483	0.874392	9	25.4755	0.950965	7	5.55042	1.00724	9	9.48934	1.08861	9	8.33282
TRINITY_DN41295_c0_g1	ORF type:complete; len:232 214-909 (+)	KDO47474	hypothetical protein CISIN_1g0282852mg, partial [Citrus sinensis];gi|641828320|gb|KDO47475.1| hypothetical protein CISIN_1g0282852mg, partial [Citrus sinensis];gi|641828321|gb|KDO47476.1| hypothetical protein CISIN_1g0282852mg, partial [Citrus sinensis];gi|641828322|gb|KDO47477.1| hypothetical protein CISIN_1g0282852mg, partial [Citrus sinensis];gi|641828323|gb|KDO47478.1| hypothetical protein CI…	44.16	10	10	31	231	25.5311	9.5835	1.17792	11	15.2309	1.09836	12	14.0563	1.10424	8	22.9508	1.18423	11	6.39882	0.81814	12	13.3172	0.890007	8	8.45556	0.947384	11	9.56726	1.28296	12	13.488	1.04335	8	10.9641	1.02021	11	6.26624	0.914647	12	11.4667	0.979047	8	16.6279
TRINITY_DN44637_c4_g1	ORF type:complete; len:137 139-549 (+)	AIZ74329	translation elongation factor 1-beta, partial [Pinus massoniana]	44.12	3	3	21	136	14.7551	4.4751	1.13523	5	9.8463	0.93991	7	9.54873	1.27728	9	23.3862	1.16628	5	12.5967	1.03102	6	13.4084	0.825633	9	11.7328	1.00986	5	3.39558	0.944551	6	24.6871	0.915135	9	20.5485	0.909677	5	6.65525	0.962405	7	34.7721	1.14311	9	14.1136
TRINITY_DN53205_c1_g1	ORF type:complete; len:244 158-889 (+)	ACN40006	unknown [Picea sitchensis]	44.03	10	12	126	243	25.2933	8.98291	0.697591	16	27.0263	0.47411	14	27.0813	1.48757	65	19.062	0.88132	16	10.9402	0.928122	14	14.4727	0.675719	65	18.2273	1.46129	16	6.49784	1.16763	14	12.6393	1.04215	65	15.0312	0.786455	16	10.5009	1.2645	14	6.54757	1.21103	65	16.98
TRINITY_DN44335_c0_g2	ORF type:complete; len:326 439-1416 (+)	ABK23255	unknown [Picea sitchensis];gi|224286507|gb|ACN40960.1| unknown [Picea sitchensis]	44	12	12	54	325	34.4422	5.8335	0.978546	21	7.9347	0.879214	16	6.80409	0.790964	16	36.361	0.828748	21	22.2944	1.10021	16	6.8547	1.24339	16	23.051	0.958338	21	13.14	1.16306	16	8.711	0.976397	16	12.2043	1.01634	21	8.55563	0.852531	16	10.7497	0.827487	16	21.1824
TRINITY_DN41143_c0_g1	ORF type:complete; len:292 2778-3653 (-)	XP_006848554	far upstream element-binding protein 2 [Amborella trichopoda];gi|548851867|gb|ERN10135.1| hypothetical protein AMTR_s00169p00047130 [Amborella trichopoda]	43.99	9	11	37	291	31.691	6.06201	0.954746	8	20.7072	0.939405	7	3.45719	0.626222	6	55.6832	0.815668	7	28.8441	0.669194	7	11.7532	1.18618	6	19.8799	1.20716	8	19.5485	0.957894	7	9.41169	1.17809	6	18.1604	1.08522	8	10.1943	0.900621	7	4.88907	0.580173	6	52.7533
TRINITY_DN51195_c0_g1	ORF type:complete; len:167 979-1479 (-)	ACN40845	unknown [Picea sitchensis]	43.98	8	8	56	166	18.6534	9.51025	0.70257	15	44.2035	0.571278	18	12.7173	0.603845	23	49.7575	0.829052	15	13.6193	1.07972	18	22.9946	1.22561	23	10.8853	0.971526	15	11.4013	1.07405	18	7.25547	1.0706	23	8.68058	0.961784	15	6.04918	1.10648	18	16.3093	0.871545	23	18.1144
TRINITY_DN46938_c0_g5	ORF type:complete; len:447 101-1441 (-)	AIZ74332	beta-tubulin [Pinus massoniana]	43.95	3	15	56	446	50.0228	4.90674	2.82215	1					2.47077	9	13.791	0.799575	1					0.621401	9	14.2974	0.962964	1					0.770341	9	14.8647	0.948063	1					0.97012	9	27.2029
TRINITY_DN45813_c3_g1	ORF type:complete; len:108 522-845 (-)	XP_010921000	PREDICTED: NADH dehydrogenase [ubiquinone] 1 alpha subcomplex subunit 8-A [Elaeis guineensis];gi|743781879|ref|XP_010921001.1| PREDICTED: NADH dehydrogenase [ubiquinone] 1 alpha subcomplex subunit 8-A [Elaeis guineensis]	43.93	4	4	12	107	12.0728	7.09326	1.25126	4	8.2251	0.992282	4	18.7675	1.13361	4	8.06798	1.25608	4	8.72185	0.859558	4	11.1408	0.858817	4	11.2852	1.00631	4	5.00941	1.09377	4	13.6499	0.906602	4	4.7065	0.979039	4	11.2825	0.909545	4	31.5102	0.826057	4	8.66548
TRINITY_DN40564_c0_g1	ORF type:complete; len:172 984-1499 (-)	ABK23990	unknown [Picea sitchensis]	43.86	8	8	17	171	19.4109	8.67529	0.972816	3	4.46434	0.992041	9	8.24361	0.712973	5	26.3288	0.983459	3	6.51501	0.951245	9	11.8849	1.35454	5	19.5431	1.21598	3	2.52023	1.05839	9	5.56658	0.957978	5	13.5772	0.995151	3	2.90424	1.03274	9	2.21491	0.957425	5	20.3015
TRINITY_DN44750_c0_g1	ORF type:complete; len:351 93-1055 (+)	ABK26252	unknown [Picea sitchensis]	43.75	14	14	82	320	35.8017	7.15186	1.10357	28	6.65866	0.95146	30	11.0771	0.665848	23	17.2755	0.825335	28	13.4394	0.707712	30	14.1931	1.16231	23	8.05806	1.25446	28	10.8021	1.27684	30	19.2823	0.985439	23	6.12936	1.07292	28	5.91733	0.880006	30	7.36689	0.697184	23	18.9496
TRINITY_DN49980_c0_g1	ORF type:complete; len:120 1639-1998 (+)	ABR16413	unknown [Picea sitchensis]	43.7	4	4	10	119	13.6807	4.61475	0.901347	5	28.0669	1.11731	1		0.906961	3	11.5178	0.901797	5	12.9128	1.0339	1		1.25365	3	9.8517	0.802423	5	18.4908	0.952432	1		0.927515	3	3.6167	1.07365	5	6.90001	1.05493	1		1.06737	3	5.41322
TRINITY_DN45685_c0_g2	ORF type:complete; len:104 485-796 (-)	ABK22607	unknown [Picea sitchensis]	43.69	3	3	8	103	10.703	6.25244	1.20285	5	14.4969	0.741142	3	2.44936				0.817757	5	13.5272	0.709652	3	3.7217				1.00419	5	6.27214	1.3572	3	11.6279				0.958649	5	1.29401	1.34432	3	10.6719
TRINITY_DN43856_c0_g1	ORF type:complete; len:111 892-1224 (+)	ABK24415	unknown [Picea sitchensis]	43.64	4	4	9	110	12.6489	8.99756	0.979843	4	10.9998	1.00035	2	21.5975	0.761432	3	42.4792	0.890825	4	5.35264	1.11707	2	23.3897	1.05164	3	42.5617	0.975109	4	5.67271	0.869298	2	8.46903	1.12703	3	0.538513	1.23421	4	4.5452	1.1464	2	3.90889	0.956296	3	30.5946
TRINITY_DN38735_c0_g2	ORF type:complete; len:134 801-1202 (-)	ABK23881	unknown [Picea sitchensis];gi|224284951|gb|ACN40205.1| unknown [Picea sitchensis]	43.61	4	4	62	133	14.1144	5.47803	1.22314	15	4.6173	0.953465	28	10.4047	1.18267	19	11.4767	1.20181	15	14.082	0.964358	28	7.81307	0.695845	19	17.9416	1.04131	15	5.53466	1.23694	28	7.53105	0.958573	19	9.66315	0.843735	15	7.88948	0.877281	28	25.6815	1.55369	19	12.6367
TRINITY_DN49444_c1_g3	ORF type:complete; len:157 262-732 (+)	ABR17668	unknown [Picea sitchensis]	43.59	4	6	36	156	17.0246	8.80713	1.0129	7	38.8419	0.973895	5	11.4491	0.712396	5	26.7192	0.674844	7	33.1685	0.871603	5	24.0654	1.22669	5	32.8462	1.28715	7	20.4184	1.0112	5	4.0174	1.1176	5	3.83036	1.08216	7	5.30469	0.913845	5	9.56292	0.775601	5	26.4014
TRINITY_DN52403_c0_g2	ORF type:complete; len:352 325-1380 (+)	ABK24241	unknown [Picea sitchensis];gi|224284126|gb|ACN39800.1| unknown [Picea sitchensis]	43.59	10	11	27	351	39.1451	7.89893	1.03087	11	7.40279	1.05484	4	18.8786	1.20503	8	83.8431	0.950016	11	12.2068	1.12538	4	6.21994	0.847027	8	31.5575	1.07603	11	11.0681	0.905835	4	6.67595	1.12795	8	27.4588	1.04572	11	16.2629	1.01811	4	12.7657	0.833537	8	33.1351
TRINITY_DN45237_c0_g1	ORF type:5prime_partial; len:196 1-588 (+)	ABK21526	unknown [Picea sitchensis];gi|224285705|gb|ACN40568.1| unknown [Picea sitchensis]	43.59	4	8	19	195	21.8564	5.42725	0.995954	5	4.65848	1.05746	5	16.6214	0.78095	1		1.02545	5	12.2435	0.893384	5	4.48642	1.05796	1		0.958448	5	9.98631	0.804397	5	15.0367	1.1106	1		0.939855	5	10.8452	1.01127	5	16.7842	1.11937	1
TRINITY_DN52043_c0_g2	ORF type:complete; len:293 443-1321 (-)	ACN40247	unknown [Picea sitchensis]	43.49	7	9	48	292	30.8349	5.68115	0.971286	15	12.8154	0.814506	8	33.381	0.836763	11	11.7515	0.810741	15	18.958	0.800605	8	37.7851	1.02853	11	12.789	1.13694	15	13.7281	1.18345	8	25.5562	1.04423	11	4.53078	0.910966	15	8.60704	1.1056	8	13.1562	1.031	11	28.1798
TRINITY_DN34892_c0_g1	ORF type:complete; len:123 361-729 (-)	#N/A	#N/A	43.44	6	6	31	122	13.2699	9.45166	1.14371	8	15.1949	1.11523	11	17.2703	0.989108	12	13.9832	1.19818	8	12.822	0.890125	11	8.03643	0.803858	12	10.1026	0.809213	8	8.77009	1.06999	11	13.5612	0.903323	12	8.15246	1.07365	8	5.1895	1.03924	11	17.9299	1.15935	12	7.66364
TRINITY_DN47870_c0_g2	ORF type:complete; len:234 198-899 (+)	ABK21850	unknown [Picea sitchensis]	43.35	11	11	51	233	25.1617	5.57959	1.01836	21	12.5964	0.99373	17	13.8684	0.850403	13	10.9934	0.915507	21	24.0288	0.882088	17	14.5927	1.03365	13	8.36369	1.29608	21	8.44428	1.23358	17	9.25941	1.1205	13	9.98868	0.911898	21	7.15536	0.976738	17	10.4953	0.985082	13	15.7727
TRINITY_DN52670_c0_g1	ORF type:3prime_partial; len:329 2-985 (-)	ABK24750	unknown [Picea sitchensis]	43.29	11	11	93	328	34.6218	6.21436	0.67322	23	28.6689	0.683255	17	15.5789	0.595569	53	68.9721	0.669299	23	21.2772	0.975781	17	22.1787	1.23491	53	23.9511	1.16898	23	6.7327	1.20896	17	21.3919	1.13955	53	12.7995	0.901334	23	8.72094	1.02053	17	10.756	0.80872	53	30.4838
TRINITY_DN45237_c0_g2	ORF type:complete; len:105 501-815 (+)	AHL67654	caffeoyl-CoA 3-O-methyltransferase [Pinus massoniana];gi|1153234008|gb|AQX17824.1| caffeoyl-CoA O-methyltransferase [Pinus sylvestris]	43.27	2	5	16	104	11.879	5.90967	1.20805	2	3.40087	1.05384	7	11.0083	0.896861	2	17.7606	1.03106	2	1.06198	0.923989	7	2.65241	0.999238	2	8.38659	0.986663	2	3.71446	0.934355	7	13.2961	1.05911	2	5.57003	0.865448	2	2.98331	0.939608	7	7.8067	1.07882	2	0.777981
TRINITY_DN43879_c1_g7	ORF type:complete; len:193 570-1148 (-)	ABD52124	dirigent protein pDIR13 [Picea engelmannii x Picea glauca]	43.23	1	5	39	192	21.5679	7.21045	1.34983	1								1.53565	1								0.634672	1								0.899064	1
TRINITY_DN47913_c0_g1	ORF type:complete; len:510 309-1838 (+)	ABR16524	unknown [Picea sitchensis]	43.22	19	19	101	509	53.608	7.60596	0.749212	33	33.3638	0.926502	29	9.43541	0.797424	37	69.6829	0.933093	33	11.9307	1.0399	29	9.77229	1.57202	38	26.8364	1.16497	33	10.4413	1.13837	29	12.09	1.11826	38	13.28	0.892274	33	8.86944	0.992293	29	7.9896	0.718764	38	38.615
TRINITY_DN38511_c0_g1	ORF type:complete; len:454 103-1464 (+)	PON48323	N-acyl-L-amino-acid amidohydrolase [Trema orientalis]	43.05	14	14	74	453	50.0176	5.35107	0.956977	30	13.576	0.887139	21	11.0847	0.748844	23	12.0995	0.92612	30	8.46495	0.96796	21	9.44016	1.06431	23	9.78361	0.966922	30	6.63304	1.00058	21	11.1488	1.07852	23	8.99067	0.938201	30	7.89246	1.03394	21	8.05142	0.989886	23	9.1167
TRINITY_DN43699_c5_g4	ORF type:complete; len:141 185-607 (+)	ABK22008	unknown [Picea sitchensis]	42.86	5	5	16	140	15.435	9.64209	1.31213	7	2.7931	0.987646	6	13.3429	1.13202	3	1.12487	1.00921	7	25.6438	1.01609	6	7.83897	0.890781	3	8.40124	0.980583	7	14.8625	1.0207	6	12.2536	1.06051	3	0.503275	0.928851	7	5.82033	0.921917	6	15.1482	1.15323	3	1.04596
TRINITY_DN50598_c3_g1	ORF type:complete; len:288 1286-2149 (-)	P52769	RecName: Full=Acetyl-coenzyme A carboxylase carboxyl transferase subunit beta, chloroplastic; Short=ACCase subunit beta; Short=Acetyl-CoA carboxylase carboxyltransferase subunit beta;gi|356997629|gb|AET45532.1| acetyl-CoA carboxylase beta subunit (chloroplast) [Pinus sylvestris]	42.86	12	12	61	287	31.7161	8.99756	0.70137	12	18.245	1.27354	9	13.7455	1.85298	40	16.8858	0.77443	12	16.1046	1.19131	9	16.5134	0.663499	40	16.5802	0.754354	12	12.3025	0.780754	9	26.2002	0.952945	40	17.4533	1.51421	12	17.0892	0.897788	9	4.98573	1.16497	40	13.8718
TRINITY_DN39754_c0_g1	ORF type:complete; len:316 184-1131 (+)	ABK23901	unknown [Picea sitchensis];gi|224285966|gb|ACN40695.1| unknown [Picea sitchensis]	42.86	7	8	29	315	34.541	4.95752	1.00756	11	12.0967	0.931616	6	7.91841	0.768307	9	48.6669	0.795526	13	18.6924	0.880336	6	5.70668	1.34339	9	10.0264	0.870895	12	4.19624	0.81708	6	20.4478	1.04014	9	14.276	1.09168	12	7.87904	0.919554	6	5.56241	0.707317	8	41.7584
TRINITY_DN51838_c3_g1	ORF type:5prime_partial; len:573 602-2320 (-)	ABR16620	unknown [Picea sitchensis]	42.83	28	28	238	572	62.8862	9.45166	0.623005	70	28.7826	0.666609	78	21.7767	0.673829	88	77.5255	0.837687	70	14.2271	0.959901	77	12.4827	1.44152	89	25.668	1.33021	70	7.8547	1.06699	77	20.5347	1.10159	89	15.7309	0.850941	70	9.63539	1.17367	78	20.0823	0.771567	88	33.8306
TRINITY_DN50791_c1_g1	ORF type:internal; len:116 2-346 (+)	AAB96829	water deficit stress inducible protein LP3-2, partial [Pinus taeda]	42.61	4	4	125	115	12.7443	6.93213	1.42333	88	38.4458	1.16539	22	41.6448	1.40018	15	22.2121	1.19725	88	21.2384	1.04932	21	15.636	1.15658	15	56.5802	0.960789	88	12.938	1.07258	22	16.4916	1.28286	15	14.7875	0.973877	88	14.1985	0.949359	21	34.7195	0.737641	15	36.3642
TRINITY_DN45103_c0_g2	ORF type:complete; len:426 505-1782 (-)	ABK25201	unknown [Picea sitchensis]	42.59	3	17	42	425	47.5215	5.07178	0.891803	2	9.56631	0.96136	2	1.46616	1.50617	3	10.0172	0.963815	2	10.9756	1.10171	2	3.71233	1.15908	3	3.66186	1.36906	2	39.2698	0.835848	2	10.7132	0.960287	3	1.92581	0.861606	2	9.74594	0.987716	2	9.2246	0.782929	3	1.90193
TRINITY_DN46059_c1_g1	ORF type:complete; len:257 170-940 (+)	ABK23199	unknown [Picea sitchensis];gi|224285611|gb|ACN40524.1| unknown [Picea sitchensis];gi|224285667|gb|ACN40549.1| unknown [Picea sitchensis]	42.58	12	12	70	256	28.5379	9.42236	0.996816	25	11.3209	1.03334	23	17.6905	0.839147	22	14.362	1.06254	25	6.52466	0.864366	23	10.0581	1.04032	22	6.3058	1.11874	25	8.17226	1.11955	23	6.24108	1.17911	22	8.84541	1.01134	25	7.04499	1.05812	23	10.4059	0.831972	22	14.5498
TRINITY_DN52796_c1_g1	ORF type:complete; len:290 390-1259 (+)	ABK26897	unknown [Picea sitchensis]	42.56	9	9	22	289	31.3093	8.51416	1.13163	10	13.8063	0.925897	6	12.9088	0.702018	6	13.073	1.01334	10	14.7744	1.00209	6	13.2682	1.07764	6	10.0448	0.973729	10	13.1696	1.1404	5	5.12677	1.07089	6	5.04071	1.10722	10	3.51264	0.887979	6	6.26043	0.855454	6	6.80403
TRINITY_DN44530_c4_g9	ORF type:complete; len:375 892-2016 (-)	XP_006840277	ankyrin repeat domain-containing protein 2B [Amborella trichopoda];gi|548841995|gb|ERN01952.1| hypothetical protein AMTR_s00045p00049310 [Amborella trichopoda]	42.51	10	12	78	374	39.7472	4.64014	0.949894	25	13.4466	0.852497	17	7.18587	0.753249	23	23.7168	0.881977	25	13.4426	0.859184	17	17.983	1.24135	23	15.2459	1.31066	25	16.3233	1.13242	17	13.8845	1.07659	23	7.67269	0.90031	25	9.59022	0.845951	17	14.0268	0.895912	23	19.3228
TRINITY_DN45173_c0_g2	ORF type:5prime_partial; len:274 291-1112 (-)	ABK21001	unknown [Picea sitchensis];gi|116785522|gb|ABK23757.1| unknown [Picea sitchensis]	42.49	5	9	15	273	30.2697	6.56592	0.843446	5	30.738	0.974817	2	2.1932				0.675008	5	14.2237	0.962716	2	25.8493				0.603305	5	54.0968	1.05634	2	1.51043				1.21381	5	25.7954	1.09543	2	13.5519
TRINITY_DN45168_c0_g1	ORF type:complete; len:145 240-674 (-)	ABK23013	unknown [Picea sitchensis];gi|116793236|gb|ABK26668.1| unknown [Picea sitchensis]	42.36	5	5	17	144	16.4483	8.1333	1.05183	5	5.37855	0.762247	6	18.2184	0.752234	6	5.02699	1.02344	5	17.34	0.822574	6	12.7575	0.936219	6	8.64163	0.968074	5	4.10705	1.46521	6	12.1231	1.02873	6	15.161	1.00264	5	2.73139	1.24331	6	11.0037	1.07807	6	27.757
TRINITY_DN39382_c0_g1	ORF type:complete; len:216 273-920 (-)	ABK24490	unknown [Picea sitchensis];gi|116789079|gb|ABK25109.1| unknown [Picea sitchensis]	42.33	4	9	53	215	24.1333	5.49072	1.06485	3	12.0567	1.00245	1		1.34789	3	20.1397	1.16034	3	3.6627	1.10751	1		0.832503	3	4.45013	0.868796	3	6.20281	0.821135	1		0.946654	3	5.30982	0.989432	3	2.87511	1.04578	1		1.38602	3	22.3205
TRINITY_DN40858_c0_g1	ORF type:5prime_partial; len:216 589-1236 (-)	ABK20982	unknown [Picea sitchensis];gi|116781261|gb|ABK22028.1| unknown [Picea sitchensis];gi|148908058|gb|ABR17148.1| unknown [Picea sitchensis];gi|148910737|gb|ABR18435.1| unknown [Picea sitchensis];gi|224284568|gb|ACN40017.1| unknown [Picea sitchensis];gi|224284738|gb|ACN40100.1| unknown [Picea sitchensis];gi|224285510|gb|ACN40475.1| unknown [Picea sitchensis]	42.33	8	10	44	215	23.5231	9.08545	0.962095	12	6.65345	1.03311	12	8.66838	0.969805	13	37.0558	0.943786	12	9.11223	0.921394	12	7.5004	1.13093	13	13.1407	1.13034	12	7.38252	0.986331	12	9.91032	1.09878	13	8.38021	0.939384	12	5.62252	0.949041	12	10.9323	0.883955	13	18.9241
TRINITY_DN52134_c1_g3	ORF type:complete; len:214 332-973 (+)	ABK22752	unknown [Picea sitchensis]	42.25	8	8	58	213	22.9414	8.88037	1.10326	15	14.979	0.859177	19	6.3121	0.688791	24	24.927	0.920053	15	10.3198	0.674591	19	30.2755	1.0562	24	11.4195	1.27921	15	6.47797	1.15132	19	10.9514	1.26447	24	9.61794	0.927243	15	6.51114	1.2543	19	6.49942	0.721034	24	20.3632
TRINITY_DN49321_c1_g3	ORF type:complete; len:117 219-569 (+)	ABK23236	unknown [Picea sitchensis]	42.24	6	6	27	116	13.2312	10.4478	1.10091	12	10.981	0.958515	13	19.6523	0.994481	2	4.45021	1.12683	12	9.25971	0.930717	13	11.2249	0.957687	2	7.55402	1.19398	12	12.9913	1.00876	13	28.5442	1.10183	2	2.00321	0.756763	12	19.0622	0.855776	13	14.9183	0.750232	2	3.29696
TRINITY_DN48633_c1_g2	ORF type:3prime_partial; len:278 2-790 (-)	AIZ74328	translation elongation factor 1-alpha [Pinus massoniana]	42.21	7	9	68	263	28.9379	7.94287	0.707337	10	23.8038	1.13996	7	20.6931	1.00499	19	72.5879	0.848005	10	9.55613	0.938831	7	17.3335	1.43208	19	32.7849	0.80696	10	19.2396	0.891447	7	40.3547	1.04254	19	14.1902	1.3465	10	18.8596	0.965176	7	6.14151	0.809389	19	20.5255
TRINITY_DN31909_c0_g1	ORF type:complete; len:174 408-929 (+)	AGT98545	glutathione peroxidase 4 [Pinus tabuliformis]	42.2	6	7	53	173	19.2928	7.82568	0.868068	12	11.7946	1.07292	11	12.57	0.808074	10	19.5712	0.985114	12	11.157	1.03176	11	39.2871	1.04969	10	13.8429	1.20969	12	14.2017	0.932674	11	11.0357	1.13979	10	6.44726	1.05642	12	3.67462	0.915995	11	25.2908	0.92594	10	13.9161
TRINITY_DN38120_c0_g1	ORF type:complete; len:174 169-690 (+)	ADE75769	unknown [Picea sitchensis]	42.2	7	7	18	173	19.0528	6.94678	1.05463	5	3.60326	1.07158	8	3.22761	1.1013	5	21.9511	1.22957	5	9.87693	1.01504	8	15.6848	0.995068	5	5.59239	1.08321	5	6.68198	0.963462	8	5.39744	0.992571	5	14.2954	0.939924	5	6.16431	0.946435	8	2.47194	1.14427	5	8.73458
TRINITY_DN47155_c0_g2	ORF type:complete; len:528 125-1708 (+)	XP_010258107	PREDICTED: probable mitochondrial-processing peptidase subunit beta, mitochondrial [Nelumbo nucifera]	42.13	18	18	89	527	58.8322	6.85889	1.04146	26	13.0554	1.01263	27	7.7502	0.925003	36	33.4462	0.926324	26	16.4044	1.02119	27	12.959	1.19453	36	13.2072	0.95045	26	9.51611	0.927587	27	11.7522	1.07834	36	11.0558	1.01672	26	9.60583	0.984518	27	13.9453	0.822989	36	19.1267
TRINITY_DN43966_c0_g1	ORF type:complete; len:108 513-836 (+)	PPS11663	hypothetical protein GOBAR_AA08979 [Gossypium barbadense]	42.06	4	4	26	107	12.1125	9.71533	0.915267	5	7.25421	1.13535	6	2.80746	2.50177	15	27.8591	1.19846	5	7.45776	1.05225	6	1.92162	0.713994	15	13.5154	0.862567	5	6.43001	0.938885	6	12.2364	0.774837	15	22.4038	1.11656	5	2.84242	1.06819	6	2.28631	0.899089	15	7.48593
TRINITY_DN45416_c0_g1	ORF type:complete; len:246 645-1382 (+)	ABK27034	unknown [Picea sitchensis]	42.04	8	8	14	245	27.5183	6.93213	0.752463	8	35.3879	0.912359	3	7.44508	0.859991	3	36.464	0.817361	8	8.3694	1.17409	3	16.6441	1.06755	3	66.6078	0.757069	8	23.1175	0.979666	3	1.54422	1.06812	3	10.9757	1.3293	8	12.7726	1.02331	3	5.40394	0.667723	3	9.51568
TRINITY_DN37420_c0_g1	ORF type:complete; len:396 628-1815 (+)	ADE75708	unknown [Picea sitchensis]	42.03	12	14	44	395	40.5203	8.1333	0.860425	13	13.5516	0.913347	10	10.2711	0.603921	9	40.2494	0.711937	13	18.2104	0.763929	10	36.0324	1.41741	9	11.7909	1.34343	13	17.6541	1.13119	10	24.4234	1.10768	9	13.9774	0.936326	13	7.68167	0.847947	10	6.97207	0.741465	9	25.1747
TRINITY_DN38632_c0_g1	ORF type:complete; len:332 499-1494 (-)	ABK22267	unknown [Picea sitchensis]	41.99	8	13	40	331	36.7709	5.8335	1.00063	9	17.0938	0.997142	10	8.9676	0.818984	7	16.067	0.993357	9	8.93203	1.09216	10	14.5498	1.1254	7	18.9736	0.937799	9	23.1602	1.0074	10	10.3896	1.08806	7	12.6577	1.01555	9	11.4881	0.972723	10	4.35135	0.903101	7	35.9645
TRINITY_DN51321_c0_g1	ORF type:complete; len:242 475-1200 (-)	ABK26453	unknown [Picea sitchensis];gi|116793625|gb|ABK26816.1| unknown [Picea sitchensis];gi|224286660|gb|ACN41034.1| unknown [Picea sitchensis]	41.91	6	6	34	241	25.7393	6.354	1.00164	14	7.28576	0.914559	12	8.70018	0.733488	8	12.5422	0.989568	14	7.04785	0.844374	12	17.6916	1.15892	8	9.43132	1.1769	14	13.8667	1.167	12	4.17416	1.11641	8	8.49964	0.960542	14	14.5919	0.912846	12	15.9201	0.928232	8	9.39089
TRINITY_DN42588_c2_g7	ORF type:complete; len:462 541-1926 (-)	ACN39907	unknown [Picea sitchensis]	41.87	20	20	99	461	49.355	7.59131	0.776541	37	17.6956	0.91739	30	10.1312	0.734885	32	27.2143	0.706692	37	22.8541	0.861685	30	9.01042	1.37203	32	9.80451	1.39869	37	8.77692	1.00523	30	10.3006	1.12327	32	7.81996	0.902867	37	12.7829	1.02616	30	7.35727	0.719821	32	13.6861
TRINITY_DN52607_c0_g1	ORF type:complete; len:204 386-997 (-)	ABK26588	unknown [Picea sitchensis]	41.87	8	8	27	203	22.6122	5.12256	0.88137	11	10.7516	0.938967	8	11.956	0.816398	8	13.4924	0.770626	11	12.558	1.11071	8	11.2146	1.24367	8	7.62762	0.933161	11	7.85169	0.986109	8	11.3261	1.00482	8	7.78267	1.05236	11	10.712	0.934168	8	12.2233	0.836435	8	27.6582
TRINITY_DN46959_c4_g2	ORF type:complete; len:584 376-2127 (+)	AEH27529	putative phosphoglucomutase [Amorphophallus konjac]	41.85	22	22	68	583	63.5521	5.36377	0.876026	21	18.9158	0.985046	21	9.92567	0.862378	25	38.2291	0.848583	21	12.917	1.45642	21	27.3003	1.51523	26	19.4751	0.704068	21	19.8174	0.69719	21	15.3546	0.93954	26	10.4953	1.134	21	8.07855	0.967121	21	6.59508	0.754714	26	24.2368
TRINITY_DN44147_c7_g2	ORF type:complete; len:135 354-758 (+)	ABK23501	unknown [Picea sitchensis]	41.79	4	4	23	134	14.9794	5.021	1.08161	8	11.1146	1.02314	8	17.3336	1.52803	7	37.1826	1.12885	8	12.9992	1.05102	8	17.9842	0.814018	7	9.85305	0.940449	7	8.24846	0.903497	8	27.7432	0.955913	7	14.1989	0.937552	8	20.6734	0.977068	8	12.8747	1.27816	7	10.27
TRINITY_DN41879_c1_g1	ORF type:complete; len:147 495-935 (-)	ABK23932	unknown [Picea sitchensis];gi|148906819|gb|ABR16555.1| unknown [Picea sitchensis];gi|224285776|gb|ACN40603.1| unknown [Picea sitchensis]	41.78	4	8	36	146	16.5774	9.56885	1.07112	7	11.2387	0.706866	4	19.4478	0.585215	12	36.3664	0.79719	7	6.5661	0.664265	4	7.92785	1.20805	12	12.2449	1.34877	7	10.8369	1.09947	4	1.44409	1.17476	12	10.0393	0.937942	7	6.41645	1.25328	4	7.41675	0.541943	12	48.0508
TRINITY_DN47656_c0_g2	ORF type:complete; len:267 59-802 (+)	ABK23139	unknown [Picea sitchensis];gi|224285382|gb|ACN40414.1| unknown [Picea sitchensis]	41.7	7	10	47	247	27.857	4.77979	0.898297	3	50.2237	0.957387	5	7.61961	0.9915	7	30.4832	0.876617	3	0.687276	0.822073	5	11.6221	0.881606	7	11.4399	0.923186	3	4.29868	1.05019	5	11.1397	0.970461	7	19.7081	0.974969	3	6.2859	1.16297	5	15.9664	1.18933	7	10.4258
TRINITY_DN48882_c0_g1	ORF type:complete; len:316 297-1244 (+)	ABR16805	unknown [Picea sitchensis]	41.59	12	12	31	315	35.5352	7.54736	0.955095	12	16.4284	1.00975	9	10.3412	0.730329	10	20.2683	1.13234	12	19.8568	0.944828	9	18.3776	1.06007	10	5.61261	0.929916	12	19.3018	1.10428	9	13.2999	1.19586	10	10.0944	1.00585	12	7.34241	0.945592	9	8.30374	1.02787	10	13.7897
TRINITY_DN53114_c0_g3	ORF type:3prime_partial; len:264 61-789 (+)	ACN39962	unknown [Picea sitchensis]	41.56	6	6	23	243	26.2214	7.50342	0.842723	9	16.2859	1.10023	8	21.6411	0.855271	6	57.8937	0.904396	9	11.406	1.03606	8	9.62688	1.29006	6	29.2465	0.965127	9	9.93245	0.892302	8	19.9091	0.999711	6	2.31098	0.963751	9	2.88487	1.06408	8	9.72602	0.891615	6	33.1749
TRINITY_DN39715_c0_g1	ORF type:complete; len:240 515-1234 (-)	ABK23226	unknown [Picea sitchensis]	41.42	8	8	117	239	25.8375	8.646	1.07216	30	13.321	0.8273	39	10.6947	0.700119	48	24.3196	0.914495	30	13.6764	0.714507	39	27.6657	1.10206	48	8.40443	1.13153	30	12.5041	1.30387	39	24.4558	1.21118	48	12.8641	1.01673	30	8.18766	1.10225	39	15.8421	0.722426	48	19.6583
TRINITY_DN48948_c0_g2	ORF type:complete; len:378 348-1481 (-)	ABK25814	unknown [Picea sitchensis]	41.38	1	15	154	377	41.7319	5.49072				0.98304	2	0.434014							1.16745	2	21.0978							0.883969	2	6.64828							0.99227	2	8.97859
TRINITY_DN43893_c0_g4	ORF type:3prime_partial; len:168 126-626 (+)	ABK24213	unknown [Picea sitchensis]	41.32	2	7	35	167	18.3591	9.43701	0.890291	3	16.8359	0.991172	4	8.55886	0.751554	2	14.2933	0.950428	3	25.4313	1.068	4	4.09138	1.05642	2	2.12769	1.12032	3	8.97553	1.02341	4	9.79082	1.10723	2	21.1726	0.881653	3	16.4265	1.02185	4	8.79921	1.11257	2	12.4486
TRINITY_DN42133_c0_g1	ORF type:complete; len:270 697-1506 (-)	ABK21944	unknown [Picea sitchensis]	41.26	10	10	30	269	29.9208	9.34912	1.01067	9	7.76476	0.916458	8	10.9354	1.04709	13	85.0485	1.27128	9	18.3346	1.0796	8	7.08614	0.84449	12	24.4183	0.971296	9	4.10718	1.06707	8	5.00014	1.05841	13	36.5294	0.956507	9	6.29255	1.02622	8	3.51971	1.29975	9	20.2872
TRINITY_DN41108_c0_g1	ORF type:complete; len:224 973-1644 (-)	ABR16083	unknown [Picea sitchensis]	41.26	9	9	29	223	25.1504	4.77979	1.20439	14	9.41263	1.01654	9	6.42291	0.72193	6	29.6001	0.904629	14	18.7721	0.820956	9	8.88019	1.14167	6	21.2781	1.07055	14	10.3275	1.0467	9	16.6185	1.06267	6	3.45544	0.948533	14	16.1803	1.03086	9	14.1409	0.80569	6	8.28369
TRINITY_DN50647_c0_g6	ORF type:complete; len:372 670-1785 (-)	ABK26955	unknown [Picea sitchensis]	41.24	17	17	96	371	39.8982	9.43701	0.811198	30	16.1115	0.941238	38	11.7603	0.655159	28	33.6414	0.785837	30	8.79278	0.843906	38	15.1276	1.35449	28	13.1615	1.32769	30	10.8639	1.11103	38	9.38892	1.19818	28	16.6752	0.953874	30	6.14113	1.13843	38	9.44004	0.728794	28	18.8435
TRINITY_DN48933_c0_g1	ORF type:complete; len:440 754-2073 (-)	ADE75828	unknown [Picea sitchensis]	41.23	17	17	76	439	46.8632	5.31299	0.760097	29	24.7449	0.866865	24	13.6438	0.732963	23	16.8702	0.963339	29	11.6707	1.01159	24	20.3577	1.33588	23	17.2849	1.13053	29	7.09321	1.06453	24	8.24408	1.03287	23	9.63294	0.95744	29	6.87109	1.03433	24	10.1814	0.829705	23	19.7549
TRINITY_DN39163_c0_g1	ORF type:complete; len:166 803-1300 (-)	#N/A	#N/A	41.21	6	6	9	165	18.4212	5.79541	1.20734	3	16.9751	1.3341	5	29.9948	0.683913	1		0.994422	3	55.3162	1.57501	5	51.6267	0.568793	1		1.13904	3	11.943	0.784084	5	51.8499	2.72241	1		0.782941	3	50.508	0.799838	5	16.793	0.754802	1
TRINITY_DN49809_c0_g1	ORF type:complete; len:268 745-1548 (+)	#N/A	#N/A	41.2	10	10	18	267	26.9499	10.6821	1.23046	4	12.4232	1.19895	6	6.46432	1.36941	8	28.6729	1.57423	4	5.92418	0.913209	6	18.459	0.75853	8	33.609	1.07271	4	14.2736	0.802797	6	10.0204	1.01004	8	10.3411	0.776226	4	14.9377	0.984567	6	14.5202	1.25192	8	29.2447
TRINITY_DN50444_c3_g1	ORF type:complete; len:154 635-1096 (-)	ABR16104	unknown [Picea sitchensis];gi|224286933|gb|ACN41169.1| unknown [Picea sitchensis]	41.18	2	8	185	153	17.1822	6.354				1.1041	1		1.44782	1					1.08004	1		0.741653	1					1.09366	1		1.01213	1					1.00104	1		1.41231	1
TRINITY_DN45609_c0_g3	ORF type:3prime_partial; len:188 1-561 (-)	ADE76732	unknown [Picea sitchensis]	41.18	6	6	38	187	20.6446	8.68994	1.11473	16	6.54396	0.921097	11	9.6613	0.880567	11	15.2753	0.966081	16	12.1412	0.834868	11	18.7336	1.00082	11	7.29299	1.19971	16	12.4216	1.141	11	10.6732	1.12411	11	5.55102	0.946141	16	7.81856	1.05223	11	7.22978	0.909817	11	7.65245
TRINITY_DN49468_c0_g1	ORF type:complete; len:329 364-1350 (-)	ABK24413	unknown [Picea sitchensis];gi|224286536|gb|ACN40974.1| unknown [Picea sitchensis]	41.16	11	12	106	328	35.0919	7.85498	0.836372	31	19.6519	1.01692	20	6.87423	0.735571	40	25.9804	0.829542	31	16.0551	0.898338	20	8.32539	1.34745	40	18.7091	1.33121	31	19.1365	1.06217	20	11.5376	1.11764	40	5.83881	0.886876	31	8.71937	1.07	20	6.75907	0.864766	40	15.3862
TRINITY_DN51638_c0_g2	ORF type:complete; len:176 112-639 (+)	ABK21837	unknown [Picea sitchensis]	41.14	6	6	18	175	19.3668	5.43994	1.22115	7	10.7789	0.731441	9	10.0914	0.75599	2	8.37349	1.0237	7	11.4094	0.779384	9	12.5339	0.939567	2	25.6248	0.915919	7	7.32217	1.01112	9	6.5565	1.1932	2	4.90188	1.08695	7	3.20807	1.42137	9	9.54973	1.05756	2	8.30867
TRINITY_DN40249_c0_g1	ORF type:complete; len:230 854-1543 (+)	OVA12217	GCK [Macleaya cordata]	41.05	9	9	13	229	25.5726	4.34814	1.22232	4	6.10038	1.09488	4	3.60258	1.26815	5	2.40136	1.14972	4	10.3565	1.1322	4	14.0746	0.746551	5	28.6642	1.00681	4	13.8039	1.3462	4	12.0704	0.849849	5	4.44463	0.879137	4	8.89912	0.933282	4	4.22702	1.36976	5	2.01923
TRINITY_DN40510_c0_g1	ORF type:complete; len:470 515-1924 (+)	ABR17268	unknown [Picea sitchensis]	40.94	15	15	82	469	49.6554	4.86865	1.0297	23	7.32406	0.965275	36	16.8068	1.04061	23	22.0208	1.35176	23	8.09547	0.907216	36	11.3674	0.788568	23	10.6213	1.09131	23	5.86988	1.17931	36	13.9979	1.04272	23	8.78332	0.910867	23	5.98627	1.05212	36	7.65881	0.998853	23	10.4414
TRINITY_DN42659_c0_g1	ORF type:complete; len:155 264-728 (+)	ABK27036	unknown [Picea sitchensis]	40.91	7	7	18	154	17.121	7.48877	1.29554	5	1.32135	1.04747	7	13.4377	1.42597	6	19.1815	1.32388	5	11.0769	1.16377	7	10.9136	0.675506	6	10.0918	0.927109	5	11.3149	0.97636	7	12.2971	0.841638	6	6.43051	0.897937	5	5.83129	0.981389	7	13.4598	1.22923	6	6.90892
TRINITY_DN15552_c0_g1	ORF type:complete; len:226 275-952 (-)	ABR17298	unknown [Picea sitchensis]	40.89	6	6	40	225	24.0725	8.39697	1.29578	14	20.4804	1.00792	13	11.3688	0.840036	13	9.30363	1.31054	14	23.174	0.880036	13	12.1987	0.842745	13	15.8227	0.954309	14	7.01424	1.23199	13	8.90475	1.1237	13	8.76071	0.990682	14	5.28771	0.896688	13	5.23106	1.19404	13	12.3718
TRINITY_DN42431_c0_g10	ORF type:complete; len:160 382-861 (-)	ABK22126	unknown [Picea sitchensis];gi|116792039|gb|ABK26207.1| unknown [Picea sitchensis];gi|116792374|gb|ABK26338.1| unknown [Picea sitchensis];gi|148908259|gb|ABR17244.1| unknown [Picea sitchensis];gi|224284806|gb|ACN40133.1| unknown [Picea sitchensis];gi|224285675|gb|ACN40553.1| unknown [Picea sitchensis]	40.88	5	8	35	159	17.3046	5.78271	0.866277	9	9.37253	0.911448	5	1.3703	0.829533	4	13.8256	0.833879	9	18.4011	0.890719	5	3.96121	1.00601	4	17.2221	1.24359	9	19.0586	0.983209	5	11.9305	1.03871	4	19.0821	0.915251	9	10.6596	1.06109	5	16.37	0.964018	4	12.4426
TRINITY_DN43345_c3_g1	ORF type:complete; len:500 647-2146 (-)	XP_010267128	PREDICTED: hexokinase-1-like [Nelumbo nucifera]	40.88	13	15	28	499	54.0399	6.39209	0.892844	7	14.2782	0.88392	11	17.1205	0.886788	8	25.2015	0.955104	7	16.6001	1.19385	11	9.24135	0.997374	8	6.70535	0.951586	7	6.05959	0.909383	11	7.35888	0.973166	8	20.0629	1.00982	7	2.93165	1.04217	11	13.9565	1.19445	8	30.7183
TRINITY_DN39984_c0_g1	ORF type:complete; len:219 35-691 (+)	ABK27114	unknown [Picea sitchensis];gi|148907518|gb|ABR16889.1| unknown [Picea sitchensis]	40.83	9	9	30	218	23.598	10.5063	0.997201	10	11.0823	1.19925	6	4.7982	0.711484	14	14.3089	1.03358	10	4.50504	0.95218	6	2.5566	1.09113	14	7.45648	0.949643	10	8.11016	0.958221	6	5.12418	1.29578	14	13.0682	1.20913	10	5.67727	1.27466	6	4.56038	0.858729	14	17.4387
TRINITY_DN46370_c0_g2	ORF type:complete; len:317 205-1155 (+)	ABK22223	unknown [Picea sitchensis];gi|116792395|gb|ABK26348.1| unknown [Picea sitchensis]	40.82	13	16	43	316	36.1037	7.56201	1.05922	13	5.68841	0.9671	8	14.5519	1.16418	11	36.5118	1.17271	13	16.6103	1.05558	8	9.71912	0.838319	11	12.8315	1.01986	13	6.97363	0.964278	8	10.2387	1.1392	11	8.35353	0.961605	13	5.96207	1.13585	8	7.2059	1.16724	11	25.8326
TRINITY_DN51916_c1_g1	ORF type:5prime_partial; len:413 550-1788 (-)	ABR16337	unknown [Picea sitchensis]	40.78	13	14	85	412	45.424	5.51611	0.8052	27	19.1214	0.888665	23	10.261	0.862945	24	63.5022	0.992957	27	9.21765	1.04427	23	11.7395	1.07628	24	41.6448	1.00105	27	7.46585	1.02102	23	14.489	1.02166	24	13.8505	0.950531	27	7.53713	1.01682	22	10.187	0.900996	24	17.9032
TRINITY_DN46759_c0_g1	ORF type:complete; len:131 818-1210 (+)	P24669	RecName: Full=Superoxide dismutase [Cu-Zn];gi|20695|emb|CAA41454.1| CuZn superoxide dismutase [Pinus sylvestris]	40.77	4	4	108	130	13.1175	5.85889	1.50058	30	22.2463	1.00649	35	8.74468	1.18414	42	21.0784	0.774444	30	10.9079	0.555333	34	53.9666	0.773417	42	30.845	1.16603	30	13.3981	1.12034	35	14.5166	0.995676	42	11.0493	0.86741	30	18.8896	1.01194	35	12.8303	0.699538	40	34.6371
TRINITY_DN40819_c0_g1	ORF type:complete; len:281 296-1138 (+)	ABR16340	unknown [Picea sitchensis]	40.71	12	12	27	280	30.8451	4.84326	1.166	5	3.31931	0.910659	14	10.5399	1.00112	8	45.0605	0.84064	5	9.88472	0.759566	14	11.7737	0.98333	8	21.1477	1.19502	5	7.83722	1.0643	14	6.30036	1.05909	8	4.94211	1.05757	5	4.476	1.01624	14	13.6688	0.902801	8	36.81
TRINITY_DN41541_c0_g2	ORF type:complete; len:119 547-903 (-)	ABK21515	unknown [Picea sitchensis]	40.68	6	6	44	118	12.9764	4.70361	1.11751	18	15.2884	0.904004	8	11.133	0.787636	18	28.4035	0.763819	18	12.0324	0.854252	8	18.1459	0.977049	18	9.50432	1.23078	18	11.3976	1.24202	8	15.8767	1.16919	18	7.50801	1.02808	18	8.67181	0.971825	8	8.31633	0.844545	18	15.9779
TRINITY_DN38701_c0_g1	ORF type:complete; len:124 27-398 (-)	XP_009794694	PREDICTED: histone H2B [Nicotiana sylvestris]	40.65	2	5	124	123	13.6755	10.3452	2.25994	4	29.0401							0.839582	4	8.89232							0.921653	4	15.7539							0.733317	4	16.6785
TRINITY_DN46345_c1_g1	ORF type:complete; len:435 717-2021 (-)	AIZ74327	NAD+-dependent glyceraldehyde-3-phosphate dehydrogenase [Pinus massoniana]	40.55	11	16	103	434	46.5477	8.82178	0.9592	22	8.71425	0.953311	19	11.7212	0.809242	34	22.152	0.937414	22	13.3327	0.917162	19	15.7989	1.06485	34	18.7289	1.16076	22	8.99698	0.946752	19	11.1656	1.20318	34	11.9631	0.884902	22	10.0841	1.00413	19	9.95112	0.935189	34	19.7265
TRINITY_DN49211_c1_g1	ORF type:complete; len:223 126-794 (+)	ABK22298	unknown [Picea sitchensis]	40.54	7	8	31	222	25.2046	10.3745	0.849103	8	8.6466	1.25644	10	11.6937	1.20519	6	24.7953	1.10886	8	4.29856	1.08509	10	6.09751	0.910221	6	19.4392	0.930449	8	7.63134	0.854291	10	9.20752	0.961788	6	10.1137	0.920614	8	11.9834	1.09031	10	4.4137	1.07883	6	7.22962
TRINITY_DN39417_c0_g1	ORF type:complete; len:268 165-968 (+)	ABK26941	unknown [Picea sitchensis]	40.45	9	10	44	267	29.147	8.99756	1.08791	12	10.5597	0.986614	15	8.66083	1.18323	16	27.17	1.22172	12	8.92903	0.937276	15	8.18166	0.846439	16	15.1691	1.00283	12	6.07153	1.10613	15	5.70089	1.0165	16	11.6555	0.96168	12	10.1095	0.986624	15	6.66278	1.29231	16	12.5963
TRINITY_DN43539_c0_g1	ORF type:complete; len:100 339-638 (+)	ABR17267	unknown [Picea sitchensis]	40.4	3	3	13	99	10.3821	5.32568	1.24204	4	5.11386	0.991122	6	5.21481	0.959165	3	11.0026	1.01797	4	4.82862	0.907988	6	6.46175	0.877649	3	0.834305	1.02948	4	7.31944	1.12901	6	4.55536	1.05944	3	6.0408	0.930729	4	1.77898	0.99977	6	4.01394	1.10586	3	6.19172
TRINITY_DN41057_c2_g1	ORF type:complete; len:130 597-986 (-)	ABK23195	unknown [Picea sitchensis];gi|148907345|gb|ABR16808.1| unknown [Picea sitchensis]	40.31	7	7	45	129	14.4557	10.0522	1.04212	10	11.1954	0.922382	14	12.7156	0.726196	21	28.1016	1.18144	10	6.7985	0.858985	14	10.5799	0.975584	21	3.61628	1.36472	10	6.35701	1.25998	14	14.2243	1.20295	21	8.01369	0.896718	10	9.49077	0.942255	14	10.095	0.855	21	21.873
TRINITY_DN42242_c0_g5	ORF type:complete; len:398 214-1407 (+)	ABK24387	unknown [Picea sitchensis]	40.3	16	16	56	397	44.9952	5.70654	0.939853	18	11.5071	1.05909	21	9.65433	1.12985	17	27.7441	1.15076	18	5.66407	0.980745	21	8.70922	0.929042	17	11.7038	1.20218	18	10.0799	1.01374	21	7.80243	1.05277	17	5.70097	0.914069	18	14.1088	0.956154	21	8.01388	1.26369	17	9.1788
TRINITY_DN48324_c2_g2	ORF type:complete; len:150 965-1414 (-)	ABK26399	unknown [Picea sitchensis]	40.27	6	6	28	149	15.9483	9.74463	1.03484	10	9.45641	1.00208	9	12.4304	0.901348	9	31.8431	1.01742	10	9.32807	0.79424	9	11.0426	1.03277	9	6.70247	1.08454	10	14.9145	1.0792	9	8.69792	1.04532	9	6.81531	0.940618	10	6.93658	1.09816	9	7.87133	1.10616	9	9.628
TRINITY_DN51410_c1_g1	ORF type:complete; len:339 391-1407 (+)	ABK24587	unknown [Picea sitchensis];gi|116789129|gb|ABK25127.1| unknown [Picea sitchensis];gi|224284313|gb|ACN39892.1| unknown [Picea sitchensis];gi|224284448|gb|ACN39958.1| unknown [Picea sitchensis]	40.24	10	13	80	338	37.3924	9.64209	0.837956	7	11.864	1.03348	8	8.86211	1.91285	21	61.5808	1.11628	7	12.0213	1.11066	8	21.47	0.687608	21	42.1809	0.979421	7	13.9113	1.04251	8	26.3687	0.929564	21	23.2966	1.09252	7	2.67757	0.921721	8	12.1438	1.01873	21	13.8889
TRINITY_DN48993_c0_g1	ORF type:complete; len:173 331-849 (-)	ABK22724	unknown [Picea sitchensis]	40.12	7	7	21	172	19.3623	9.0708	0.865449	9	14.843	1.00755	7	12.5086	0.790783	5	32.4494	0.868812	9	12.9482	0.94142	7	9.78339	1.21581	5	5.80021	1.01182	9	2.5997	0.968731	7	8.5264	1.05075	5	2.0177	1.09404	9	4.58799	1.02321	7	10.5597	0.897082	5	20.8605
TRINITY_DN49610_c4_g2	ORF type:complete; len:208 2203-2826 (+)	CAC27142	60S ribosomal protein L13E [Picea abies]	40.1	5	9	22	207	23.7793	10.9458	0.874607	2	35.837	1.25434	5	22.2115	2.8108	4	6.92597	1.04357	2	21.5041	0.946914	5	20.243	0.795469	4	9.40507	1.04892	2	59.9274	0.868688	5	2.39195	0.627316	4	4.32625	1.04252	2	11.2875	1.04422	5	0.519915	0.949999	4	17.953
TRINITY_DN50303_c0_g6	ORF type:complete; len:333 247-1245 (-)	ABK22453	unknown [Picea sitchensis]	40.06	8	14	58	332	35.8528	5.36377	1.24942	11	6.78441	1.38645	12	13.7583	1.26723	10	29.4994	1.08306	11	6.54758	0.999818	12	13.0411	0.805218	10	21.8786	0.908229	11	6.20305	1.0609	12	8.54575	0.95502	10	16.5681	0.871799	11	2.69801	0.766777	12	7.5245	1.29496	10	21.2942
TRINITY_DN52073_c0_g1	ORF type:complete; len:156 2107-2574 (+)	ABK22074	unknown [Picea sitchensis];gi|224284710|gb|ACN40086.1| unknown [Picea sitchensis]	40	8	8	27	155	18.0009	6.27783	0.971826	8	16.4133	1.10597	9	7.03338	0.961977	10	23.9659	0.994613	8	13.1351	0.952043	9	11.4755	1.14126	10	20.403	0.813916	8	11.6671	1.11515	9	10.7646	0.887947	10	13.8512	1.28735	8	3.57647	1.09902	9	6.36214	0.962313	10	35.0245
TRINITY_DN52906_c0_g1	ORF type:5prime_partial; len:146 25-462 (-)	ABK25224	unknown [Picea sitchensis]	40	7	7	57	145	15.925	4.99561	0.494512	16	53.4263	0.504231	15	30.5265	0.532221	26	68.0494	1.17065	16	7.02139	1.63057	15	9.30997	1.18964	26	17.824	0.638192	16	27.3128	0.719537	15	17.0253	1.01372	26	15.9419	1.43532	16	12.1762	1.16573	15	7.80173	0.800428	26	23.698
TRINITY_DN45269_c0_g1	ORF type:complete; len:106 1475-1792 (+)	ABK23948	unknown [Picea sitchensis]	40	4	4	6	105	12.1034	10.4478				1.02359	5	11.8624	1.30268	1					0.909872	5	8.39654	0.861202	1					1.07021	5	9.35927	0.912736	1					1.12734	5	15.6894	1.17779	1
TRINITY_DN50680_c0_g1	ORF type:complete; len:224 779-1450 (-)	ABK21084	unknown [Picea sitchensis]	39.91	10	10	55	223	25.2698	6.32861	0.989044	13	11.3235	1.40659	23	19.6757	1.21766	18	21.5955	1.15321	13	11.1261	1.13218	22	11.515	0.828679	18	15.496	0.789047	13	8.46473	0.853432	23	17.6331	1.02303	19	18.9746	1.17031	13	5.33759	0.938766	23	16.6614	1.00864	18	18.4052
TRINITY_DN45865_c0_g1	ORF type:complete; len:169 820-1326 (-)	ABK24201	unknown [Picea sitchensis]	39.88	7	7	10	168	18.1525	7.29834	1.00883	3	1.5218	0.851063	6	9.62026	0.821114	1		1.00085	3	4.2347	0.912582	6	7.13423	1.0176	1		1.22409	3	3.0736	0.957785	6	8.23022	1.33122	1		1.02793	3	5.16118	1.07771	6	3.51368	1.00216	1
TRINITY_DN49497_c4_g5	ORF type:complete; len:353 205-1263 (+)	ABK23433	unknown [Picea sitchensis]	39.77	11	16	60	352	39.8458	5.5542	0.843448	16	16.032	1.23219	15	8.88995	0.926745	15	21.0418	0.90529	16	9.04659	1.00937	15	5.24446	1.27727	15	15.962	0.945918	16	12.5689	0.782449	15	16.3746	0.977281	15	13.1474	1.09313	16	6.18881	0.90648	15	7.9874	0.794767	15	13.754
TRINITY_DN38543_c0_g2	ORF type:complete; len:265 404-1198 (+)	ABK22075	unknown [Picea sitchensis]	39.77	11	11	63	264	28.7814	9.02686	0.854983	24	9.64238	1.11876	18	8.11777	0.871076	21	34.6351	0.87468	24	21.7161	1.07691	18	8.1993	1.14132	21	17.6653	0.927447	24	9.53345	0.904197	18	10.3444	1.03869	21	8.58005	1.22913	24	9.99451	1.0452	18	5.00264	0.722501	21	38.3289
TRINITY_DN52231_c1_g2	ORF type:internal; len:245 3-734 (+)	ABK21238	unknown [Picea sitchensis];gi|148905850|gb|ABR16087.1| unknown [Picea sitchensis];gi|148908434|gb|ABR17330.1| unknown [Picea sitchensis];gi|148908881|gb|ABR17545.1| unknown [Picea sitchensis];gi|224286109|gb|ACN40765.1| unknown [Picea sitchensis]	39.75	9	9	36	244	26.9831	5.12256	1.09842	12	20.2676	0.954571	13	17.9613	0.746631	11	11.3961	0.978696	12	7.11458	0.779854	13	8.3191	1.07236	11	17.3965	1.06988	12	23.6241	1.07609	13	15.8603	1.16547	11	15.6693	0.99292	12	6.15809	0.981343	13	9.39171	0.605899	11	37.8892
TRINITY_DN40507_c0_g1	ORF type:complete; len:210 218-847 (+)	ABK23160	unknown [Picea sitchensis]	39.71	6	6	36	209	23.2989	9.71533	1.24345	13	12.6817	1.10929	8	5.56193	1.60754	15	16.2328	1.24587	13	14.9095	1.08234	8	3.92739	0.686639	14	21.5167	0.963997	13	8.95296	1.00549	8	5.22051	0.832728	14	12.0488	0.896067	13	11.1689	1.0158	8	5.00885	1.69812	14	15.9658
TRINITY_DN50356_c0_g1	ORF type:complete; len:462 318-1703 (+)	ACN40894	unknown [Picea sitchensis]	39.7	16	16	89	461	50.2199	8.26514	0.810898	25	20.3883	0.751923	31	15.7875	0.616576	33	35.2355	1.0943	25	9.15403	1.12672	31	22.0529	1.12982	33	12.7771	0.917323	25	10.6001	1.15376	30	13.5717	1.08195	33	12.5189	0.88106	25	5.98715	1.04817	30	6.70177	0.967821	33	16.4415
TRINITY_DN39420_c0_g1	ORF type:complete; len:259 284-1060 (-)	XP_008788187	PREDICTED: trigger factor-like [Phoenix dactylifera]	39.53	12	12	89	258	28.6068	7.79639	1.26923	24	9.08468	1.06329	31	11.9951	1.12892	34	28.2906	1.19231	24	11.777	0.923256	31	11.6321	0.871255	34	10.0259	1.04732	24	12.2458	1.3094	31	14.1269	1.07123	34	16.4192	0.965489	24	11.8236	0.949843	31	11.4635	0.977013	34	18.7153
TRINITY_DN47682_c1_g1	ORF type:complete; len:416 440-1687 (-)	GAV72343	Tubulin domain-containing protein/Tubulin_C domain-containing protein [Cephalotus follicularis]	39.52	1	16	94	415	45.7406	5.12256	0.820015	2	10.3484	0.936619	1					1.43147	2	12.1258	1.17687	1					0.830861	2	9.68241	0.979705	1					0.87699	2	3.65329	1.03276	1
TRINITY_DN44483_c0_g1	ORF type:complete; len:272 323-1138 (+)	ABK25888	unknown [Picea sitchensis]	39.48	9	9	27	271	29.4246	6.13818	1.00279	8	6.36365	1.01932	5	18.3838	1.50995	14	71.6996	0.966982	8	11.643	1.0147	5	7.07493	0.837168	14	20.0589	1.03908	8	9.88442	1.14196	5	16.4501	0.943183	14	16.7123	0.940646	8	7.49681	0.975088	5	14.1048	1.11704	14	7.60575
TRINITY_DN41046_c0_g1	ORF type:complete; len:326 485-1462 (-)	AHJ86268	peroxidase [Pinus massoniana]	39.38	12	13	46	325	35.1448	8.67529	1.33107	17	6.13909	1.12273	14	12.672	1.11096	14	12.4985	1.12424	17	11.0248	1.04541	14	14.3335	0.943221	14	9.92809	0.92512	17	11.6144	1.0416	14	6.18056	0.918235	14	6.67073	1.0489	17	8.73375	0.975062	14	9.23329	1.12927	14	11.7858
TRINITY_DN50186_c0_g2	ORF type:complete; len:547 217-1857 (+)	XP_010919587	PREDICTED: T-complex protein 1 subunit alpha [Elaeis guineensis]	39.38	21	21	47	546	59.4192	6.27783	0.984757	16	12.189	0.972796	14	7.93374	0.938848	17	21.5676	1.10141	16	11.797	1.18371	14	7.08912	0.945089	17	23.6563	1.0079	16	8.40047	0.935629	14	14.056	1.04797	17	5.845	0.93058	16	4.58355	0.982177	14	4.39615	1.1455	17	14.4349
TRINITY_DN25089_c0_g1	ORF type:complete; len:347 342-1382 (-)	ABK22476	unknown [Picea sitchensis]	39.31	10	11	43	346	38.4943	4.51318	0.857714	8	9.54018	0.80724	10	9.45059	1.28189	10	78.9515	0.890609	8	10.0062	0.928936	10	8.97427	0.911264	10	45.3478	1.06681	8	10.3062	1.10093	9	5.75035	0.786635	10	8.22325	1.08548	8	8.15844	0.891265	10	11.5502	0.983209	10	10.1797
TRINITY_DN45968_c0_g1	ORF type:complete; len:202 246-851 (+)	ABR18269	unknown [Picea sitchensis]	39.3	4	7	25	201	21.577	6.94678	1.07983	5	17.6215	1.39817	3	0.249125	1.24929	3	19.9072	0.885555	5	2.93233	1.09092	3	1.27913	0.947512	3	4.2278	0.924192	5	3.8101	1.00996	3	0.539165	1.07209	3	4.88406	1.00153	5	8.4892	0.743024	3	43.444	1.07809	3	2.09875
TRINITY_DN39059_c0_g2	ORF type:complete; len:220 166-825 (+)	ABK21098	unknown [Picea sitchensis]	39.27	8	8	20	219	24.8208	8.26514	0.734909	10	21.8571	1.0052	5	3.84544	0.767789	5	8.58959	0.719446	10	16.2444	0.934597	5	19.5389	1.26181	5	3.12915	1.30818	10	13.4999	1.04662	5	7.34226	1.11792	5	4.16979	1.20764	10	4.82642	1.06301	5	6.17306	0.880898	5	8.49587
TRINITY_DN51515_c1_g5	ORF type:5prime_partial; len:103 264-572 (-)	OAE22787	hypothetical protein AXG93_2035s1710 [Marchantia polymorpha subsp. ruderalis]	39.22	3	3	19	102	11.4271	9.40771	0.900648	7	32.3287	0.92435	7	12.3179	1.28959	5	18.024	0.861302	7	17.7399	0.951786	7	2.62948	1.11018	5	2.27805	0.873225	7	20.3363	0.999452	7	7.11369	0.976814	5	5.7992	1.13686	7	2.96251	1.0446	7	8.52358	0.908791	5	7.97307
TRINITY_DN37199_c1_g1	ORF type:complete; len:116 287-634 (-)	ABR17339	unknown [Picea sitchensis]	39.13	4	4	14	115	12.9124	9.56885	0.984133	2	31.3453	0.977031	6	24.5628	0.991905	6	21.4801	0.974599	2	1.72434	1.02755	6	16.0043	0.958941	6	6.55233	0.901585	2	9.04515	1.06116	6	5.9335	1.01629	6	12.242	1.08929	2	10.0653	0.908558	6	18.4405	1.02023	6	25.6941
TRINITY_DN43693_c2_g1	ORF type:complete; len:152 680-1135 (-)	ABK22198	unknown [Picea sitchensis];gi|224286742|gb|ACN41074.1| unknown [Picea sitchensis]	39.07	3	3	9	151	17.1032	10.2134	1.2478	1		1.56536	2	22.3687	2.69573	6	8.37697	1.23716	1		0.910095	2	13.3346	0.53594	6	11.4158	0.831215	1		1.09501	2	49.7014	1.60987	6	8.7167	0.935259	1		0.863943	1		0.364029	6	16.3115
TRINITY_DN44609_c0_g3	ORF type:complete; len:129 112-498 (+)	ABK21379	unknown [Picea sitchensis];gi|116783562|gb|ABK22996.1| unknown [Picea sitchensis];gi|224285494|gb|ACN40467.1| unknown [Picea sitchensis]	39.06	5	5	19	128	14.6058	9.77393	1.26128	4	7.72988	1.17123	11	16.6274	1.73581	4	18.7982	1.3233	4	6.14528	1.09955	11	10.9269	0.739266	4	10.1969	0.964611	4	3.84179	1.01841	11	9.92884	0.723589	4	7.98727	0.897857	4	7.78047	0.910251	11	20.0105	1.36144	4	12.5189
TRINITY_DN42560_c0_g1	ORF type:complete; len:444 103-1434 (+)	XP_006844374	3-hydroxyisobutyryl-CoA hydrolase-like protein 3, mitochondrial isoform X1 [Amborella trichopoda];gi|548846820|gb|ERN06049.1| hypothetical protein AMTR_s00142p00070390 [Amborella trichopoda]	39.05	15	15	49	443	48.0385	6.45557	0.881765	22	13.9848	0.849432	14	8.07705	0.639626	13	16.9904	0.870631	22	11.1578	0.962382	14	13.1168	1.16951	13	11.5399	1.03202	22	7.84371	1.04988	14	14.2685	1.1341	13	5.83102	0.998513	22	7.45094	0.960132	14	8.36784	0.792696	13	17.9385
TRINITY_DN41677_c0_g1	ORF type:complete; len:188 327-890 (-)	ABK22326	unknown [Picea sitchensis];gi|224285565|gb|ACN40501.1| unknown [Picea sitchensis]	39.04	8	8	45	187	20.8632	9.99365	1.04397	13	6.69671	1.13883	18	10.5338	0.827774	14	14.824	1.35522	13	19.7482	1.08871	18	15.485	0.969531	14	5.39106	0.811752	13	12.7386	1.0398	18	11.4803	1.22103	14	3.31798	1.00457	13	7.97953	0.987586	18	5.44263	0.839741	14	16.3432
TRINITY_DN52981_c1_g3	ORF type:5prime_partial; len:155 1-465 (+)	ADJ53040	pathogenesis-related protein 10 [Pinus pinaster]	38.96	6	8	26	154	17.381	5.64307	1.08646	8	3.49424	0.926743	6	10.7421	0.788499	6	10.7962	0.872292	8	10.3561	1.08575	6	3.40018	1.24602	6	15.5445	0.828745	8	12.3594	1.3435	6	6.8309	1.31228	6	4.85898	0.865481	8	13.2663	0.995992	6	6.21723	1.01262	6	19.0949
TRINITY_DN48888_c0_g1	ORF type:complete; len:212 254-889 (+)	ABK22248	unknown [Picea sitchensis]	38.86	9	9	50	211	22.7034	8.42627	0.888627	10	16.9432	1.05221	17	9.74532	0.751673	23	16.9446	0.917204	10	10.2837	0.814922	17	17.6116	1.23735	23	11.5653	1.2634	10	11.1155	0.971677	17	12.9235	1.05289	23	5.89931	0.885915	10	6.10606	0.917825	17	10.3249	0.853965	23	15.7137
TRINITY_DN47449_c0_g1	ORF type:complete; len:230 94-783 (+)	ABA25922	glutathione-S-transferase [Picea mariana]	38.86	10	10	46	229	26.7206	5.5415	0.886298	15	15.9135	0.839534	11	16.1971	0.853995	20	26.5798	1.06016	15	12.6293	1.4012	11	18.3373	0.945849	20	16.7628	0.786857	15	14.2834	0.822635	11	23.641	0.773258	20	16.3157	1.1455	15	12.0896	1.06589	11	13.7821	1.3688	20	10.6651
TRINITY_DN52756_c0_g4	ORF type:internal; len:140 2-418 (-)	ABK21671	unknown [Picea sitchensis]	38.85	5	5	90	139	15.187	9.80322	0.839519	27	11.6601	1.07186	21	10.3383	0.646544	41	23.2853	1.05234	27	11.6966	1.11085	21	8.69203	1.17595	41	10.5985	0.870168	27	11.4941	0.964014	21	9.72089	0.958201	41	7.43457	1.16968	27	4.19154	1.03116	21	5.70148	0.777982	41	15.1573
TRINITY_DN52235_c1_g2	ORF type:complete; len:153 328-786 (-)	ADE77437	unknown [Picea sitchensis]	38.82	5	5	14	152	17.6205	10.8433	1.30043	6	13.1253	1.24989	1		1.57074	2	9.91705	1.15142	6	19.0218	0.944339	1		0.664984	2	32.8024	0.918006	6	16.0612	1.06001	1		0.844075	2	4.31236	0.884523	6	7.5076	0.854932	1		1.29768	2	28.3455
TRINITY_DN38168_c0_g2	ORF type:complete; len:186 38-559 (+)	ABK25163	unknown [Picea sitchensis];gi|116791572|gb|ABK26030.1| unknown [Picea sitchensis];gi|149688560|gb|ABR27725.1| dirigent-like protein [Picea sitchensis]	38.73	5	5	42	173	18.6116	8.44092	1.12845	10	16.098	1.01109	12	10.9498	1.01471	20	21.2296	1.47197	10	27.5537	0.921613	12	4.58213	1.29832	20	18.519	0.906955	10	13.1302	0.863824	12	23.4361	0.880159	20	14.3385	0.89937	10	12.5237	1.0349	12	9.45537	0.955623	20	13.9826
TRINITY_DN42814_c0_g1	ORF type:complete; len:156 384-851 (-)	ACN40251	unknown [Picea sitchensis]	38.71	4	4	19	155	16.1814	8.99756	1.28192	3	12.0338	0.933181	10	20.3516	1.21581	6	61.6749	1.22419	3	9.75299	0.918095	9	7.44713	0.905377	6	29.6147	1.07342	3	11.4581	1.26923	8	12.4306	1.03665	6	15.842	0.870472	3	8.91652	1.09806	10	25.2414	0.987205	6	10.1928
TRINITY_DN45510_c0_g1	ORF type:5prime_partial; len:237 370-1080 (-)	ABK22393	unknown [Picea sitchensis]	38.56	9	9	39	236	25.7661	7.38623	1.0018	14	27.0799	0.941386	12	11.8718	0.745865	13	46.5447	0.892464	14	12.0565	0.950989	12	9.78097	1.05672	13	7.13114	1.03045	14	7.90488	1.10379	12	10.2003	1.10194	13	16.4557	1.01328	14	5.5876	1.06585	12	11.1014	1.00835	13	14.6076
TRINITY_DN46928_c1_g1	ORF type:complete; len:167 941-1441 (+)	ABK22213	unknown [Picea sitchensis];gi|148910299|gb|ABR18229.1| unknown [Picea sitchensis]	38.55	6	6	15	166	18.5724	6.56592	1.02602	5	8.80781	1.02967	7	16.2895	1.2304	3	10.116	1.04721	5	12.3379	0.955878	7	5.41569	0.921212	3	3.2892	0.987918	5	13.2915	0.98743	7	7.84966	1.15281	3	2.4764	1.08139	5	7.97046	1.06525	7	9.40584	0.859286	3	11.7361
TRINITY_DN34170_c0_g1	ORF type:complete; len:110 246-575 (+)	ABK20941	unknown [Picea sitchensis]	38.53	3	3	24	109	11.931	9.33447	1.05794	10	4.65215	0.983564	9	12.1479	0.786659	5	6.26234	1.11886	10	4.14413	0.929458	9	10.5778	1.08805	5	6.83795	1.17786	10	11.5649	1.27226	9	9.92378	1.09409	5	5.5423	0.938151	10	7.49256	0.966621	9	4.95057	1.04877	5	26.2766
TRINITY_DN36176_c0_g1	ORF type:complete; len:271 437-1249 (+)	ABK26180	unknown [Picea sitchensis]	38.52	12	12	37	270	30.6744	6.59521	1.14993	15	8.27764	1.00432	12	8.47023	1.21834	10	76.6853	0.808319	15	13.8414	0.776367	12	10.1929	1.05322	10	17.7118	1.20596	15	7.09475	1.18061	12	6.0112	0.952199	10	10.3164	1.06735	15	5.33095	0.892798	12	9.46271	0.912445	10	7.00645
TRINITY_DN51031_c2_g3	ORF type:internal; len:170 3-509 (-)	PKI69388	hypothetical protein CRG98_010186 [Punica granatum]	38.46	1	4	49	169	18.1082	4.729				1.08402	2	7.22075							1.06368	2	24.3782							1.18646	2	9.64775							0.645937	1
TRINITY_DN52874_c1_g3	ORF type:internal; len:113 1-336 (-)	ASZ85176	elongation factor 1-alpha [Hylocereus polyrhizus]	38.39	2	4	30	112	12.0892	5.47803	0.844839	1					2.78229	3	5.12392	0.999676	1					0.618809	3	33.8548	0.980755	1					1.29699	3	0.928575	1.14667	1					0.839383	3	20.1643
TRINITY_DN49444_c0_g1	ORF type:complete; len:280 676-1515 (+)	PNR26737	hypothetical protein PHYPA_030218 [Physcomitrella patens]	38.35	10	10	66	279	28.3753	8.73389	0.853613	26	10.6009	1.02961	22	17.3014	0.693232	18	30.0076	0.716232	26	13.9039	0.769709	22	15.7091	1.35292	18	13.6138	1.3979	26	12.2998	1.01314	22	21.2222	1.14	18	10.2814	0.920011	26	8.48467	0.920613	22	10.2445	0.648031	18	19.9611
TRINITY_DN35719_c0_g1	ORF type:complete; len:155 236-700 (+)	ABK22493	unknown [Picea sitchensis];gi|116788706|gb|ABK24970.1| unknown [Picea sitchensis];gi|148909230|gb|ABR17715.1| unknown [Picea sitchensis];gi|148909712|gb|ABR17947.1| unknown [Picea sitchensis]	38.31	1	7	22	154	17.4248	10.521	1.20718	1					1.06892	1		1.12568	1					0.822903	1		0.841977	1					0.899364	1		0.87382	1					1.21626	1
TRINITY_DN40964_c0_g1	ORF type:complete; len:155 497-961 (-)	ABK22493	unknown [Picea sitchensis];gi|116788706|gb|ABK24970.1| unknown [Picea sitchensis];gi|148909230|gb|ABR17715.1| unknown [Picea sitchensis];gi|148909712|gb|ABR17947.1| unknown [Picea sitchensis]	38.31	1	7	21	154	17.4928	10.4038							1.28145	1								0.845883	1								0.883887	1								1.15148	1
TRINITY_DN48161_c0_g1	ORF type:complete; len:142 363-788 (+)	ACN40686	unknown [Picea sitchensis]	38.3	7	7	46	141	16.7734	10.1548	1.19797	14	15.205	1.15967	12	7.26121	1.08886	20	17.665	1.35743	14	14.6971	0.957555	12	7.17549	0.772977	20	18.6044	0.979967	14	9.15056	0.988023	12	11.7511	0.997607	20	5.39514	0.827352	14	11.0221	0.89826	12	4.9558	1.46823	20	16.0718
TRINITY_DN44945_c1_g2	ORF type:complete; len:299 411-1307 (+)	ABR17120	unknown [Picea sitchensis]	38.26	9	9	45	298	32.0183	9.5542	0.736401	10	20.9371	0.916992	9	5.76189	0.731838	25	119.569	0.969742	10	11.0402	1.14108	9	5.26835	1.34935	25	19.2113	1.05293	10	3.56841	0.924404	9	6.70587	1.19038	25	17.5417	1.10605	10	4.36545	1.06866	9	3.48828	0.748723	25	32.7984
TRINITY_DN51031_c1_g1	ORF type:5prime_partial; len:106 1130-1447 (-)	ACN40183	unknown [Picea sitchensis]	38.1	4	4	11	105	12.4211	4.65283	0.890468	3	2.87184	1.17359	3	9.04161	1.01352	5	29.3057	0.94974	3	0.946625	1.06099	3	6.35693	1.26414	5	22.9598	1.2999	3	8.53852	0.818691	3	0.701731	0.955709	5	16.052	0.890023	3	0.198435	0.906509	3	0.483861	0.896823	5	12.5178
TRINITY_DN45395_c0_g5	ORF type:complete; len:395 1177-2361 (-)	KUM48430	ATPase subunit 1 (mitochondrion) [Picea glauca]	38.07	11	13	117	394	42.4623	5.33838	0.927724	25	13.8039	0.95121	27	11.1814	0.810943	37	23.9096	1.01941	25	17.1114	1.0796	27	12.65	1.1652	37	20.5134	1.00327	25	11.5342	0.974745	27	24.708	1.0184	37	12.5136	0.967866	25	8.74943	0.98284	27	9.77245	0.995496	37	15.6862
TRINITY_DN43834_c0_g2	ORF type:complete; len:372 99-1214 (+)	ABK25358	unknown [Picea sitchensis]	38.01	13	13	47	371	40.9696	7.1958	0.734042	18	16.0081	0.961315	15	15.231	0.647233	14	43.4136	0.774698	18	15.3594	1.13191	15	17.7928	1.40391	14	14.1288	0.814925	18	15.7596	0.836257	15	13.4155	1.03891	14	11.5042	1.29595	18	12.2431	1.0235	15	6.57933	0.730992	14	32.269
TRINITY_DN42044_c0_g1	ORF type:complete; len:296 547-1434 (+)	ABK24757	unknown [Picea sitchensis]	37.97	8	9	40	295	31.2144	6.22705	0.928314	11	22.1313	0.754429	10	13.3446	0.691628	11	18.7778	0.798649	11	5.21962	1.09546	10	8.93493	1.12194	11	10.4225	1.04111	11	10.76	1.23639	10	13.5854	1.0484	11	9.17413	0.864142	11	10.9751	1.05953	10	9.2302	0.959353	11	17.8858
TRINITY_DN40655_c1_g1	ORF type:complete; len:267 242-1042 (+)	ABK23916	unknown [Picea sitchensis];gi|224285995|gb|ACN40709.1| unknown [Picea sitchensis]	37.97	7	8	73	266	29.1322	9.68604	1.16687	23	13.1867	0.981536	16	15.1438	0.79	13	11.1479	1.22683	23	18.1772	0.783498	16	9.4796	0.915615	13	11.2262	0.987404	23	4.91095	1.07816	16	5.53887	1.05989	13	6.83837	0.932264	23	9.87535	1.05617	16	9.48929	0.752469	13	11.7398
TRINITY_DN46379_c0_g1	ORF type:5prime_partial; len:275 373-1197 (-)	ABK24336	unknown [Picea sitchensis];gi|224284641|gb|ACN40053.1| unknown [Picea sitchensis]	37.96	7	9	23	274	28.9117	7.21045	0.903286	6	9.88229	0.824128	5	1.96289	0.70848	5	10.3214	0.592863	6	26.0249	1.15913	5	5.60333	1.46517	5	8.30031	0.994291	6	9.70675	1.01325	5	3.36134	1.08191	5	11.284	1.12377	6	10.2281	0.939282	5	8.0033	0.761186	5	26.5384
TRINITY_DN48160_c0_g1	ORF type:complete; len:578 577-2310 (+)	XP_017982015	PREDICTED: uncharacterized protein LOC18589853 [Theobroma cacao];gi|1063490414|ref|XP_017982016.1| PREDICTED: uncharacterized protein LOC18589853 [Theobroma cacao];gi|1063490416|ref|XP_017982017.1| PREDICTED: uncharacterized protein LOC18589853 [Theobroma cacao]	37.95	20	20	69	577	64.3858	7.2251	1.16212	17	15.7026	1.19055	29	11.0951	1.18654	23	17.8822	1.03461	17	9.69426	0.910722	29	8.39642	0.786106	23	6.9191	0.871886	17	11.5948	0.962434	29	7.0741	0.864311	23	10.1852	0.957034	17	5.52352	1.02961	29	12.7687	1.318	23	5.87804
TRINITY_DN44014_c3_g4	ORF type:5prime_partial; len:117 494-844 (-)	ABK21348	unknown [Picea sitchensis];gi|116779660|gb|ABK21383.1| unknown [Picea sitchensis];gi|116780003|gb|ABK21513.1| unknown [Picea sitchensis];gi|116780040|gb|ABK21531.1| unknown [Picea sitchensis];gi|116780437|gb|ABK21681.1| unknown [Picea sitchensis];gi|116781959|gb|ABK22315.1| unknown [Picea sitchensis];gi|116782009|gb|ABK22334.1| unknown [Picea sitchensis];gi|116788688|gb|ABK24964.1| unknown [Picea…	37.93	2	6	20	116	13.0835	11.1509	1.29559	1		1.34961	3	0.8671	0.980521	1		1.14659	1		0.697765	3	5.84876	0.758542	1		1.02076	1		1.07102	3	0.497892	0.86168	1		0.676336	1		0.89756	3	0.502045	1.27954	1
TRINITY_DN47603_c0_g1	ORF type:complete; len:526 278-1855 (+)	ABR17521	unknown [Picea sitchensis]	37.9	16	18	52	525	57.7354	8.01611	0.686165	16	34.8025	0.782626	11	10.3514	1.23797	18	124.934	0.738083	16	9.08684	1.11944	11	17.8778	1.14676	18	66.0839	0.85504	16	14.1896	1.0167	11	11.7632	0.969273	18	14.9903	1.07096	16	7.72879	1.13596	11	6.23776	0.824344	18	64.8023
TRINITY_DN37634_c0_g1	ORF type:complete; len:154 164-571 (-)	#N/A	#N/A	37.78	2	3	4	135	11.4794	10.4917	1.06654	1		0.749294	1		1.31256	1		1.19228	1		0.733127	1		0.957091	1		0.624341	1		2.18607	1		0.77391	1		1.18025	1		0.956113	1		1.47731	1
TRINITY_DN45187_c0_g2	ORF type:5prime_partial; len:184 418-969 (-)	ABK23876	unknown [Picea sitchensis];gi|116793546|gb|ABK26785.1| unknown [Picea sitchensis];gi|224284743|gb|ACN40102.1| unknown [Picea sitchensis]	37.7	5	5	11	183	20.7016	8.52881	0.762879	6	7.83412	1.01476	3	13.3969	0.855371	2	41.7056	0.746155	6	11.394	0.700437	3	6.8334	1.24488	2	21.5291	1.60797	6	2.50524	1.27633	3	2.87877	1.04142	2	11.3734	0.862659	6	5.63063	0.832089	3	4.00178	0.82992	2	26.5293
TRINITY_DN47212_c1_g2	ORF type:complete; len:643 374-2302 (+)	ABK24759	unknown [Picea sitchensis]	37.69	23	23	69	642	69.9321	5.88428	0.903591	22	11.107	0.879585	24	12.1685	0.754303	22	28.4698	1.06886	22	10.482	0.964444	24	6.1218	1.11045	23	11.9634	1.13514	22	16.5212	0.952542	24	9.54282	1.17721	23	11.4551	0.897117	22	7.81034	1.05942	24	11.4731	0.830222	23	22.421
TRINITY_DN52582_c0_g2	ORF type:3prime_partial; len:216 598-1242 (+)	ABK24111	unknown [Picea sitchensis];gi|116791672|gb|ABK26067.1| unknown [Picea sitchensis]	37.67	9	9	121	215	23.1934	5.16064	0.777159	32	33.5248	0.731264	35	10.6802	0.789587	54	58.4892	0.974988	32	16.3964	0.945316	35	13.8369	1.12316	54	15.4469	0.963703	32	11.4649	1.10989	35	9.25216	1.03387	54	14.5129	1.08119	32	11.2345	0.905272	35	9.99718	0.892141	54	14.8716
TRINITY_DN50751_c0_g1	ORF type:complete; len:240 107-826 (+)	ACN40800	unknown [Picea sitchensis]	37.66	7	12	53	239	26.9245	8.70459	0.967294	7	8.9025	0.858817	9	14.776	0.669399	9	70.2136	0.643641	7	19.1962	0.727977	9	7.81532	1.15073	9	15.861	1.42118	7	4.73978	1.03489	9	25.1397	1.09049	9	15.0517	1.03458	7	11.796	1.41736	9	11.0313	1.01103	9	16.8234
TRINITY_DN38629_c0_g1	ORF type:5prime_partial; len:110 513-842 (-)	ABK24187	unknown [Picea sitchensis]	37.61	4	4	13	109	12.2064	9.27588	1.28997	3	1.16032	1.06252	6	0.860725	1.61155	2	2.27751	1.28474	3	7.3165	1.1821	6	5.80335	0.630505	2	27.9006	1.01473	3	0.905676	0.878279	6	7.20311	0.958754	2	14.0811	0.812818	3	8.27429	0.886227	6	5.54812	1.38337	2	27.049
TRINITY_DN44040_c1_g2	ORF type:complete; len:650 370-2319 (+)	CCC55427	D-3-phosphoglycerate dehydrogenase [Pinus pinaster]	37.6	20	22	82	649	69.2655	8.30908	0.999666	27	15.9019	0.905766	24	6.76869	0.95465	24	42.522	1.16279	27	12.7915	1.15595	24	9.15667	1.13039	24	12.9349	0.951995	27	7.75288	0.846392	24	15.4933	1.16198	24	12.3908	0.965993	27	9.98971	1.0533	24	7.81368	0.881164	24	21.2898
TRINITY_DN46586_c4_g5	ORF type:5prime_partial; len:126 1-378 (+)	P15193	RecName: Full=Chlorophyll a-b binding protein type 2 member 1A, chloroplastic; AltName: Full=Chlorophyll a-b binding protein type II 1A; Short=CAB; AltName: Full=LHCP; Flags: Precursor;gi|20661|emb|CAA32657.1| unnamed protein product [Pinus sylvestris]	37.6	1	2	23	125	13.2537	4.75439	0.727967	1					1.78204	6	13.5069	0.731355	1					0.764953	6	1.27902	0.634353	1					0.725832	6	4.17349	1.62557	1					1.58172	6	13.092
TRINITY_DN42401_c0_g1	ORF type:complete; len:331 72-1064 (+)	ABK26421	unknown [Picea sitchensis]	37.58	11	11	42	330	36.9961	9.21729	0.94509	11	11.2705	0.99625	18	8.64079	0.939618	13	35.9626	0.998663	11	6.45754	0.796273	18	11.8477	1.06438	13	9.99147	1.18046	11	6.57065	1.05545	18	8.96294	1.24011	13	9.58717	0.993809	11	5.79113	1.07441	18	6.55267	1.04145	13	7.3663
TRINITY_DN41373_c0_g1	ORF type:complete; len:174 484-1005 (-)	ABA54793	late embryogenesis abundant protein [Picea glauca]	37.57	6	6	23	173	18.9302	6.3667	1.26859	7	17.8036	0.950377	8	3.44992	1.3051	8	16.5797	1.2508	7	9.17937	0.799334	8	14.1995	0.657539	8	11.1772	0.856447	7	7.32651	1.10196	8	8.51337	0.748967	8	12.7217	1.18786	7	7.55142	1.11142	8	6.04703	1.05635	8	8.98232
TRINITY_DN43905_c0_g1	ORF type:complete; len:230 233-922 (+)	ABK22112	unknown [Picea sitchensis];gi|224285295|gb|ACN40372.1| unknown [Picea sitchensis]	37.55	8	8	59	229	25.4152	7.60596	0.912802	21	11.5141	0.965221	18	10.0698	0.844912	20	20.4492	0.908071	21	12.3599	0.886559	18	9.71683	1.20128	20	12.9378	1.21444	21	15.4084	1.18996	18	9.62198	1.07527	20	8.54347	0.980025	21	9.93278	0.999479	18	7.70445	0.970317	20	22.8578
TRINITY_DN44603_c0_g1	ORF type:complete; len:329 117-1103 (+)	XP_006848509	putative quinone-oxidoreductase homolog, chloroplastic isoform X1 [Amborella trichopoda];gi|548851815|gb|ERN10090.1| hypothetical protein AMTR_s00013p00260230 [Amborella trichopoda]	37.5	11	11	26	328	34.9739	9.29053	0.858537	14	8.14379	0.929761	5	6.07183	0.770286	7	27.4273	0.874622	14	9.5205	1.00776	5	12.8325	1.17596	7	6.06297	1.19715	14	4.00005	0.930369	5	8.42582	1.12527	7	4.05144	0.974307	14	9.39485	1.05296	5	6.08712	0.89371	7	24.4059
TRINITY_DN38392_c0_g2	ORF type:complete; len:332 641-1636 (-)	ACN40817	unknown [Picea sitchensis]	37.46	11	11	47	331	35.0597	6.53662	0.795539	11	26.4786	1.1793	14	12.6031	0.974637	14	12.7748	0.669007	11	18.4759	1.17988	14	8.6711	1.251	14	19.569	0.767894	11	16.5935	0.757301	14	8.03409	0.975021	14	12.7783	1.2967	11	14.4769	0.963139	14	9.62415	0.900472	14	15.8852
TRINITY_DN43836_c0_g1	ORF type:complete; len:186 2876-3433 (+)	ADE76006	unknown [Picea sitchensis]	37.3	4	6	15	185	21.0606	5.24951	0.894316	5	8.9766	1.30237	2	16.3966	0.623416	6	27.3055	0.776873	5	9.44691	0.946752	2	12.3456	1.59964	6	20.3007	0.999216	5	2.80943	0.899718	2	18.5334	1.02158	6	12.5155	1.11491	5	2.39692	0.976297	2	15.3494	0.738654	6	33.2588
TRINITY_DN51378_c0_g1	ORF type:complete; len:492 785-2260 (-)	OVA10983	Biotin/lipoyl attachment [Macleaya cordata]	37.27	11	13	34	491	51.4058	8.68994	0.998586	7	15.5626	0.823006	10	21.4795	0.71968	6	42.7764	1.16233	7	7.51817	0.987743	10	12.1721	1.11038	6	6.23069	1.1699	7	9.17315	0.92903	10	14.2483	1.18881	6	14.2866	0.821698	7	16.08	1.07839	10	6.43095	0.991011	6	15.9245
TRINITY_DN47840_c1_g3	ORF type:complete; len:334 290-1291 (+)	ABK26299	unknown [Picea sitchensis]	37.24	10	10	40	333	36.4258	8.22119	0.922613	13	19.97	0.918254	13	17.3574	0.77185	14	12.0095	1.00316	13	6.80028	0.95452	13	16.2048	1.06049	14	18.4779	1.09723	13	11.5342	1.15827	13	16.2366	1.11709	14	4.58792	0.929209	13	11.4022	1.15607	13	7.03263	1.07811	14	15.8621
TRINITY_DN48468_c2_g1	ORF type:complete; len:157 250-720 (+)	ADE75995	unknown [Picea sitchensis]	37.18	7	7	21	156	16.877	9.61279	0.860993	9	11.1466	0.912111	8	5.50065	0.65454	4	9.71182	0.919002	9	18.2038	1.02819	8	7.76159	1.2714	4	16.7133	1.02439	9	8.87274	0.968985	8	4.43695	1.24858	4	6.82132	1.04466	9	11.8844	1.02135	8	3.66983	0.794013	4	14.6527
TRINITY_DN50226_c0_g2	ORF type:complete; len:227 125-805 (+)	ACN40984	unknown [Picea sitchensis]	37.17	7	8	36	226	25.1773	8.1333	1.1479	6	5.12006	0.840173	5	10.4754	0.930375	12	21.9052	1.11174	6	7.8776	1.29774	5	12.5414	0.911497	12	16.5216	0.978411	6	8.10611	0.968475	5	6.94172	0.872605	12	14.4111	1.00901	6	12.5138	0.964309	5	5.99447	1.1696	12	22.0194
TRINITY_DN51105_c0_g2	ORF type:5prime_partial; len:262 291-1076 (-)	ADE75952	unknown [Picea sitchensis]	37.16	2	10	32	261	28.1266	6.0874	1.05495	4	16.1222	1.05676	1		0.774949	1		0.864692	4	16.2889	0.902411	1		1.04457	1		1.00563	4	14.9363	1.09725	1		1.08342	1		1.0372	4	5.56875	1.22171	1		0.967951	1
TRINITY_DN37531_c0_g1	ORF type:complete; len:141 1080-1502 (-)	ABK23241	unknown [Picea sitchensis];gi|224285601|gb|ACN40519.1| unknown [Picea sitchensis]	37.14	5	5	22	140	16.5693	9.17334	1.09164	6	4.51807	1.15881	11	14.1375	1.25977	5	8.36624	0.970643	6	9.01701	0.897942	11	3.75731	0.847198	5	2.72267	1.11648	6	9.67852	1.10226	11	12.4792	0.936907	5	12.3647	0.972278	6	8.26144	0.950477	11	17.4212	1.10625	5	6.69591
TRINITY_DN51264_c0_g1	ORF type:complete; len:106 809-1126 (-)	ABK22096	unknown [Picea sitchensis];gi|116793657|gb|ABK26830.1| unknown [Picea sitchensis];gi|148907354|gb|ABR16812.1| unknown [Picea sitchensis];gi|224284472|gb|ACN39970.1| unknown [Picea sitchensis];gi|224286696|gb|ACN41051.1| unknown [Picea sitchensis]	37.14	2	4	35	105	11.9258	5.30029	1.22443	6	18.9494	1.0052	4	5.86342	1.00068	6	13.4982	1.15558	6	8.96376	0.907843	4	20.4785	1.01226	6	8.15946	0.941214	6	4.60512	1.1311	4	10.3769	1.0029	6	8.93028	0.932209	6	8.12928	0.886917	4	8.1753	0.898784	6	15.9137
TRINITY_DN47502_c0_g1	ORF type:complete; len:187 738-1298 (+)	AIZ74324	actin related protein 4, partial [Pinus massoniana]	37.1	2	6	26	186	20.8885	5.68115	1.06775	2	9.32126				0.929279	2	12.1874	1.18479	2	1.98411				1.07597	2	6.73121	0.939553	2	3.63245				1.16722	2	28.1538	0.885806	2	0.214217				0.941928	2	26.7659
TRINITY_DN40391_c0_g1	ORF type:complete; len:249 325-1071 (-)	GAV61125	PAP_fibrillin domain-containing protein [Cephalotus follicularis]	37.1	10	10	36	248	27.8438	9.62744	0.967531	11	3.70804	1.16674	16	9.37996	0.981128	9	4.77622	0.973431	11	9.65122	0.792651	16	15.0959	1.09211	9	6.6574	1.07052	11	19.5677	0.931522	16	17.8829	0.937684	9	5.62611	1.10018	11	6.42007	0.886634	16	10.9544	0.927861	9	9.62001
TRINITY_DN43122_c0_g1	ORF type:complete; len:109 306-632 (-)	ABK21138	unknown [Picea sitchensis];gi|116779909|gb|ABK21473.1| unknown [Picea sitchensis];gi|116788763|gb|ABK24990.1| unknown [Picea sitchensis];gi|116790134|gb|ABK25512.1| unknown [Picea sitchensis];gi|116793648|gb|ABK26827.1| unknown [Picea sitchensis];gi|148906644|gb|ABR16473.1| unknown [Picea sitchensis];gi|148906786|gb|ABR16539.1| unknown [Picea sitchensis];gi|224284082|gb|ACN39778.1| unknown [Picea…	37.04	1	5	20	108	12.0096	10.4331	1.13721	1		1.09559	1					1.089	1		1.13953	1					0.772549	1		0.981718	1					1.17238	1		0.998597	1
TRINITY_DN53123_c1_g2	ORF type:internal; len:136 3-407 (+)	ACH61066	heat shock protein 70 kDa, partial [Pseudotsuga menziesii];gi|197309432|gb|ACH61067.1| heat shock protein 70 kDa, partial [Pseudotsuga menziesii];gi|197309434|gb|ACH61068.1| heat shock protein 70 kDa, partial [Pseudotsuga menziesii];gi|197309436|gb|ACH61069.1| heat shock protein 70 kDa, partial [Pseudotsuga menziesii];gi|197309438|gb|ACH61070.1| heat shock protein 70 kDa, partial [Pseudotsuga men…	37.04	4	9	52	135	14.8348	5.70654	0.680518	11	11.2688	0.973576	12	4.28844	0.547814	9	25.4147	0.792827	11	9.26819	1.19991	12	7.82989	1.70321	9	12.2053	0.957982	11	3.81069	0.771113	12	11.3703	1.02591	9	6.45243	1.07594	11	9.1678	0.904586	12	5.73918	0.561737	9	43.3941
TRINITY_DN45103_c0_g1	ORF type:complete; len:425 769-2043 (-)	ABK25201	unknown [Picea sitchensis]	37.03	1	15	36	424	47.4494	5.07178				0.797672	1								1.04051	1								1.06769	1								1.10817	1
TRINITY_DN45935_c0_g1	ORF type:complete; len:236 466-1173 (-)	ABK25933	unknown [Picea sitchensis]	37.02	7	7	71	235	24.246	5.24951	1.20259	17	10.8293	0.98123	31	11.783	1.11066	23	37.2424	1.1185	17	16.9888	0.864999	31	16.128	0.79746	23	18.8731	1.00695	17	4.37492	1.11539	31	14.4794	1.05873	23	11.0431	0.941918	17	14.2847	0.94248	31	19.9954	1.10358	23	11.3849
TRINITY_DN32588_c0_g1	ORF type:complete; len:150 388-837 (+)	XP_011625247	calmodulin [Amborella trichopoda]	36.91	3	5	21	149	16.71	4.31006	1.36461	2	14.0324	1.01108	2	22.3111	1.27467	2	15.1672	0.937857	2	3.53522	0.784947	2	4.14661	0.818867	2	8.14023	1.00538	2	13.3587	1.06675	2	3.54353	0.961326	2	4.93778	0.769998	2	3.0229	0.683068	2	24.6799	1.22734	2	5.52326
TRINITY_DN51105_c0_g1	ORF type:complete; len:310 294-1223 (-)	ADE75952	unknown [Picea sitchensis]	36.89	6	14	47	309	33.061	6.25244	0.963911	7	28.693	0.885101	5	4.30103	1.77958	9	29.4738	0.859671	7	13.4286	1.03832	5	3.30606	0.886393	9	43.2979	1.10668	7	21.0798	1.18098	5	8.72954	0.871896	9	16.3464	1.00956	7	7.10294	1.00501	5	4.9023	1.07277	9	18.0747
TRINITY_DN43253_c1_g1	ORF type:complete; len:264 270-1061 (+)	ABK26473	unknown [Picea sitchensis]	36.88	11	11	155	263	29.3186	9.36377	1.24971	37	10.9547	1.16879	50	11.9218	1.22541	67	14.3257	1.51893	36	20.0048	1.00448	51	12.301	0.811905	67	16.0556	0.807449	36	13.438	1.16027	50	16.5126	0.838594	67	13.9272	1.04672	37	6.14206	0.827743	50	12.4484	1.25856	67	13.4206
TRINITY_DN39664_c0_g1	ORF type:complete; len:145 481-915 (-)	ABK21280	unknown [Picea sitchensis];gi|116785825|gb|ABK23877.1| unknown [Picea sitchensis];gi|116792466|gb|ABK26378.1| unknown [Picea sitchensis];gi|224284611|gb|ACN40038.1| unknown [Picea sitchensis]	36.81	4	6	23	144	15.9503	9.84717	1.0712	3	31.5775	1.11266	7	8.70281	0.950989	6	25.5526	0.999959	3	10.314	0.997682	7	13.9452	1.00654	6	10.5001	0.848845	3	19.1245	0.964194	7	16.411	1.19463	6	4.48256	1.08203	3	7.86236	1.03931	7	6.24141	1.00239	6	4.38992
TRINITY_DN47075_c0_g1	ORF type:complete; len:205 235-849 (+)	ABK23224	unknown [Picea sitchensis]	36.76	7	7	31	204	22.3502	5.0083	0.776505	9	9.0972	0.866074	8	4.96644	1.57737	12	40.2479	0.882474	9	11.4979	1.07686	8	3.39496	0.726296	12	25.4147	0.936928	9	4.48891	1.11748	8	16.2704	1.03374	12	12.8336	0.973046	9	3.74334	1.0286	8	4.357	1.11419	12	24.618
TRINITY_DN45395_c0_g9	ORF type:complete; len:197 71-661 (-)	BAJ22093	NADH dehydrogenase subunit 9 (mitochondrion) [Cycas taitungensis]	36.73	7	7	27	196	23.8257	5.35107	1.05155	5	10.9573	1.23631	8	11.9196	2.09807	14	41.4787	1.05934	5	15.8211	1.11318	8	33.7342	0.77027	14	30.3768	0.905516	5	10.8766	0.920192	8	12.0574	0.864167	14	17.9043	1.118	5	6.12776	1.00295	8	23.0471	1.04986	14	22.2616
TRINITY_DN51406_c0_g1	ORF type:5prime_partial; len:189 240-806 (-)	ABK23163	unknown [Picea sitchensis];gi|148905740|gb|ABR16034.1| unknown [Picea sitchensis]	36.7	9	9	61	188	20.7478	7.82568	0.919557	11	12.5221	0.884559	13	21.2761	1.80412	37	36.4626	1.0114	11	6.08126	1.19302	13	9.82258	0.806947	37	59.2339	0.728537	11	5.41923	0.873257	13	24.4405	1.0006	37	12.1183	1.21366	11	11.1174	1.00324	13	16.2873	0.981684	37	46.1311
TRINITY_DN42999_c0_g1	ORF type:complete; len:249 623-1369 (+)	ABK27129	unknown [Picea sitchensis]	36.69	9	9	36	248	26.3785	4.93213	1.03706	14	12.5415	1.15535	7	13.2397	0.743159	15	19.6012	1.00979	14	16.2152	0.914182	7	5.39491	1.1621	15	12.0072	1.06151	14	5.24414	1.09807	7	8.43603	1.1064	15	13.0798	0.941894	14	10.4685	0.987017	7	13.138	0.849515	15	20.4691
TRINITY_DN43853_c0_g1	ORF type:5prime_partial; len:143 307-735 (-)	ABK26409	unknown [Picea sitchensis]	36.62	3	5	24	142	15.8181	9.30518	0.857968	6	19.1817	0.794162	4	8.0238	0.605551	7	14.071	1.10447	6	11.1375	1.24259	4	7.21824	1.13032	7	7.54576	1.17756	6	4.31743	1.10753	4	8.06952	1.18397	7	8.46882	0.891676	6	4.08981	1.14428	4	5.31954	0.822244	7	9.91643
TRINITY_DN38563_c0_g1	ORF type:5prime_partial; len:302 3-908 (+)	#N/A	#N/A	36.54	10	10	34	301	34.6208	7.82568	0.917777	10	29.755	0.95751	15	6.30745	0.873613	9	18.9208	0.968302	10	9.5343	0.785947	15	28.7751	1.30858	9	17.4703	1.15834	10	19.5855	0.820733	15	15.047	1.01121	9	14.1128	0.839726	10	7.80932	0.754489	15	24.0428	0.915873	9	48.9231
TRINITY_DN42060_c7_g1	ORF type:complete; len:223 372-1040 (+)	ADE77819	unknown [Picea sitchensis]	36.49	5	6	24	222	24.9689	5.021	0.94002	8	8.25589	0.905886	4	8.34217	1.1471	5	3.98428	1.10346	8	9.34575	0.888079	4	7.27211	0.952439	5	8.27839	1.09733	8	3.54284	1.16281	4	7.84046	0.931953	5	4.83901	1.14956	8	3.23128	0.923566	3	0.481517	1.01144	5	5.38725
TRINITY_DN44200_c0_g2	ORF type:complete; len:270 505-1314 (-)	ABR17415	unknown [Picea sitchensis]	36.43	9	9	33	269	29.5908	5.26221	0.928625	13	10.5659	0.964872	6	2.25746	1.0936	14	62.2085	0.92231	13	11.5829	0.973671	6	13.5857	1.07466	14	30.6636	1.06491	13	4.48572	1.12129	6	9.5911	1.0394	14	8.96415	0.896086	13	12.754	0.959304	6	12.121	1.03899	14	26.0093
TRINITY_DN40400_c0_g1	ORF type:complete; len:210 405-1034 (+)	ABR16739	unknown [Picea sitchensis]	36.36	9	9	29	209	23.1854	8.25049	1.02867	14	7.4148	0.933393	6	8.50503	0.799489	9	18.7842	0.852732	14	14.3731	0.738762	6	18.1353	1.00735	9	8.21702	1.29402	14	15.5666	1.14806	6	6.527	1.20621	9	2.54833	1.01808	14	4.94418	1.07574	6	11.1038	0.735766	9	6.36668
TRINITY_DN51631_c0_g2	ORF type:complete; len:276 275-1102 (+)	ABK22476	unknown [Picea sitchensis]	36.36	8	9	49	275	30.8849	6.17627	0.79242	10	10.1219	0.89055	14	10.6321	0.801821	11	19.8721	0.825183	10	5.26655	0.830521	14	9.98749	1.38476	11	12.8994	1.50324	10	7.65113	0.983169	14	7.03762	1.08914	11	9.49773	0.696176	10	4.13412	0.988079	14	4.22268	0.890216	11	13.9338
TRINITY_DN16106_c0_g1	ORF type:5prime_partial; len:342 1-1026 (+)	BAJ89001	predicted protein [Hordeum vulgare subsp. vulgare]	36.36	3	11	37	341	38.0188	5.03369	4.40214	2	37.788	1.28707	2	3.25776				0.385224	2	99.4895	1.2226	2	9.32823				0.513082	2	102.546	1.23707	2	4.67173				0.323517	2	94.7402	4.86085	1
TRINITY_DN34193_c0_g1	ORF type:complete; len:136 961-1368 (+)	ABR17245	unknown [Picea sitchensis]	36.3	4	4	11	135	15.2885	5.0083	0.749126	7	20.4533	0.891775	4	8.64774				0.973131	7	9.90233	0.89826	4	6.95579				1.13787	7	12.6236	1.02555	4	15.0485				1.02626	7	8.72569	1.00523	4	8.64281
TRINITY_DN48862_c1_g1	ORF type:complete; len:362 189-1274 (-)	ABK24192	unknown [Picea sitchensis]	36.29	12	12	89	361	39.1087	6.22705	1.32667	27	22.6899	1.00895	27	18.9362	1.20786	35	28.057	1.1692	27	18.3264	1.00484	27	22.4654	0.88884	35	29.3307	0.922231	27	14.1918	1.14802	27	8.99491	0.92838	35	16.4984	0.906272	27	8.40721	0.869902	27	14.1789	1.21851	35	27.9176
TRINITY_DN44012_c0_g1	ORF type:complete; len:616 416-2263 (-)	OVA10129	Alpha-D-phosphohexomutase superfamily [Macleaya cordata]	36.26	21	21	90	615	66.2252	6.59521	0.809142	32	14.6705	0.828838	29	10.5681	0.79322	29	21.7525	1.13332	32	11.1863	1.16583	29	12.9538	1.05564	29	12.4941	0.959394	32	9.22841	0.979174	29	7.88825	1.09661	29	9.6892	0.977272	32	8.95309	1.09608	29	5.9015	1.00148	29	13.3562
TRINITY_DN39617_c0_g1	ORF type:complete; len:324 661-1632 (-)	ABK21408	unknown [Picea sitchensis]	36.22	14	14	38	323	34.0664	7.98682	0.99903	15	7.66833	0.839014	13	5.62873	0.691733	10	26.6523	0.761862	15	25.9388	0.715875	13	16.0356	1.054	10	14.7131	1.46102	15	14.0095	1.14008	13	9.60917	1.05966	10	15.2388	0.890134	15	7.16866	1.08606	13	6.55392	0.848085	10	40.2092
TRINITY_DN44051_c0_g1	ORF type:complete; len:394 554-1735 (-)	ABK24568	unknown [Picea sitchensis];gi|224284132|gb|ACN39803.1| unknown [Picea sitchensis];gi|224284764|gb|ACN40112.1| unknown [Picea sitchensis]	36.13	14	14	141	393	42.8572	8.42627	0.850544	40	18.6155	0.855403	37	17.6184	0.566468	64	64.0582	0.950518	40	9.26631	1.29098	37	13.8151	1.29351	64	18.9909	0.832809	40	13.101	0.845003	37	13.4845	1.11282	64	6.56644	1.15053	40	9.15455	0.995676	37	9.43486	0.725827	64	35.4891
TRINITY_DN52411_c1_g4	ORF type:5prime_partial; len:156 2-469 (+)	AJA33587	late embryogenesis abundant protein LEA8-4 [Pinus tabuliformis]	36.13	9	9	33	155	16.9527	8.6167	1.00825	6	21.5822	0.93645	14	26.4335	0.833519	12	33.2694	1.4645	6	15.9221	0.849002	14	12.2181	0.936447	12	22.1589	1.15755	6	5.97703	1.03734	14	22.4536	1.25958	12	22.1253	0.900474	6	7.28177	1.01758	14	18.088	1.012	12	32.2016
TRINITY_DN37769_c0_g2	ORF type:complete; len:267 453-1253 (-)	XP_020086481	gamma carbonic anhydrase 1, mitochondrial-like [Ananas comosus]	36.09	8	8	36	266	28.5716	7.26904	0.735721	13	9.81971	0.753247	12	11.4104	0.665596	11	16.7548	0.815178	13	16.5767	0.978447	12	6.54767	1.16931	11	18.4519	1.43396	13	8.42131	1.11755	12	10.0029	1.097	11	11.4065	0.84565	13	7.95737	1.09876	12	4.99686	0.940693	11	14.3445
TRINITY_DN43345_c3_g5	ORF type:complete; len:414 373-1614 (-)	ABR18348	unknown [Picea sitchensis];gi|224284155|gb|ACN39814.1| unknown [Picea sitchensis];gi|224286107|gb|ACN40764.1| unknown [Picea sitchensis]	36.08	5	13	65	413	46.888	5.79541							2.56421	6	16.103							0.620414	6	4.63307							0.796126	6	11.5439							0.947229	6	11.5649
TRINITY_DN41794_c0_g2	ORF type:complete; len:123 367-735 (+)	ABK23149	unknown [Picea sitchensis];gi|116783946|gb|ABK23153.1| unknown [Picea sitchensis];gi|116790874|gb|ABK25771.1| unknown [Picea sitchensis];gi|148906889|gb|ABR16590.1| unknown [Picea sitchensis];gi|148908303|gb|ABR17265.1| unknown [Picea sitchensis]	36.07	4	4	34	122	13.6523	9.51025	0.724981	7	7.4795	0.993119	13	13.6486	0.693281	14	16.5385	1.04152	7	35.9875	0.944915	13	10.5338	1.1088	14	17.3577	1.12173	7	27.2974	1.04174	13	20.9425	1.29007	14	18.0246	0.964158	7	5.05122	1.0669	13	7.5395	0.773921	14	22.3604
TRINITY_DN50533_c0_g8	ORF type:5prime_partial; len:123 1080-1448 (-)	ABK24213	unknown [Picea sitchensis]	36.07	3	5	36	122	13.2379	9.08545	0.973214	3	26.0556	0.93557	3	4.45884	0.887159	14	21.876	1.09173	3	4.099	1.15349	3	5.37302	1.13351	14	5.44023	1.11679	3	10.8492	1.11873	3	0.0473184	1.17101	14	10.5115	0.798939	3	0.956478	0.983962	3	0.706645	0.959762	14	10.1202
TRINITY_DN50680_c0_g2	ORF type:complete; len:287 856-1716 (-)	OVA15926	hypothetical protein BVC80_1821g93 [Macleaya cordata]	36.01	8	8	31	286	31.3715	9.01221	0.990347	12	8.39018	0.859532	10	9.80867	0.682575	9	16.2481	0.865662	12	8.08467	0.954824	10	10.639	1.13644	9	18.0456	1.0791	12	12.5695	1.17693	10	10.9304	1.1634	9	9.42709	0.995432	12	8.06888	1.07221	10	7.38377	0.852088	9	14.999
TRINITY_DN44411_c0_g5	ORF type:complete; len:446 217-1554 (+)	OAE26102	hypothetical protein AXG93_4022s1140 [Marchantia polymorpha subsp. ruderalis]	35.96	2	14	53	445	49.9939	4.89404	0.82827	1					2.34136	1		0.984848	1					0.664965	1		1.01638	1					1.11306	1		0.802903	1					0.904972	1
TRINITY_DN41926_c0_g1	ORF type:complete; len:193 680-1258 (-)	ADE76981	unknown [Picea sitchensis]	35.94	12	12	86	192	22.0637	4.55127	1.12761	32	10.4795	1.03725	33	15.1278	1.26558	21	18.9632	1.10759	32	7.29188	1.01584	33	10.3941	0.816962	21	25.7065	0.9865	32	10.3854	1.04512	33	13.4679	0.919803	21	14.7751	0.924867	32	5.03919	0.995722	33	11.35	1.4827	21	11.3596
TRINITY_DN37130_c0_g1	ORF type:5prime_partial; len:377 566-1696 (-)	ABK25169	unknown [Picea sitchensis]	35.9	16	16	102	376	41.6082	8.19189	0.976562	35	14.4594	1.0637	27	19.5602	1.07199	40	15.8388	1.50015	35	12.6711	0.922215	27	13.1483	0.922149	40	14.6286	1.0612	35	9.95213	1.16755	27	11.932	0.869292	40	14.4048	1.04813	35	7.98011	0.829922	27	12.2828	1.13775	40	18.9773
TRINITY_DN38675_c0_g1	ORF type:complete; len:263 116-904 (+)	ABK21241	unknown [Picea sitchensis];gi|116786508|gb|ABK24134.1| unknown [Picea sitchensis];gi|224284030|gb|ACN39753.1| unknown [Picea sitchensis]	35.88	8	8	31	262	29.469	7.6499	0.892398	10	18.5264	0.96867	10	4.62898	0.820937	11	35.0516	0.938404	10	11.4806	0.982109	10	13.6952	1.04659	11	22.3211	1.0113	10	7.38769	1.0251	10	9.16489	1.05671	11	13.7993	0.978112	10	5.93185	0.915822	10	5.8663	0.990017	11	20.8812
TRINITY_DN42782_c0_g2	ORF type:complete; len:365 107-1096 (+)	ABK21414	unknown [Picea sitchensis];gi|224286287|gb|ACN40852.1| unknown [Picea sitchensis]	35.87	13	13	70	329	35.6336	9.20264	0.894851	20	14.6074	0.764897	29	4.599	0.737994	17	19.0863	1.0932	20	10.5548	1.06794	29	11.4736	1.0639	17	12.2399	1.1015	20	8.66648	1.10654	29	11.8064	1.09315	17	11.6192	0.840812	20	10.383	1.09987	29	6.95198	1.16315	17	9.19695
TRINITY_DN15426_c0_g1	ORF type:complete; len:146 194-631 (+)	ABK22422	unknown [Picea sitchensis]	35.86	8	9	38	145	16.2467	10.3013	1.01161	8	16.1952	1.13459	4	15.3643	2.66245	23	34.683	1.08217	8	14.4419	1.12749	4	4.57024	0.759736	23	25.3394	0.872259	8	12.5518	0.952545	4	9.19665	0.729302	23	24.5474	1.07718	8	11.0101	0.939249	4	9.66532	0.833675	23	10.364
TRINITY_DN49693_c1_g2	ORF type:5prime_partial; len:188 377-940 (-)	ABK22241	unknown [Picea sitchensis]	35.83	10	10	117	187	21.1584	5.85889	0.989437	33	7.13456	0.880148	37	7.94393	1.01209	47	13.8641	0.9781	33	11.2679	1.11611	37	8.52521	0.781538	47	12.975	1.03677	33	6.85501	0.979599	37	9.14564	0.941227	47	8.71869	0.982283	33	3.75581	1.07745	37	5.77535	1.5641	47	18.6194
TRINITY_DN46262_c0_g1	ORF type:complete; len:403 507-1715 (-)	ABK25822	unknown [Picea sitchensis]	35.82	9	9	52	402	42.4059	8.57275	1.07159	14	18.0209	0.942725	12	13.4437	1.35485	26	104.758	0.98335	14	4.99911	0.869855	12	8.29111	0.977674	26	34.1313	1.07537	14	5.81817	1.24101	12	15.798	0.946289	26	23.8098	0.922508	14	8.16911	0.920351	12	5.34579	0.912647	26	11.311
TRINITY_DN52418_c1_g2	ORF type:5prime_partial; len:135 1-405 (+)	ABK25078	unknown [Picea sitchensis];gi|224286013|gb|ACN40718.1| unknown [Picea sitchensis]	35.82	4	4	7	134	14.0672	7.81104	0.92618	3	6.55604	0.935041	2	1.68703	0.733014	2	13.0611	0.83603	3	6.39615	1.17615	2	2.14182	1.5423	2	24.4479	0.979118	3	7.20621	0.954038	2	2.94013	0.938616	2	17.2096	1.09241	3	3.2809	1.06064	2	11.1021	0.648443	2	32.7801
TRINITY_DN49610_c4_g1	ORF type:3prime_partial; len:133 710-1105 (+)	ABK24025	unknown [Picea sitchensis];gi|116794260|gb|ABK27069.1| unknown [Picea sitchensis]	35.61	2	6	15	132	15.3917	11.9126	1.11346	1					0.869977	1		0.872267	1					1.20466	1		1.19409	1					1.16008	1		1.01164	1					0.928516	1
TRINITY_DN52632_c0_g1	ORF type:complete; len:133 1290-1688 (+)	ABK22256	unknown [Picea sitchensis];gi|224286432|gb|ACN40923.1| unknown [Picea sitchensis]	35.61	5	5	20	132	15.19	8.83643	0.866692	4	14.4234	1.0587	10	14.9103	1.05268	6	26.2852	1.311	4	11.831	1.00988	10	10.7965	0.904654	6	8.37383	1.11065	4	6.82927	0.9386	10	16.2534	0.904129	6	14.7694	1.02835	4	2.074	0.95591	10	3.73533	1.3756	6	11.7817
TRINITY_DN46622_c0_g2	ORF type:complete; len:279 778-1614 (-)	ABK22139	unknown [Picea sitchensis]	35.61	11	11	107	278	30.4831	8.20654	1.29241	34	12.3011	1.02398	42	13.6564	0.766963	29	43.5409	1.09648	34	10.9175	0.786303	42	28.6821	0.978359	29	13.8152	0.951177	34	11.1581	0.99485	41	14.16	1.08898	30	15.6976	1.05107	34	8.97089	1.04142	42	9.56682	0.848027	29	28.6587
TRINITY_DN46308_c0_g4	ORF type:complete; len:198 41-634 (-)	ACN41152	unknown [Picea sitchensis]	35.53	8	8	17	197	20.7553	10.8433	1.23964	9	10.2404	1.2944	3	17.1495	0.900299	2	34.5936	1.17035	9	31.6078	0.591314	3	35.071	1.16209	2	32.311	1.04136	9	9.91725	0.722715	3	32.3055	0.886108	2	14.0715	0.85766	9	7.72758	0.914764	3	9.54552	0.827697	2	66.5314
TRINITY_DN43843_c0_g1	ORF type:complete; len:471 155-1567 (+)	CCC55430	cytosolic serine hydroxymethyltransferase [Pinus pinaster]	35.53	15	15	46	470	51.7862	7.47412	0.834305	12	17.6221	1.18778	7	12.2445	2.41783	27	20.1849	0.983463	12	10.3392	1.29079	7	15.1338	0.706696	27	12.7143	0.942412	12	16.9211	0.813234	7	18.7086	0.810258	27	14.9003	0.980056	12	8.86855	0.92836	7	7.69034	0.942791	27	18.8283
TRINITY_DN43712_c0_g4	ORF type:5prime_partial; len:148 486-929 (-)	AGT98544	glutathione peroxidase 3 [Pinus tabuliformis]	35.37	5	8	63	147	16.6234	4.83057	0.98088	13	13.0598	0.886323	8	13.6915	0.826168	7	7.24229	1.00368	13	10.4412	0.684868	8	28.4343	1.02915	7	3.52063	1.08448	13	4.4816	1.27643	8	6.09727	1.17748	7	6.94913	0.913196	13	6.47538	1.04462	8	11.9948	0.721075	7	17.8356
TRINITY_DN36902_c0_g1	ORF type:complete; len:117 144-494 (+)	ADE77091	unknown [Picea sitchensis];gi|294464741|gb|ADE77877.1| unknown [Picea sitchensis]	35.34	5	5	24	116	12.4216	11.2388	1.17052	5	18.1712	1.06858	5	10.7402	0.996534	14	8.37693	1.0425	5	9.15759	0.958769	5	4.36129	0.901564	14	10.4951	1.06625	5	7.17588	1.09964	5	6.4968	1.07659	14	8.62787	1.01903	5	6.05158	0.955508	5	4.32763	1.14144	14	4.23951
TRINITY_DN45934_c0_g3	ORF type:complete; len:154 3865-4326 (-)	ABK22122	unknown [Picea sitchensis]	35.29	2	6	16	153	17.2491	7.34229	0.923885	2	8.75993	1.01757	3	5.86193	1.06284	1		1.26725	2	1.62196	0.836002	3	2.79847	0.984249	1		1.00614	2	21.5951	1.16711	3	14.7381	1.13222	1		0.965967	2	12.549	1.05826	3	8.1691	0.885048	1
TRINITY_DN53038_c0_g1	ORF type:3prime_partial; len:191 764-1333 (+)	CAA41406	Type II chlorophyll a /b-binding protein [Pinus sylvestris]	35.26	3	3	14	190	21.0147	5.17334	0.799782	3	1.62358	1.8311	4	14.1374	1.82738	7	9.19863	0.737668	3	17.0766	0.930306	4	3.84847	0.601845	7	7.7551	0.653534	3	9.66723	0.698316	4	7.06393	0.850229	7	8.55249	1.52776	3	12.5804	0.833014	4	14.573	1.32289	7	8.10377
TRINITY_DN49363_c1_g1	ORF type:complete; len:424 152-1423 (+)	NP_001289211	photosystem II stability/assembly factor HCF136, chloroplastic [Pyrus x bretschneideri];gi|595263285|gb|AHM26647.1| photosystem II stability/assembly factor protein [Pyrus x bretschneideri]	35.22	10	10	54	423	46.1106	5.33838	1.12825	10	8.07025	0.910113	15	11.8702	1.20647	28	66.854	0.905785	10	10.4101	0.910466	15	15.3451	0.981249	29	26.579	0.926328	10	9.63326	1.0529	15	18.0715	0.967084	29	12.0426	0.990022	10	5.6041	0.891276	15	10.8476	1.03671	28	28.6442
TRINITY_DN49220_c1_g1	ORF type:complete; len:410 225-1454 (+)	ABR16045	unknown [Picea sitchensis]	35.21	10	10	34	409	44.2255	7.06396	0.834145	17	13.2056	0.842254	11	12.1062	0.690081	6	66.8127	0.850489	17	13.3769	0.962518	11	7.04396	1.04016	6	15.2412	0.961886	17	11.4107	1.15191	11	5.14133	1.09396	6	10.1537	1.09195	17	8.23275	0.969384	11	8.56322	0.837531	6	26.1342
TRINITY_DN51528_c1_g1	ORF type:5prime_partial; len:504 3-1514 (+)	ABR16370	unknown [Picea sitchensis]	35.19	15	15	80	503	55.7053	8.70459	0.63518	23	24.311	0.775335	25	20.5624	0.708476	32	68.1402	0.782841	23	11.5911	1.08227	25	11.8244	1.39542	32	26.1811	1.10253	23	5.66797	1.07749	25	9.51098	1.05059	32	10.3699	1.0035	23	13.5158	1.06694	25	15.7504	0.851096	32	38.0147
TRINITY_DN50086_c1_g2	ORF type:complete; len:254 200-961 (+)	ABK22313	unknown [Picea sitchensis]	35.18	8	8	24	253	27.0223	7.43018	1.10016	10	12.6808	0.917336	8	8.67669	0.742788	6	15.9106	1.16842	10	17.7278	1.10265	8	9.16398	1.10105	6	7.0529	1.03354	10	10.5711	1.181	8	12.704	1.17955	6	8.35164	0.914426	10	3.34254	0.979069	8	11.0772	0.870165	5	6.91826
TRINITY_DN49631_c0_g1	ORF type:5prime_partial; len:129 221-607 (-)	KDD72183	hypothetical protein H632_c3733p0, partial [Helicosporidium sp. ATCC 50920]	35.16	1	3	65	128	13.5154	10.3599
TRINITY_DN41717_c0_g1	ORF type:complete; len:499 938-2434 (-)	XP_022039337	enolase 1, chloroplastic [Helianthus annuus];gi|1191674396|gb|OTG26361.1| putative enolase 1 [Helianthus annuus]	35.14	14	14	33	498	53.4554	6.48096	0.884978	15	27.1832	0.804718	13	10.3744	0.731152	5	27.7137	0.937962	15	11.5089	1.04338	13	11.3938	1.05408	5	24.1616	1.21617	15	12.2895	0.930874	13	7.79883	1.16387	5	2.56623	0.863287	15	16.2501	1.072	13	5.64072	0.890966	5	13.1447
TRINITY_DN45570_c0_g1	ORF type:5prime_partial; len:186 3-560 (+)	ABK26024	unknown [Picea sitchensis]	35.14	7	7	22	185	21.0139	5.41455	0.957404	8	2.88046	1.07157	5	17.0308	0.929531	9	54.7647	1.06649	8	7.72441	0.912051	5	15.9494	1.14143	9	18.8674	0.488284	8	6.50822	0.924209	5	18.9236	0.874225	9	10.3823	1.50829	8	4.69347	0.861277	5	3.14033	0.79614	9	19.907
TRINITY_DN40495_c0_g1	ORF type:complete; len:132 99-494 (+)	ABK24084	unknown [Picea sitchensis];gi|148909493|gb|ABR17844.1| unknown [Picea sitchensis]	35.11	1	4	134	131	13.7295	10.1548	0.822498	1		0.879385	2	34.3613	0.927467	2	40.7987	0.964191	1		0.773538	2	10.9899	0.861101	2	36.4038	0.911399	1		1.21053	2	1.66495	0.990816	2	4.22638	1.25005	1		1.01282	2	24.3084	1.21299	2	80.2648
TRINITY_DN40994_c0_g1	ORF type:complete; len:198 404-997 (-)	ABK22431	unknown [Picea sitchensis];gi|116785904|gb|ABK23902.1| unknown [Picea sitchensis]	35.03	6	6	21	197	20.574	4.04346	0.900972	4	21.6318	1.17835	9	14.505	1.66261	8	14.6324	1.06696	4	5.27961	0.870893	9	12.1589	0.709501	8	15.5501	0.980232	4	4.36927	1.40154	9	16.8574	0.835406	8	12.3174	1.44823	4	7.97254	0.796178	9	5.4749	1.44429	8	13.6851
TRINITY_DN42052_c0_g1	ORF type:complete; len:201 575-1177 (-)	ABK21571	unknown [Picea sitchensis]	35	7	7	28	200	22.0497	9.71533	0.885888	8	9.39884	0.873308	13	8.16499	0.90498	7	48.676	0.87662	8	16.0175	0.941604	13	18.4491	1.08015	7	18.547	1.39771	8	14.1471	1.07308	13	16.004	1.18626	7	16.4497	0.955954	8	9.16389	1.00198	13	13.199	0.92607	7	19.9704
TRINITY_DN44348_c7_g1	ORF type:complete; len:264 191-982 (+)	ABK27010	unknown [Picea sitchensis]	34.98	9	9	36	263	29.1707	5.74463	1.00265	15	10.4406	0.962961	6	19.2074	0.883829	15	20.5817	1.04299	15	7.77211	0.998111	6	6.01034	1.01803	15	15.8132	1.03317	15	5.82843	1.11207	6	12.5353	1.02392	15	10.3018	0.949118	15	10.5384	0.995228	6	16.2038	1.0828	15	8.02999
TRINITY_DN52185_c2_g1	ORF type:complete; len:379 305-1441 (-)	ABR16058	unknown [Picea sitchensis];gi|148907907|gb|ABR17074.1| unknown [Picea sitchensis];gi|224284165|gb|ACN39819.1| unknown [Picea sitchensis];gi|224284935|gb|ACN40197.1| unknown [Picea sitchensis]	34.92	13	13	40	378	42.4749	6.12549	0.882281	3	10.2593	1.05087	6	17.862	2.38229	31	13.6847	0.846706	3	14.1957	1.0041	6	20.5126	0.69272	31	9.79438	1.21747	3	26.901	0.859388	6	11.2355	0.83082	31	14.908	1.09569	3	4.0834	1.16312	6	21.0161	1.06836	31	11.4241
TRINITY_DN44873_c0_g3	ORF type:complete; len:316 566-1513 (+)	ADE77231	unknown [Picea sitchensis]	34.92	7	10	20	315	34.6382	6.32861	1.04321	8	19.4264	0.889611	3	5.41383	0.697201	2	17.3561	0.908757	8	26.4968	0.976891	3	0.565583	1.18528	2	0.934621	1.07795	8	13.8964	1.07737	3	35.7869	1.10808	2	0.502001	1.00916	8	6.85955	1.13836	3	8.46425	0.940286	2	6.43522
TRINITY_DN50533_c0_g3	ORF type:internal; len:127 2-379 (-)	Q9LL41	RecName: Full=Isoflavone reductase homolog PCBER; AltName: Full=Phenylcoumaran benzylic ether reductase PT1; Short=PCBER-Pt1; AltName: Full=PtPCBER;gi|38492949|pdb|1QYC|A Chain A, Crystal Structures Of Pinoresinol-Lariciresinol And Phenylcoumaran Benzylic Ether Reductases, And Their Relationship To Isoflavone Reductases;gi|38492950|pdb|1QYC|B Chain B, Crystal Structures Of Pinoresinol-Lariciresin…	34.92	2	4	45	126	13.7281	9.51025	0.980842	3	18.86	0.84424	4	6.39765	0.835838	3	19.1193	1.04526	3	6.88693	0.89459	4	6.09431	1.04927	3	11.7074	0.998727	3	27.3431	1.00056	4	7.64311	1.2154	3	6.85386	1.06286	3	24.3763	1.05033	4	6.65644	1.0921	3	13.3664
TRINITY_DN49538_c0_g1	ORF type:complete; len:508 459-1982 (-)	OVA18302	Arginine biosynthesis protein ArgJ [Macleaya cordata]	34.91	14	14	61	507	52.505	6.34131	1.15265	19	9.40767	0.946538	20	9.11967	1.00581	22	10.5899	1.22141	19	11.5014	0.958584	20	14.4628	0.975113	22	13.1585	1.05398	19	8.86731	1.14952	20	8.88467	1.00731	22	7.71652	0.914161	19	5.63729	1.00683	20	6.74054	1.02742	22	16.7307
TRINITY_DN41409_c0_g3	ORF type:complete; len:388 555-1718 (-)	ABR16796	unknown [Picea sitchensis]	34.88	9	10	37	387	43.5223	8.67529	0.74202	4	25.0925	0.914298	12	33.1026	0.947099	12	42.3753	0.867978	4	6.62179	0.863036	12	13.2646	1.23162	12	15.0901	1.33417	4	9.88718	1.22378	12	13.5469	1.11398	12	7.80541	0.912384	4	7.24718	1.02092	12	21.5843	0.907611	12	24.2747
TRINITY_DN41440_c0_g1	ORF type:3prime_partial; len:540 2-1618 (-)	XP_010942381	PREDICTED: ATP-dependent Clp protease ATP-binding subunit ClpA homolog CD4B, chloroplastic [Elaeis guineensis]	34.88	1	18	82	539	59.2126	8.41162				1.00381	2	0.0575345							1.16217	2	9.68741							0.988078	2	10.041							0.967458	2	3.48194
TRINITY_DN47399_c0_g1	ORF type:complete; len:156 496-963 (-)	ABK25986	unknown [Picea sitchensis]	34.84	5	5	12	155	17.2573	9.20264	0.987021	5	7.364	0.937185	3	10.5027	0.892616	4	8.48944	1.13098	5	4.26024	1.00674	3	3.03683	1.00016	4	1.27753	0.902197	5	6.53999	1.07515	3	0.162225	1.0316	4	5.03957	1.03837	5	7.1108	1.05587	3	11.0227	1.12859	4	3.37385
TRINITY_DN42843_c1_g1	ORF type:complete; len:446 458-1795 (+)	XP_021614318	elongation factor Tu, mitochondrial-like [Manihot esculenta];gi|1035920069|gb|OAY49659.1| hypothetical protein MANES_05G072900 [Manihot esculenta]	34.83	15	15	36	445	48.2952	6.81494	0.668172	14	19.4484	1.04116	7	7.83886	2.08063	15	47.9636	0.844857	14	16.6191	1.27344	7	8.0839	0.701086	15	13.6324	0.958591	14	9.29961	0.737501	7	15.8433	0.874808	15	23.1956	1.15808	14	8.64731	0.915496	7	11.0819	1.03828	15	18.6169
TRINITY_DN44260_c0_g1	ORF type:complete; len:535 364-1968 (-)	ABK25209	unknown [Picea sitchensis];gi|224286278|gb|ACN40848.1| unknown [Picea sitchensis]	34.83	16	16	34	534	58.5348	7.91357	0.811968	13	47.321	1.11047	14	12.8801	1.01064	7	59.6552	1.03667	13	9.81424	1.07696	14	21.5818	1.1463	7	28.7085	0.944072	13	10.024	0.8939	14	14.0127	1.01603	7	15.0355	0.952754	13	10.1029	0.935272	14	10.633	0.875176	7	15.726
TRINITY_DN41181_c0_g1	ORF type:complete; len:469 455-1861 (-)	ADE77401	unknown [Picea sitchensis]	34.83	23	23	100	468	50.7539	9.20264	1.07189	36	16.9266	0.948143	32	14.2796	0.759659	31	17.2406	0.87527	36	9.6177	0.964972	32	10.6818	1.15127	31	10.0633	1.13257	36	10.7968	1.12762	32	13.1808	1.1615	31	10.1153	0.911301	36	6.491	1.02859	32	9.77713	0.789776	31	22.434
TRINITY_DN51306_c0_g2	ORF type:complete; len:162 495-980 (-)	ACN40494	unknown [Picea sitchensis]	34.78	6	6	45	161	17.9734	9.23193	1.15288	15	23.8164	0.920709	19	15.3489	0.90196	10	31.4032	0.980006	15	12.442	0.763645	19	17.2646	1.00074	10	6.93568	1.21693	15	11.0438	1.34806	19	11.9759	1.19085	10	4.26204	0.904436	15	7.03913	1.02382	19	18.7723	0.816669	10	21.1977
TRINITY_DN51049_c2_g1	ORF type:complete; len:260 528-1307 (-)	XP_011008409	PREDICTED: uncharacterized protein LOC105113788 isoform X1 [Populus euphratica]	34.75	7	7	26	259	28.0635	7.04932	0.96236	10	11.5119	1.02031	9	8.00409	0.910835	7	60.0604	0.840231	10	18.4616	0.900854	9	5.92135	0.959747	7	7.16284	1.2274	10	20.011	1.03585	9	4.61468	0.976863	7	25.4995	0.983483	10	12.4512	1.06909	9	4.68486	1.0547	7	11.0198
TRINITY_DN37665_c0_g1	ORF type:complete; len:125 981-1355 (-)	ABK22663	unknown [Picea sitchensis];gi|116783504|gb|ABK22969.1| unknown [Picea sitchensis]	34.68	5	5	9	124	13.5652	9.64209	0.900761	5	9.02448	0.848068	3	2.05826	0.884235	1		0.919822	5	4.04383	0.98572	3	0.509881	1.24195	1		1.17356	5	3.0721	1.11602	3	7.07113	1.1831	1		0.948957	5	3.79102	1.03547	3	4.28972	0.78072	1
TRINITY_DN46261_c1_g1	ORF type:complete; len:154 72-464 (+)	ABK21230	unknown [Picea sitchensis];gi|116785848|gb|ABK23885.1| unknown [Picea sitchensis];gi|224285536|gb|ACN40488.1| unknown [Picea sitchensis]	34.62	3	3	10	130	14.4574	7.97217	1.1556	6	7.79917	0.941802	2	2.23498	1.08123	2	2.57101	1.17408	6	16.2442	0.987122	2	0.838804	0.822094	2	5.83023	1.04689	6	14.588	0.864898	2	29.4079	1.04108	2	0.475502	0.909379	6	4.45402	0.852983	2	3.71172	1.60509	2	11.5639
TRINITY_DN50241_c0_g1	ORF type:complete; len:160 50-529 (+)	XP_011399502	Phosphoglucan, water dikinase, chloroplastic [Auxenochlorella protothecoides];gi|675354124|gb|KFM26564.1| Phosphoglucan, water dikinase, chloroplastic [Auxenochlorella protothecoides]	34.59	5	5	81	159	17.2875	4.93213	1.29437	16	9.37346	0.602327	30	57.0899	1.13637	35	10.884	1.11852	16	7.00778	0.984994	30	13.3812	0.606347	35	36.3678	1.02795	16	6.17526	1.20829	30	10.8663	0.786652	35	10.4962	0.700321	16	13.8808	1.20009	30	16.4097	0.830197	35	13.007
TRINITY_DN52821_c2_g1	ORF type:3prime_partial; len:473 1429-2844 (+)	ABR17712	unknown [Picea sitchensis]	34.53	13	15	76	472	52.6381	6.31592	1.07028	16	9.06937	1.42087	8	14.9472	2.2156	39	43.6283	1.16229	16	12.5306	1.17318	8	15.7971	0.77918	38	38.0586	0.916006	16	11.3549	0.635187	8	14.029	0.877186	39	30.3417	1.00366	16	13.6466	0.788294	8	9.42404	0.982985	38	19.7477
TRINITY_DN44014_c3_g2	ORF type:5prime_partial; len:117 681-1031 (-)	ABK21348	unknown [Picea sitchensis];gi|116779660|gb|ABK21383.1| unknown [Picea sitchensis];gi|116780003|gb|ABK21513.1| unknown [Picea sitchensis];gi|116780040|gb|ABK21531.1| unknown [Picea sitchensis];gi|116780437|gb|ABK21681.1| unknown [Picea sitchensis];gi|116781959|gb|ABK22315.1| unknown [Picea sitchensis];gi|116782009|gb|ABK22334.1| unknown [Picea sitchensis];gi|116788688|gb|ABK24964.1| unknown [Picea…	34.48	1	5	30	116	13.0255	11.019	1.26721	1		1.15915	1		1.51793	13	33.2793	1.02699	1		0.902361	1		0.827201	13	16.7395	1.15076	1		1.18844	1		1.24441	13	14.3902	0.86912	1		0.941979	1		0.937969	13	18.7781
TRINITY_DN38129_c0_g1	ORF type:complete; len:462 95-1387 (+)	ABR16122	unknown [Picea sitchensis]	34.42	12	12	41	430	47.8524	8.41162	0.821078	18	13.4606	0.951431	12	7.80156	0.545449	10	17.2408	0.894727	18	13.6805	1.14487	12	8.20102	1.26355	10	13.8344	0.799308	18	12.9692	1.02145	12	6.55543	1.02756	10	5.18017	1.18833	18	6.21901	0.946278	12	9.50688	0.765973	10	19.8735
TRINITY_DN38738_c1_g1	ORF type:complete; len:362 99-1184 (+)	ADE75974	unknown [Picea sitchensis]	34.35	13	13	30	361	39.8807	7.56201	0.96908	10	12.3883	1.0061	8	6.17099	0.908352	12	48.4751	1.02283	10	17.72	0.861278	8	14.6844	1.09968	12	27.7778	1.17127	10	10.4449	0.975254	8	15.814	1.11754	12	13.7277	0.965776	10	10.7054	0.951361	8	10.7972	0.894253	12	20.8507
TRINITY_DN40389_c0_g1	ORF type:complete; len:435 428-1732 (+)	ABR18053	unknown [Picea sitchensis];gi|148910183|gb|ABR18173.1| unknown [Picea sitchensis]	34.33	19	21	95	434	47.6312	5.021	0.812815	26	15.6757	1.0241	27	12.8032	0.834451	31	19.6512	0.951788	25	9.69422	1.1502	27	8.70622	1.2269	31	18.0251	0.754744	25	16.7542	0.949454	27	13.6543	0.9371	31	9.29791	1.22178	26	7.56725	0.91087	27	11.1353	0.928212	30	18.4883
TRINITY_DN52915_c2_g1	ORF type:complete; len:709 337-2463 (+)	XP_006828794	heat shock protein 83 [Amborella trichopoda];gi|548833773|gb|ERM96210.1| hypothetical protein AMTR_s00001p00118120 [Amborella trichopoda]	34.32	15	29	131	708	81.2733	5.13525	0.797902	13	27.1806	1.16995	16	14.7532	2.21085	25	50.1348	0.832639	13	7.41794	1.35242	16	17.2443	0.867937	25	47.7314	0.84987	13	13.8752	0.797205	16	25.1854	0.883405	25	18.053	1.12291	13	7.95093	1.00689	16	7.84905	0.922555	25	7.58662
TRINITY_DN40204_c0_g1	ORF type:complete; len:138 956-1369 (-)	ABK24943	unknown [Picea sitchensis]	34.31	3	5	24	137	15.2409	8.11865	1.19342	3	2.36826	1.00077	8	7.45756	1.04309	5	44.1452	0.781715	3	10.7379	0.719545	8	20.7004	0.958888	5	24.4032	1.2998	3	2.01485	1.01341	8	8.38857	1.15565	5	18.3457	0.890674	3	2.29176	1.08755	8	5.95061	0.93532	5	21.6764
TRINITY_DN48872_c0_g3	ORF type:3prime_partial; len:313 3-938 (-)	AFR44628	class III secretory peroxidase [Ginkgo biloba];gi|507945337|gb|AGN03453.1| class III peroxidase [Ginkgo biloba]	34.29	10	10	83	312	33.9422	8.04541	1.29713	25	13.6504	0.952068	29	10.9592	1.12888	29	19.4308	1.04077	25	9.78325	0.813254	29	7.34691	0.825412	29	24.7324	1.08592	25	8.02902	1.21078	29	8.22997	0.928643	29	13.3662	0.952544	25	6.70999	1.14899	29	7.79322	1.06672	29	10.4794
TRINITY_DN50909_c0_g1	ORF type:complete; len:392 1871-3046 (+)	CCC55422	S-adenosylmethionine synthase 1 [Pinus pinaster]	34.27	5	10	48	391	42.6885	5.80811	0.90995	11	10.2405	1.07052	2	7.85286	0.791138	5	7.94343	0.939493	11	17.9396	1.00808	2	2.46158	1.12911	5	7.25082	1.11487	11	16.5456	0.863794	2	18.1687	1.12915	5	7.89208	0.937225	11	10.7147	0.940424	2	12.6351	0.950406	5	3.46775
TRINITY_DN36480_c0_g1	ORF type:complete; len:144 330-761 (+)	CDP19392	unnamed protein product [Coffea canephora]	34.27	4	4	16	143	15.8713	9.5249	1.18244	6	12.6642	1.06845	5	6.4929	1.36979	5	58.2461	0.939234	6	11.9418	0.970896	5	6.10089	0.847584	5	31.0613	1.07125	6	7.63582	1.17113	5	2.85727	0.93656	5	13.3436	0.973869	6	8.7844	0.915903	5	7.74266	1.03494	5	14.7501
TRINITY_DN36620_c0_g1	ORF type:complete; len:270 537-1346 (-)	ABK24606	unknown [Picea sitchensis]	34.2	8	8	14	269	29.4355	9.64209	1.082	2	1.80511	0.987681	5	5.52226	0.851506	7	16.9027	0.933146	2	17.821	0.892652	5	4.25008	0.939385	7	14.828	1.02125	2	1.68887	1.06324	5	19.194	1.04381	7	10.9519	0.870467	2	15.426	1.08222	5	10.5393	1.21363	7	6.80941
TRINITY_DN44278_c0_g3	ORF type:complete; len:513 1516-3054 (-)	XP_010241252	PREDICTED: sulfite reductase [ferredoxin], chloroplastic-like [Nelumbo nucifera]	34.18	17	17	56	512	57.5448	9.34912	0.696181	26	13.7753	0.874933	14	10.2119	0.628327	16	48.1337	0.871079	26	16.0731	1.17692	14	10.9724	1.29981	16	23.3508	0.922967	26	8.2496	0.948345	14	10.9414	1.18688	16	11.5862	1.17433	26	9.34673	1.12613	14	6.12543	0.865897	16	35.303
TRINITY_DN39939_c0_g1	ORF type:complete; len:282 709-1554 (+)	ABK25144	unknown [Picea sitchensis];gi|224286593|gb|ACN41001.1| unknown [Picea sitchensis]	34.16	9	10	17	281	30.5342	5.30029	0.980019	5	12.2742	1.06495	5	3.44353	0.670323	5	4.25124	0.821138	5	7.48002	0.955328	5	12.3194	1.16848	5	2.88467	1.10887	5	8.12102	0.997749	5	14.6887	1.07398	5	2.59792	0.910975	5	10.7696	0.914755	5	7.69365	0.918293	5	3.04872
TRINITY_DN47517_c0_g2	ORF type:complete; len:395 461-1645 (-)	ABK24337	unknown [Picea sitchensis]	34.01	16	16	63	394	43.0494	6.69775	0.878415	20	11.4312	0.91675	17	8.12171	0.825855	25	44.6872	0.979085	20	8.08024	1.11425	17	8.94707	1.10476	25	28.3978	1.02578	20	10.5799	1.05224	17	5.63753	1.08037	25	16.0571	0.992467	20	6.80433	1.03612	17	7.23835	0.921349	25	20.906
TRINITY_DN44878_c0_g1	ORF type:complete; len:301 367-1269 (+)	ABK25898	unknown [Picea sitchensis]	34	8	8	37	300	31.6353	6.90283	0.898022	15	19.8314	0.915588	12	20.9033	0.654976	10	28.2894	0.913341	15	10.0589	0.995061	12	12.1192	1.2237	10	5.07337	1.02576	15	5.78535	1.06416	12	7.1292	1.08557	10	9.99827	1.01949	15	13.8947	0.972107	12	9.32868	0.833857	10	12.2759
TRINITY_DN46310_c0_g1	ORF type:complete; len:516 243-1790 (+)	OAE19709	hypothetical protein AXG93_411s1150 [Marchantia polymorpha subsp. ruderalis]	33.98	17	17	35	515	54.7733	7.81104	1.02876	13	11.6104	0.98857	14	5.36195	0.863335	8	7.31835	1.16596	13	11.1617	0.968852	14	13.7874	0.98508	8	7.11612	1.16246	13	11.8217	0.949032	14	15.4789	1.15488	8	16.774	0.895874	13	5.93855	1.08785	14	6.87749	1.0357	8	8.47992
TRINITY_DN47833_c0_g3	ORF type:complete; len:272 403-1218 (-)	ABR16990	unknown [Picea sitchensis]	33.95	6	6	26	271	28.9237	6.41748	0.950392	10	11.397	1.11047	7	5.93724	1.09657	9	48.94	1.02402	10	8.77877	1.04332	7	12.6968	0.935212	9	10.7764	0.818652	10	14.7819	0.946051	7	11.537	1.023	9	21.9339	1.09453	10	20.5457	0.982749	7	12.5767	0.869694	9	15.6717
TRINITY_DN27621_c0_g1	ORF type:complete; len:169 217-723 (+)	ADE77852	unknown [Picea sitchensis]	33.93	5	5	13	168	19.5779	8.76318	0.943564	6	9.88674	1.07306	3	34.7426	0.688389	4	21.3377	0.974409	6	2.67491	0.931069	3	4.62907	1.13634	4	10.8279	1.16767	6	1.93374	1.02079	3	5.01484	1.2191	4	11.2836	0.910179	6	9.32064	1.15716	3	3.84796	1.00247	4	32.7909
TRINITY_DN50100_c1_g1	ORF type:3prime_partial; len:768 1-2301 (-)	OVA00753	ClpA/B family [Macleaya cordata]	33.9	26	26	86	767	85.7916	7.02002	0.83203	29	34.5399	1.09474	25	14.1136	0.756814	29	36.1505	0.808747	29	12.703	1.26134	25	10.0103	1.47869	29	15.6252	0.791741	29	16.7159	0.752026	25	25.5279	1.04172	29	10.3445	1.10838	29	9.75327	1.09638	25	9.05556	0.701035	29	25.5142
TRINITY_DN46536_c0_g1	ORF type:complete; len:317 495-1445 (-)	ABK26798	unknown [Picea sitchensis];gi|224286069|gb|ACN40746.1| unknown [Picea sitchensis];gi|224286410|gb|ACN40912.1| unknown [Picea sitchensis]	33.86	10	10	24	316	34.8485	7.63525	0.81062	5	8.12334	1.04303	9	2.73201	0.752575	7	90.3675	0.916748	5	7.38427	1.06259	9	8.6555	1.24837	7	39.8285	1.12768	5	2.0774	0.929597	9	8.66768	1.02754	7	20.8161	0.925088	5	1.39764	0.997036	9	5.55944	1.0833	7	16.8846
TRINITY_DN50303_c0_g4	ORF type:5prime_partial; len:258 191-964 (-)	ABK22453	unknown [Picea sitchensis]	33.85	6	9	27	257	27.7741	5.19873	1.43294	5	10.17	1.02653	4	6.32939	1.06887	5	2.99698	1.0052	5	12.1926	1.24223	4	9.03477	1.02071	5	10.4883	0.975519	5	2.47701	1.12409	4	1.41862	0.960652	5	5.9687	1.11801	5	1.05245	0.877095	4	16.4485	1.21686	5	10.3779
TRINITY_DN14812_c0_g1	ORF type:internal; len:217 3-650 (+)	AKR76260	beta-1 tubulin [Dendrobium catenatum]	33.8	1	4	8	216	23.6937	5.79541
TRINITY_DN49532_c0_g1	ORF type:complete; len:256 383-1150 (+)	ADE77371	unknown [Picea sitchensis]	33.73	7	7	16	255	28.7362	4.64014	0.994862	6	18.7081	0.838486	5	5.97318	0.877232	5	37.5457	1.39719	6	17.0971	0.709045	5	20.6077	0.99326	5	16.7418	1.31839	6	6.97751	1.31091	5	16.024	1.12331	5	8.83869	0.795027	6	2.23859	0.94029	5	6.94031	0.981938	5	50.0188
TRINITY_DN38298_c0_g1	ORF type:complete; len:191 687-1259 (-)	AJP06308	HYL1 [Pinus tabuliformis]	33.68	7	7	26	190	20.9327	8.52881	0.882038	7	11.3021	0.989195	11	11.1651	0.702849	8	27.9302	0.899956	7	18.9261	0.793468	11	12.3268	1.08321	8	11.8725	1.37561	7	8.30785	1.10989	11	10.8238	1.21411	8	14.8054	0.966048	7	8.15175	0.952822	11	8.29609	0.844574	8	21.4895
TRINITY_DN47225_c2_g1	ORF type:complete; len:114 1084-1425 (+)	#N/A	#N/A	33.63	5	5	16	113	12.0415	9.99365	1.43493	4	9.37374	1.29711	6	8.8339	1.20764	5	3.35199	1.22376	4	17.2174	1.06005	6	8.13573	0.899042	5	6.12277	0.653641	4	6.63644	1.12629	6	8.11423	0.739002	5	4.31821	1.09432	4	9.98062	0.845539	6	18.4041	1.09728	5	5.96686
TRINITY_DN43958_c0_g1	ORF type:complete; len:129 217-603 (+)	ABK22253	unknown [Picea sitchensis];gi|148909688|gb|ABR17935.1| unknown [Picea sitchensis]	33.59	5	6	30	128	14.1881	4.88135	1.09914	4	3.9375	0.876804	7	13.6157	0.884262	6	6.98894	1.03106	4	9.2433	0.94977	7	13.8944	0.912328	6	7.85555	0.86307	4	8.84099	1.13818	7	21.5737	0.957273	6	9.49531	0.972496	4	4.25551	0.97384	7	21.1519	1.22865	6	13.0027
TRINITY_DN50674_c0_g1	ORF type:complete; len:424 1622-2893 (+)	ABK25462	unknown [Picea sitchensis]	33.57	14	14	30	423	46.5109	5.85889	0.653746	10	27.2158	0.833758	5	17.122	0.923787	15	76.1276	1.01649	10	13.3432	1.25932	5	9.34836	1.15248	15	41.4185	1.02376	10	11.9729	0.893144	5	4.36381	0.970792	15	15.6301	1.02337	10	2.8125	1.01229	5	7.51711	0.951213	15	20.1199
TRINITY_DN47027_c0_g1	ORF type:complete; len:150 458-907 (-)	ABK22137	unknown [Picea sitchensis];gi|224285186|gb|ACN40320.1| unknown [Picea sitchensis]	33.56	5	5	11	149	17.5109	6.20166	1.10607	2	5.77295	1.08461	3	0.581355	2.8249	5	2.02128	1.1567	2	6.79671	1.0563	3	10.4744	0.753653	5	3.40683	1.01337	2	0.365691	0.959655	3	1.37626	0.676522	5	6.83365	1.03187	2	2.69286	1.10426	3	5.35664	0.976806	5	11.3937
TRINITY_DN49362_c0_g1	ORF type:complete; len:308 747-1670 (-)	ABR18287	unknown [Picea sitchensis]	33.55	11	11	32	307	35.5407	8.96826	0.880352	3	17.5609	0.961026	20	10.4329	0.827137	9	18.9361	1.15121	3	11.1846	1.03428	20	7.93073	0.871379	9	17.9393	1.051	3	14.2787	1.01887	20	14.4349	1.04929	9	8.3444	0.967037	3	9.29893	1.06783	20	9.82915	1.44333	9	17.5276
TRINITY_DN43203_c1_g4	ORF type:complete; len:213 395-1033 (+)	ABK22786	unknown [Picea sitchensis]	33.49	7	7	18	212	23.1499	9.08545	1.27559	5	4.88956	1.08331	7	15.4443	1.12401	5	25.4832	1.2863	5	15.8728	0.990436	7	10.0907	0.774328	5	13.6795	0.995038	4	4.58483	1.14032	7	4.13341	0.964629	5	6.043	0.971885	5	9.46886	0.928566	7	5.76922	1.18032	5	6.82275
TRINITY_DN37088_c0_g1	ORF type:complete; len:258 64-837 (+)	ABK25856	unknown [Picea sitchensis]	33.46	6	6	30	257	28.1956	9.56885	0.944969	8	40.7918	0.874647	10	8.41104	0.827772	12	20.4087	0.919995	8	8.03999	0.917799	10	8.7869	1.02696	12	3.30598	1.10864	8	13.5007	1.14046	10	4.94986	1.10071	12	8.50636	0.957047	8	12.3716	1.06118	10	5.92742	0.958942	12	5.927
TRINITY_DN43707_c0_g1	ORF type:complete; len:557 288-1958 (+)	ADE75700	unknown [Picea sitchensis]	33.45	15	15	42	556	60.5204	6.0874	0.82031	16	16.3186	1.05065	14	15.9697	0.820495	12	18.0769	1.06931	16	10.0151	1.2171	14	10.9725	1.1558	12	9.77773	0.890048	16	6.72311	0.878533	14	17.748	1.07548	12	11.0466	1.03693	16	8.45455	0.940789	14	6.24347	0.942139	12	18.4921
TRINITY_DN41612_c0_g1	ORF type:complete; len:408 177-1400 (+)	ABR18349	unknown [Picea sitchensis]	33.42	12	12	31	407	44.7508	5.09717	1.02806	13	12.6625	0.93696	10	6.55403	1.08339	8	74.1831	1.04819	13	13.7899	1.22097	10	16.786	1.16018	8	20.4077	0.766897	13	30.1395	0.867874	10	16.9567	0.943539	8	35.6544	1.05265	13	7.25156	1.00458	10	13.218	0.720958	8	24.6589
TRINITY_DN51298_c1_g2	ORF type:complete; len:310 190-1119 (+)	ABK23212	unknown [Picea sitchensis]	33.33	6	8	63	309	33.5145	4.71631	0.906195	21	11.7781	0.884972	16	18.0523	0.661379	14	20.5868	0.95245	21	10.0115	0.838264	16	7.17798	1.15242	14	6.86592	1.26848	21	11.7559	1.14683	16	13.4821	1.15011	14	7.04435	0.889762	21	10.0406	1.00743	16	9.79549	0.885242	14	20.7575
TRINITY_DN42118_c6_g5	ORF type:5prime_partial; len:127 1-381 (+)	AEX11381	hypothetical protein 0_13794_01, partial [Pinus taeda];gi|367061499|gb|AEX11382.1| hypothetical protein 0_13794_01, partial [Pinus taeda];gi|367061501|gb|AEX11383.1| hypothetical protein 0_13794_01, partial [Pinus taeda];gi|367061503|gb|AEX11384.1| hypothetical protein 0_13794_01, partial [Pinus taeda];gi|367061505|gb|AEX11385.1| hypothetical protein 0_13794_01, partial [Pinus taeda];gi|367061507…	33.33	1	4	175	126	13.5418	10.5796	1.2025	9	12.6614	1.02559	19	10.6683	1.06031	11	18.4644	1.07299	9	22.4067	0.87179	19	16.0775	0.78949	11	7.12811	0.897722	9	24.9778	1.01098	19	18.2358	0.865889	11	19.9018	0.946274	9	8.50127	0.867142	19	11.887	1.49457	11	15.8257
TRINITY_DN39999_c0_g1	ORF type:5prime_partial; len:178 2-535 (+)	ADE77178	unknown [Picea sitchensis]	33.33	5	5	9	177	19.5911	6.81494	1.21289	4	10.6219	0.642805	1		0.95061	4	14.756	0.999507	4	6.66306	0.830234	1		1.07775	4	19.1751	0.992081	4	2.69481	1.06955	1		1.16563	4	2.46553	0.948358	4	2.5952	1.45605	1		1.01596	4	3.35601
TRINITY_DN48078_c0_g4	ORF type:complete; len:151 330-782 (+)	ABK21817	unknown [Picea sitchensis]	33.33	5	5	14	150	16.4295	7.43018	0.937766	4	2.2221	1.16564	5	11.1881	0.870254	5	4.15797	1.10378	4	17.209	1.16207	5	13.8072	0.940853	5	2.62044	0.987765	4	5.19394	0.76942	5	4.59256	1.14604	5	7.85686	1.23964	4	3.44223	0.843832	5	4.19315	0.992737	5	20.0822
TRINITY_DN51025_c0_g2	ORF type:5prime_partial; len:311 399-1331 (-)	ABK21005	unknown [Picea sitchensis];gi|224284830|gb|ACN40145.1| unknown [Picea sitchensis]	33.23	9	9	54	310	33.7597	6.7417	0.57611	21	23.3813	0.788432	14	6.00679	0.576368	19	46.3284	0.733209	21	16.903	0.909434	14	17.0185	1.35064	19	33.8574	1.03374	21	13.2492	0.927073	14	8.53795	0.918396	19	11.0901	1.00853	21	5.40825	0.995688	14	6.62372	0.724711	19	51.8121
TRINITY_DN34657_c0_g1	ORF type:complete; len:586 796-2457 (-)	ABR16133	unknown [Picea sitchensis]	33.09	18	18	46	553	60.9759	8.45557	0.74847	16	22.663	1.00662	13	12.0372	0.753888	17	26.3582	0.731283	16	24.3324	1.07767	13	10.8935	1.45615	17	22.7351	0.948214	16	5.48398	0.882586	13	16.5194	0.921345	17	9.2815	1.19583	16	6.50975	1.15409	13	6.51022	0.741774	17	27.1246
TRINITY_DN53024_c2_g1	ORF type:5prime_partial; len:119 770-1126 (-)	AAW77967	s-adenosyl methionine synthetase 2, partial [Pinus taeda];gi|58429042|gb|AAW77968.1| s-adenosyl methionine synthetase 2, partial [Pinus taeda];gi|58429044|gb|AAW77969.1| s-adenosyl methionine synthetase 2, partial [Pinus taeda];gi|58429046|gb|AAW77970.1| s-adenosyl methionine synthetase 2, partial [Pinus taeda];gi|58429048|gb|AAW77971.1| s-adenosyl methionine synthetase 2, partial [Pinus taeda];g…	33.05	2	4	24	118	13.0659	9.45166	0.807214	6	3.4767	1.19097	3	13.0519	0.668841	5	6.82845	0.922755	6	4.21643	1.1282	3	0.102653	1.34046	5	18.6244	1.13071	6	1.99698	0.578173	3	5.79134	1.2639	5	1.31068	0.990277	6	7.03977	0.871489	3	1.25846	0.731637	5	24.6831
TRINITY_DN39361_c0_g1	ORF type:complete; len:116 412-759 (-)	ABK21232	unknown [Picea sitchensis]	33.04	3	3	12	115	12.6742	8.96826	1.09295	4	2.44324	0.921733	6	18.9717	1.03769	2	89.2556	0.903131	4	13.1273	0.838811	6	10.5082	1.09767	2	25.1564	1.20033	4	2.80378	1.26234	6	17.142	1.14152	2	15.2301	1.0016	4	6.9716	1.1107	6	8.31401	0.716918	2	25.1357
TRINITY_DN46299_c0_g1	ORF type:complete; len:295 804-1688 (-)	XP_006858431	psbP domain-containing protein 4, chloroplastic isoform X1 [Amborella trichopoda];gi|769794874|ref|XP_011628563.1| psbP domain-containing protein 4, chloroplastic isoform X1 [Amborella trichopoda];gi|1173105080|ref|XP_020531789.1| psbP domain-containing protein 4, chloroplastic isoform X1 [Amborella trichopoda];gi|548862540|gb|ERN19898.1| hypothetical protein AMTR_s00071p00074520 [Amborella trich…	32.99	8	8	47	294	32.3437	6.69775	1.06707	16	7.21729	0.957001	14	12.3923	0.900492	17	16.5121	0.798992	16	8.38796	0.850948	14	9.14562	1.07407	17	16.3859	1.3114	16	15.9262	1.23932	14	6.7907	1.04647	17	5.61633	0.970299	16	9.1587	1.01652	14	11.482	0.919731	17	15.6323
TRINITY_DN46361_c0_g1	ORF type:complete; len:353 1236-2294 (-)	ABR16478	unknown [Picea sitchensis]	32.95	13	13	103	352	38.3746	5.8208	1.05228	36	14.0215	0.994204	33	7.38271	0.783821	34	27.2605	0.865825	36	9.32667	0.900089	32	9.69857	1.1382	34	11.173	1.02342	36	9.48851	1.09493	33	7.23471	1.03381	34	6.01479	1.07877	36	7.83639	0.935658	33	11.3994	0.755262	34	23.4145
TRINITY_DN41114_c0_g2	ORF type:complete; len:244 281-1012 (+)	ABA25920	beta-hydroxyacyl-ACP dehydratase [Picea mariana]	32.92	7	7	23	243	26.673	9.42236	0.987642	5	4.2191	0.949326	7	6.51189	0.826865	11	56.6929	0.845228	5	6.24021	0.98518	7	4.96906	1.17563	11	18.1913	0.847467	5	10.5	0.984678	7	16.1543	1.11412	11	9.15004	1.04093	5	10.4478	1.00774	7	15.7802	0.949254	11	38.5834
TRINITY_DN48398_c0_g1	ORF type:complete; len:323 564-1532 (+)	ABK25023	unknown [Picea sitchensis]	32.92	9	9	48	322	35.465	6.31592	1.01313	20	11.2448	0.977351	13	9.84593	0.781629	13	18.9723	1.13262	20	6.90058	0.844277	14	8.42073	1.07175	13	8.33436	1.13793	20	15.0369	1.16098	13	7.02824	1.16347	13	8.32678	0.869602	20	9.02368	1.07315	13	8.95606	0.845739	13	17.3445
TRINITY_DN42017_c0_g1	ORF type:complete; len:381 288-1430 (+)	ABK23409	unknown [Picea sitchensis]	32.89	12	12	38	380	40.7027	5.5542	0.896213	17	14.4019	1.00825	13	10.3046	0.771036	8	28.899	0.792195	17	15.4537	0.895191	13	6.85685	1.0643	8	29.7262	1.46238	17	20.7205	1.06717	13	8.91424	1.12527	8	14.6128	0.995101	17	4.53706	1.02616	13	3.26815	0.947688	8	31.5641
TRINITY_DN45464_c3_g1	ORF type:complete; len:223 627-1295 (-)	ABK25827	unknown [Picea sitchensis];gi|224284921|gb|ACN40190.1| unknown [Picea sitchensis];gi|224286294|gb|ACN40855.1| unknown [Picea sitchensis]	32.88	8	9	26	222	24.8906	4.89404	1.05943	5	7.76783	1.08942	9	17.0202	0.9794	4	6.21647	1.1277	5	18.1835	0.807981	9	10.2263	0.98983	4	21.5045	1.06012	5	7.75746	1.10289	9	6.604	0.99291	4	14.1046	1.03875	5	17.9936	0.927746	9	5.93004	0.938651	4	15.8247
TRINITY_DN51998_c0_g2	ORF type:complete; len:147 409-849 (-)	ABK22540	unknown [Picea sitchensis];gi|116784933|gb|ABK23527.1| unknown [Picea sitchensis];gi|224284724|gb|ACN40093.1| unknown [Picea sitchensis]	32.88	3	5	16	146	16.2759	6.1001	0.819346	2	3.91515	1.06507	4	6.65558	0.84042	2	6.46235	1.02036	2	0.754911	1.02836	4	3.72154	1.07079	2	7.34099	0.906873	2	2.19739	0.889446	4	2.65003	1.04143	2	10.7578	1.08922	2	4.52595	1.02142	4	2.36004	1.19058	2	6.45692
TRINITY_DN50067_c0_g3	ORF type:complete; len:178 609-1142 (+)	ACJ37823	EF-hands-containing protein, partial [Pinus sylvestris];gi|212724778|gb|ACJ37824.1| EF-hands-containing protein, partial [Pinus sylvestris];gi|212724780|gb|ACJ37825.1| EF-hands-containing protein, partial [Pinus sylvestris];gi|212724782|gb|ACJ37826.1| EF-hands-containing protein, partial [Pinus sylvestris];gi|212724784|gb|ACJ37827.1| EF-hands-containing protein, partial [Pinus sylvestris];gi|2127…	32.77	6	6	14	177	19.4838	4.66553	0.94781	6	18.6792	0.960478	4	10.3799	1.06109	4	10.5404	0.936887	6	13.9326	1.12449	4	10.6523	1.08349	4	14.2318	0.818097	6	9.30009	0.835971	4	18.9882	0.916974	4	4.95575	1.18899	6	10.192	1.02403	4	4.03315	0.94067	4	31.0063
TRINITY_DN39952_c0_g1	ORF type:complete; len:294 463-1344 (-)	ABK22179	unknown [Picea sitchensis]	32.76	8	8	32	293	31.1161	5.8335	0.952034	15	10.943	0.86563	6	2.26625	0.581718	10	8.68474	0.861845	15	12.6673	0.9402	6	16.0133	1.22524	10	6.06585	1.09466	15	10.2358	1.11042	6	5.58477	1.07744	10	1.96067	0.952823	15	6.59297	0.984871	6	3.60135	0.796705	10	8.43532
TRINITY_DN50193_c0_g3	ORF type:complete; len:172 534-1049 (-)	ADE77803	unknown [Picea sitchensis]	32.75	5	5	24	171	18.3255	9.61279	0.851058	7	7.09097	0.882294	7	5.16615	0.715586	10	45.3055	0.859973	7	15.7229	0.810855	7	13.7553	1.14368	10	33.0047	1.44082	7	19.8187	0.974699	7	11.9563	1.13211	10	20.6929	1.00985	7	8.92461	0.983409	7	5.13091	0.883671	10	15.059
TRINITY_DN41155_c0_g1	ORF type:complete; len:609 350-2176 (+)	ABR16578	unknown [Picea sitchensis]	32.73	17	21	54	608	67.9146	7.6499	0.914373	11	13.5066	1.04707	17	10.4293	0.995296	15	37.0221	1.24638	11	11.7669	1.17958	17	9.75932	1.01234	15	13.5628	1.00134	11	7.95003	0.826136	17	16.4643	1.07943	15	10.353	0.999257	11	5.44188	1.0402	17	7.3592	1.06352	15	10.7588
TRINITY_DN46117_c1_g1	ORF type:complete; len:270 348-1157 (+)	ABK25323	unknown [Picea sitchensis]	32.71	7	7	15	269	30.7814	7.63525	1.15194	5	24.7437	1.10506	4	8.93957	1.77912	6	40.039	0.976261	5	6.27151	0.935196	4	7.80289	0.736223	6	14.4774	1.0977	5	2.82831	0.90418	4	7.70208	0.969584	6	26.3235	0.873668	5	7.03471	0.964154	4	8.11455	1.10489	6	18.0126
TRINITY_DN41662_c3_g1	ORF type:complete; len:105 446-760 (+)	ABK21523	unknown [Picea sitchensis]	32.69	4	4	8	104	12.0253	9.51025	0.9349	4	1.45644	1.03556	3	8.2829	0.725984	1		0.81799	4	4.81713	0.945425	3	19.5893	1.44412	1		1.29222	4	17.2214	1.17903	3	6.8895	1.27118	1		1.00086	4	4.50224	1.09706	3	3.44764	0.644358	1
TRINITY_DN49725_c4_g1	ORF type:complete; len:301 2383-3285 (+)	ABK22263	unknown [Picea sitchensis]	32.67	8	9	72	300	33.8232	6.11279	1.00273	21	15.656	1.08638	12	6.26233	0.708669	26	23.0268	1.0546	21	14.7864	1.12877	12	10.7216	1.19183	26	15.5047	0.690241	21	29.7012	0.831558	12	12.0529	0.926332	26	15.7903	1.06713	21	8.25007	0.919368	12	10.1422	0.93182	26	26.6075
TRINITY_DN50355_c3_g5	ORF type:complete; len:142 268-693 (+)	ABK20993	unknown [Picea sitchensis];gi|116781861|gb|ABK22272.1| unknown [Picea sitchensis];gi|224285075|gb|ACN40265.1| unknown [Picea sitchensis]	32.62	5	6	34	141	16.1838	10.1987	1.17942	6	5.2897	1.16807	9	9.98985	2.27594	18	39.9433	1.2954	6	2.08926	1.19499	9	10.9618	0.784723	18	11.0975	0.937936	6	10.7407	0.932653	9	23.7011	0.758209	18	22.6958	1.00412	6	3.35349	0.945007	9	13.4047	1.05143	18	18.7939
TRINITY_DN65134_c0_g1	ORF type:5prime_partial; len:136 3-410 (+)	#N/A	#N/A	32.59	3	3	4	135	14.7545	6.17627	2.94041	4	87.5131							0.408389	4	115.762							0.614115	4	55.7501							0.73347	4	148.034
TRINITY_DN47597_c2_g2	ORF type:complete; len:130 343-732 (+)	ABK23362	unknown [Picea sitchensis];gi|116785016|gb|ABK23558.1| unknown [Picea sitchensis];gi|116790762|gb|ABK25730.1| unknown [Picea sitchensis];gi|116791917|gb|ABK26158.1| unknown [Picea sitchensis];gi|116791932|gb|ABK26165.1| unknown [Picea sitchensis];gi|116793773|gb|ABK26872.1| unknown [Picea sitchensis];gi|148907530|gb|ABR16895.1| unknown [Picea sitchensis]	32.56	3	3	32	129	14.354	5.71924	1.26983	10	7.70014	1.18068	15	6.99535	1.62092	7	9.94366	1.99541	10	25.9834	1.11062	15	8.52785	0.653718	7	25.929	0.639205	10	9.67563	1.3868	15	7.62146	0.756339	7	18.7857	0.865248	10	6.92359	0.850659	15	10.6833	1.23932	7	35.1381
TRINITY_DN41430_c0_g3	ORF type:complete; len:474 335-1756 (+)	ABR16637	unknown [Picea sitchensis]	32.56	12	13	131	473	49.464	7.43018	1.10577	23	10.6822	1.0236	37	10.7778	1.20573	43	15.6889	1.38897	23	13.5211	0.922365	37	8.05697	0.754436	43	31.2194	1.0113	23	10.7701	1.10309	37	13.9117	0.926246	43	18.2225	0.897715	23	13.4847	0.982391	37	12.8217	1.53883	43	22.9244
TRINITY_DN40860_c0_g1	ORF type:complete; len:247 229-969 (+)	ADE77774	unknown [Picea sitchensis]	32.52	7	8	44	246	27.2738	8.96826	0.884698	14	17.0015	0.905008	14	17.5255	0.715687	10	33.2865	0.730006	14	31.511	0.672635	14	16.8846	1.15639	10	19.8411	1.28375	14	5.44084	1.07474	14	11.3834	1.14536	10	11.0492	1.00354	14	5.27652	1.1148	14	6.13517	0.8123	9	18.5186
TRINITY_DN49355_c2_g3	ORF type:complete; len:865 357-2951 (+)	XP_011030025	PREDICTED: protein WEAK CHLOROPLAST MOVEMENT UNDER BLUE LIGHT 1 [Populus euphratica];gi|743787112|ref|XP_011030029.1| PREDICTED: protein WEAK CHLOROPLAST MOVEMENT UNDER BLUE LIGHT 1 [Populus euphratica]	32.52	30	30	69	864	94.4451	4.93213	0.834625	17	12.5116	1.01946	31	7.91847	1.02363	20	32.2154	1.39037	17	18.8532	1.10158	31	9.79325	1.07236	20	22.3629	1.16628	17	7.2656	0.980287	31	11.6575	0.987222	20	16.9778	0.86454	17	10.6632	0.909864	31	11.475	1.1	20	13.5055
TRINITY_DN52851_c1_g1	ORF type:complete; len:118 657-1010 (-)	ABK24360	unknown [Picea sitchensis]	32.48	2	2	9	117	11.9887	8.35303	0.938673	3	10.6504	0.96469	2	4.21417	1.11072	4	5.74042	1.04886	3	4.21525	0.82834	2	12.9556	1.07892	4	6.27082	1.40199	3	5.06103	1.1993	2	3.06491	1.10704	4	9.27131	0.944609	3	5.41615	0.956086	2	2.59548	0.841942	4	14.7737
TRINITY_DN46505_c0_g1	ORF type:complete; len:195 772-1356 (+)	ABK22237	unknown [Picea sitchensis]	32.47	6	8	137	194	21.7632	9.0415	1.28926	30	11.6459	1.04259	29	7.15496	1.04534	46	11.7398	1.19043	30	8.07429	1.01414	29	4.15068	0.825352	46	10.0582	0.915464	30	8.54486	1.08266	29	6.28547	1.04354	46	5.74054	0.908505	30	7.57464	0.910743	29	8.28836	1.08478	46	11.0778
TRINITY_DN43893_c0_g2	ORF type:3prime_partial; len:155 259-720 (+)	AAF64181	phenylcoumaran benzylic ether reductase homolog TH6 [Tsuga heterophylla]	32.47	1	6	22	154	16.6429	9.36377							0.963036	1								0.993695	1								1.20829	1								1.03487	1
TRINITY_DN49700_c0_g2	ORF type:complete; len:451 546-1898 (-)	OVA07588	PDZ domain [Macleaya cordata]	32.44	13	13	43	450	48.5157	8.26514	1.04769	22	11.2537	0.911535	14	14.9932	0.793382	7	19.874	0.850833	22	13.4333	0.865558	14	5.99207	1.05537	7	9.88715	1.06792	22	8.30033	1.16828	14	12.6202	1.0872	7	7.14914	1.02423	22	7.88204	0.930808	14	13.4393	0.780666	7	14.3946
TRINITY_DN48757_c1_g4	ORF type:complete; len:143 60-488 (-)	ABK25428	unknown [Picea sitchensis]	32.39	1	5	56	142	15.0134	10.3745	0.954345	1								0.889033	1								0.90978	1								1.51042	1
TRINITY_DN48757_c1_g5	ORF type:complete; len:143 368-796 (-)	ABK25428	unknown [Picea sitchensis]	32.39	1	5	57	142	15.1174	10.4478	1.0625	1					0.600518	1		1.04859	1					1.21791	1		0.874872	1					1.21346	1		1.36225	1					0.771496	1
TRINITY_DN45127_c0_g1	ORF type:complete; len:174 150-671 (+)	#N/A	#N/A	32.37	4	4	10	173	18.0775	4.00537	0.643904	2	20.3924	1.30367	5	7.809	1.23024	3	4.98937	0.564021	2	0.36383	1.15318	5	10.0586	0.653028	3	54.2249	1.49749	2	6.60887	1.06506	5	37.6361	1.55956	3	10.086	0.950228	2	2.19271	0.600979	5	27.1092	1.03979	3	0.754609
TRINITY_DN42036_c0_g1	ORF type:complete; len:242 596-1321 (-)	ACN40993	unknown [Picea sitchensis]	32.37	6	6	19	241	25.7376	8.27979	0.87926	9	35.4553	0.939718	5	10.3655	0.687761	5	18.0946	0.999596	9	10.2635	0.926278	5	6.36262	1.228	5	11.8748	1.24535	9	7.07979	1.08702	5	5.04061	1.16064	5	5.45918	1.04187	9	16.0709	1.09236	5	3.73994	1.15227	5	14.1589
TRINITY_DN37873_c0_g1	ORF type:complete; len:715 500-2644 (-)	ABR17080	unknown [Picea sitchensis]	32.35	17	17	53	714	79.014	5.8208	0.921812	23	18.2769	0.836807	15	8.85365	0.695474	15	43.6001	0.948162	23	9.40844	1.02555	15	10.677	1.23368	15	18.7203	0.911234	23	17.1853	0.949195	15	12.2514	0.981149	15	4.27825	1.0451	23	6.28534	1.11071	15	3.62226	0.859046	15	19.4171
TRINITY_DN77465_c0_g1	ORF type:complete; len:137 508-918 (-)	ADE77037	unknown [Picea sitchensis]	32.35	4	4	9	136	15.017	8.71924	1.21126	3	0.299292	1.15201	4	3.84832	0.987615	2	8.22654	1.0077	3	1.905	0.943724	4	13.0661	0.960283	2	10.7514	1.03331	3	12.5909	0.967459	4	2.91343	1.01704	2	4.35723	0.925359	3	2.43223	1.03311	4	5.04185	0.710897	2	6.62133
TRINITY_DN38475_c0_g1	ORF type:complete; len:434 523-1824 (+)	PNR34810	hypothetical protein PHYPA_022708 [Physcomitrella patens]	32.33	11	11	31	433	48.1686	6.04932	0.706375	11	10.9566	0.801442	10	10.2223	0.697294	10	50.9856	0.794177	11	10.5329	1.08719	10	12.5352	1.60589	10	13.5868	1.08949	11	5.74213	0.99639	10	11.3764	1.04004	10	6.68394	0.845618	11	15.2027	0.975066	10	7.31388	0.68573	10	25.9367
TRINITY_DN45829_c4_g7	ORF type:5prime_partial; len:261 137-919 (-)	CAL25300	properoxidase [Picea abies]	32.31	5	6	23	260	28.1458	8.27979	1.17143	4	1.51994	1.03355	6	12.675	1.64605	8	26.9741	1.13295	4	10.0152	1.18048	6	15.0239	0.96909	8	10.0299	0.953781	4	12.3229	0.913674	6	7.14807	0.816983	8	9.79418	0.83059	4	13.469	0.955351	6	17.0384	1.18487	8	31.3002
TRINITY_DN47491_c0_g1	ORF type:complete; len:218 2186-2839 (+)	ABR17739	unknown [Picea sitchensis]	32.26	5	5	26	217	24.7361	8.26514	1.11716	9	9.03621	0.952992	12	15.2664	0.779899	5	21.521	1.19375	9	13.6801	1.08444	12	26.6747	0.880449	5	10.0304	0.843801	9	14.6003	0.863303	12	14.3772	1.06532	5	15.7542	0.903421	9	3.87706	1.14315	12	7.00695	1.22918	5	14.602
TRINITY_DN49062_c3_g1	ORF type:complete; len:308 377-1300 (-)	ABK24350	unknown [Picea sitchensis]	32.25	13	13	38	307	34.0204	7.07861	1.11812	10	8.74599	0.94284	15	12.1099	1.2588	13	15.7808	1.16409	10	18.6801	1.0378	15	10.6836	0.918198	13	13.6759	1.17048	10	9.12884	1.05474	15	10.4814	0.886074	13	8.94701	0.874241	10	12.4134	1.19638	15	10.0133	1.31827	13	4.9922
TRINITY_DN52919_c0_g2	ORF type:5prime_partial; len:153 2-460 (+)	ABK21001	unknown [Picea sitchensis];gi|116785522|gb|ABK23757.1| unknown [Picea sitchensis]	32.24	2	4	7	152	16.5356	5.60498	0.799009	3	31.398	0.810332	1		0.878478	1		1.04282	3	1.21089	1.26797	1		1.09803	1		0.781165	3	15.4341	0.818348	1		1.26286	1		1.03251	3	9.71153	0.974308	1		0.894493	1
TRINITY_DN37923_c0_g1	ORF type:complete; len:302 395-1300 (+)	ABK22454	unknown [Picea sitchensis];gi|116793064|gb|ABK26602.1| unknown [Picea sitchensis];gi|224284627|gb|ACN40046.1| unknown [Picea sitchensis]	32.23	8	8	34	301	33.1953	9.02686	1.17448	15	8.74548	0.941674	9	4.97299	0.90466	10	17.1676	1.17096	15	14.5514	1.02127	9	17.9928	0.913942	10	13.5082	1.01541	15	8.49403	1.01878	9	4.74316	1.10115	10	3.53612	0.859792	15	13.48	1.05702	9	5.8838	1.01509	10	10.2224
TRINITY_DN51402_c1_g1	ORF type:complete; len:122 2851-3216 (-)	ABK24143	unknown [Picea sitchensis]	32.23	4	4	25	121	13.7188	4.33545	1.04154	4	5.0907	1.07324	10	12.055	1.12863	10	10.6928	1.22016	4	14.1922	0.889648	10	8.21843	0.855255	10	12.727	1.13735	4	1.41956	1.03057	10	13.3392	1.05816	10	7.00362	0.946259	4	15.3676	0.989445	10	11.2351	0.998585	10	14.9698
TRINITY_DN43355_c5_g1	ORF type:3prime_partial; len:144 2-430 (-)	XP_009798152	PREDICTED: probable glycerophosphoryl diester phosphodiesterase 2 [Nicotiana sylvestris]	32.17	4	4	21	143	16.2112	8.80713	0.903098	7	25.2903	0.966651	9	4.99579	0.92713	5	13.2018	1.30864	7	1.5591	0.983101	9	9.08502	0.86707	5	2.84322	1.0956	7	9.67655	1.28504	9	12.3977	0.952536	5	13.7622	1.05976	7	7.77584	0.918282	9	7.17959	1.59958	5	4.91007
TRINITY_DN42725_c0_g1	ORF type:complete; len:340 480-1499 (-)	CAD92857	peroxidase [Picea abies]	32.15	8	10	32	339	36.7655	6.84424	1.17042	7	6.5359	0.963893	9	6.8998	1.14219	7	18.4931	1.49665	7	4.16585	1.11346	9	6.67902	0.688344	7	16.2897	1.05828	7	4.40177	0.806189	9	22.1437	0.860961	7	7.26404	0.769538	7	12.8499	1.05742	9	6.93077	1.62726	7	12.5737
TRINITY_DN41874_c0_g1	ORF type:complete; len:160 223-702 (-)	ABK23157	unknown [Picea sitchensis]	32.08	6	6	27	159	18.4014	5.41455	1.0573	9	3.90405	0.996922	6	8.01899	0.836902	12	11.286	0.982094	9	8.93577	1.03319	6	12.6467	1.08071	12	12.0414	1.02488	9	5.9167	1.00843	6	11.916	1.0026	12	11.7102	0.949134	9	4.0082	1.06233	6	9.59514	1.04958	12	12.0805
TRINITY_DN37802_c0_g1	ORF type:complete; len:616 496-2343 (+)	ABR18441	unknown [Picea sitchensis]	32.03	18	22	42	615	68.3506	7.37158	0.849624	11	9.4153	0.970295	9	14.7377	0.90848	11	14.6601	1.12372	11	10.8404	1.21383	9	4.66347	1.21783	11	14.1127	1.01346	11	4.0191	0.834572	9	6.44311	1.14259	11	6.65201	1.03205	11	15.5446	1.13971	9	5.32441	0.839311	11	7.16598
TRINITY_DN45303_c0_g1	ORF type:complete; len:248 287-1030 (+)	XP_020274219	phosphomannomutase [Asparagus officinalis]	31.98	7	7	19	247	28.2181	6.1001	0.973233	6	11.0107	1.19827	8	12.0152	0.981794	5	15.7486	1.18255	6	3.77521	1.05472	8	10.9682	0.972258	5	5.11256	0.913452	6	8.54556	0.922561	8	9.28322	0.988076	5	14.5042	1.00572	6	12.3376	0.931911	8	12.1484	1.35191	5	47.7421
TRINITY_DN48976_c0_g1	ORF type:complete; len:123 326-694 (-)	ABR17465	unknown [Picea sitchensis]	31.97	2	2	3	122	14.6514	4.98291	1.03308	2	7.28295	1.20286	1					1.05688	2	0.95306	1.07742	1					1.02883	2	6.2813	0.939819	1					0.995252	2	0.593025	0.951104	1
TRINITY_DN47614_c1_g1	ORF type:complete; len:148 311-754 (+)	KVH88263	Ubiquitin-conjugating enzyme, E2 [Cynara cardunculus var. scolymus]	31.97	4	4	16	147	16.7672	6.78564	0.970377	4	7.11377	1.07003	5	2.60011	1.41042	7	38.1888	0.874845	4	3.51433	0.937949	5	9.51196	0.936772	7	12.0717	1.24858	4	8.3511	1.13517	5	1.99013	0.976302	7	21.7968	0.902874	4	10.3024	0.862012	5	2.63951	0.940151	7	6.72291
TRINITY_DN51783_c1_g1	ORF type:complete; len:267 391-1191 (-)	CAA43907	chlorophyll a/b-binding protein [Pinus thunbergii]	31.95	2	5	122	266	28.7586	5.30029	0.916113	4	5.80273	1.27898	10	67.7391	1.19927	26	28.8807	0.822417	4	2.0735	1.05743	10	16.4352	1.05097	26	21.862	0.605457	4	4.86648	0.701792	10	22.1316	0.96415	26	7.17012	1.51221	4	2.6781	0.980106	10	25.7001	0.90468	26	34.3193
TRINITY_DN53158_c1_g5	ORF type:internal; len:170 1-507 (-)	CAC37634	catalase 1, partial [Pinus pinea]	31.95	4	6	18	169	19.4978	7.10791	1.02927	1		1.18068	3	3.35844	2.23725	10	13.7452	0.809508	1		1.02781	3	0.465971	0.671245	10	14.2328	0.892599	1		1.03809	3	7.00091	0.77181	10	10.8987	1.49261	1		1.02993	3	0.729432	1.0461	10	14.7391
TRINITY_DN50543_c1_g1	ORF type:complete; len:496 209-1696 (+)	ABK24782	unknown [Picea sitchensis];gi|148909070|gb|ABR17637.1| unknown [Picea sitchensis]	31.92	12	12	35	495	53.3713	7.12256	0.77794	13	16.0205	0.745456	12	13.9611	0.788616	10	52.2187	1.07916	13	9.31672	1.14732	12	10.1757	1.04716	10	19.7494	1.20935	13	7.53284	1.14962	12	8.39739	1.13504	10	19.7964	0.932732	13	8.2296	1.13047	12	3.66107	0.921666	10	24.0665
TRINITY_DN43879_c1_g2	ORF type:complete; len:214 242-883 (-)	ACN40439	unknown [Picea sitchensis]	31.92	1	5	40	213	24.0469	6.02393	1.22233	1					0.738073	1		1.18204	1					1.16315	1		1.02249	1					0.950656	1		0.884047	1					1.26916	1
TRINITY_DN46505_c0_g5	ORF type:complete; len:142 693-1118 (+)	ABK22275	unknown [Picea sitchensis];gi|116784928|gb|ABK23525.1| unknown [Picea sitchensis];gi|148909042|gb|ABR17624.1| unknown [Picea sitchensis];gi|224285264|gb|ACN40358.1| unknown [Picea sitchensis]	31.91	3	5	16	141	15.1355	9.92041	0.952809	2	16.1739	1.25434	4	5.77853	1.16522	3	1.94552	1.04672	2	4.52465	0.997356	4	1.6509	0.955733	3	14.1644	0.772247	2	3.92256	0.929557	4	4.81205	1.05948	3	7.28152	1.21801	2	4.39307	1.00612	4	6.23864	1.00033	3	18.6725
TRINITY_DN43631_c0_g1	ORF type:complete; len:233 137-835 (+)	ADE76733	unknown [Picea sitchensis]	31.9	6	6	17	232	25.3428	8.07471	1.1409	7	11.9546	0.991889	4	1.28956	0.741972	6	33.3414	0.912892	7	5.81834	0.812896	4	3.67754	1.08458	6	6.12292	1.04118	7	12.914	1.1858	4	8.26259	1.10934	6	1.09125	0.925032	7	11.0902	0.947931	4	14.4134	0.920563	6	14.6716
TRINITY_DN42865_c1_g1	ORF type:5prime_partial; len:164 766-1257 (-)	ABK23339	unknown [Picea sitchensis]	31.9	6	6	18	163	18.6017	10.228	1.02871	4	4.942	0.932864	7	4.88659	0.705813	7	34.079	1.09475	4	3.10239	0.933716	7	7.52046	1.15053	7	3.52656	1.00152	4	12.4151	0.975586	7	4.72293	1.05122	7	18.9942	1.15495	4	2.67367	1.03173	7	5.21234	0.829855	7	5.91325
TRINITY_DN40116_c0_g1	ORF type:complete; len:437 620-1930 (-)	XP_010241073	PREDICTED: stomatin-like protein 2, mitochondrial [Nelumbo nucifera]	31.88	13	13	34	436	47.6116	7.97217	1.07242	10	17.0868	0.958017	16	6.64863	0.845607	8	10.8452	0.996866	10	6.67625	0.924562	16	13.815	1.15877	8	6.13092	1.12297	10	17.1277	1.03852	16	14.7362	1.14023	8	9.62986	0.966528	10	15.4608	1.05546	16	5.85998	0.871976	8	5.60696
TRINITY_DN48601_c0_g1	ORF type:5prime_partial; len:463 368-1756 (-)	XP_010034091	PREDICTED: uncharacterized protein LOC104423277 isoform X2 [Eucalyptus grandis];gi|629087626|gb|KCW53983.1| hypothetical protein EUGRSUZ_J03184 [Eucalyptus grandis]	31.82	13	13	25	462	50.9183	6.90283	0.923566	9	27.7886	0.864675	9	24.7803	0.910966	7	53.2433	1.03708	9	20.5972	0.990259	9	19.5008	0.99375	6	16.1173	1.02188	9	6.81675	1.03553	8	15.8288	1.14662	7	34.996	1.1125	9	20.4871	1.07839	9	6.54048	0.783453	7	13.5005
TRINITY_DN41158_c0_g1	ORF type:complete; len:133 868-1266 (-)	AAX92693	eukaryotic translation initiation factor 5A 4 [Picea abies]	31.82	3	6	28	132	14.6092	5.90967	1.006	4	23.5166	0.851755	3	13.6846	0.858479	4	22.1611	0.759254	4	5.62085	0.776242	3	22.9164	1.20032	4	29.8993	0.955644	4	30.7537	1.0292	3	5.63043	1.05543	4	17.7335	0.997389	4	19.3106	1.21892	3	9.25501	0.916958	4	16.1213
TRINITY_DN39614_c0_g1	ORF type:complete; len:388 366-1529 (-)	ABK26234	unknown [Picea sitchensis]	31.78	13	13	44	387	42.5368	6.39209	0.842829	17	25.1912	0.906041	16	4.8768	0.700627	10	39.7764	0.863174	17	10.8655	0.889873	16	8.62191	1.20555	10	16.5706	1.06707	17	10.063	1.04725	16	9.20287	1.05898	10	12.0572	0.960961	17	5.70962	1.02927	16	11.0271	0.903203	10	19.3053
TRINITY_DN51431_c1_g1	ORF type:3prime_partial; len:149 1-444 (-)	AGC13119	tau class glutathione S-transferase [Pinus tabuliformis]	31.76	3	4	7	148	16.6529	6.56592	0.921075	2	2.80826	1.13454	1		0.679204	1		0.977867	2	0.374628	0.977432	1		1.1345	1		0.928529	2	8.22624	1.11989	1		1.20066	1		1.25301	2	10.8538	1.01452	1		0.829244	1
TRINITY_DN45634_c0_g1	ORF type:complete; len:168 377-880 (-)	ABA18653	glutamate decarboxylase [Pinus pinaster]	31.74	5	5	14	167	18.6659	8.73389	0.972813	3	58.0512	0.967019	5	7.78456	0.761184	6	28.7738	1.21715	3	5.09359	1.31605	5	13.0914	1.04569	6	3.02153	0.854462	3	7.01551	0.765377	5	13.97	1.02402	6	3.87321	0.918948	3	3.23006	0.999376	5	0.947514	1.0767	6	38.1732
TRINITY_DN41625_c0_g1	ORF type:complete; len:335 166-1170 (+)	ABK21055	unknown [Picea sitchensis]	31.74	12	13	51	334	37.226	7.76709	0.824345	15	9.26613	0.923362	16	9.81639	0.796227	18	48.0845	0.916134	15	7.64031	1.05693	16	12.1277	0.990471	18	32.2338	1.09179	15	13.3367	0.994732	16	8.66701	1.03007	18	23.0279	1.11446	15	8.33564	1.03353	16	9.70217	1.0492	18	27.7751
TRINITY_DN46783_c1_g7	ORF type:5prime_partial; len:105 1-315 (+)	AHZ62759	drought response protein [Picea wilsonii]	31.73	3	3	62	104	11.2941	4.95752	1.41076	20	40.4547	1.17701	20	14.9009	1.181	21	32.9018	0.997677	20	11.1983	0.744504	15	27.1353	0.873606	21	80.4818	1.25407	21	72.988	1.37463	20	35.5868	1.43239	20	15.3755	0.905045	21	20.0808	0.881154	20	25.8933	0.625388	20	52.021
TRINITY_DN48797_c0_g1	ORF type:complete; len:455 225-1589 (+)	ACN41154	unknown [Picea sitchensis]	31.72	9	10	30	454	46.7459	7.04932	0.842725	12	12.9444	1.0031	7	18.2452	0.521391	7	20.0833	0.813903	12	12.5327	1.00256	7	25.5323	1.6472	7	14.679	1.01888	12	8.95731	0.91721	7	52.1193	1.04792	7	8.35189	1.08459	12	2.97226	0.905795	7	22.2952	0.506202	7	39.117
TRINITY_DN36720_c0_g2	ORF type:complete; len:102 160-465 (+)	A9NK39	RecName: Full=Costars family protein WS02710_H03;gi|116778796|gb|ABK21000.1| unknown [Picea sitchensis]	31.68	3	3	6	101	11.228	5.26221	0.989585	2	6.56576	0.85196	2	4.90551	1.40984	2	103.324	1.45689	2	28.6736	1.08519	2	19.4505	0.866674	2	28.5204	1.18643	2	3.52142	0.956379	2	4.9869	0.936807	2	48.3827	0.793554	2	25.1913	0.986837	2	5.7482	1.1118	2	13.6624
TRINITY_DN51988_c2_g2	ORF type:complete; len:260 368-1147 (-)	ADM73725	auxin induced-like protein [Picea sitchensis];gi|306009345|gb|ADM73726.1| auxin induced-like protein [Picea sitchensis]	31.66	4	4	19	259	27.1635	8.57275	1.18393	6	8.59536	0.942785	10	11.8016	1.20038	3	26.0628	1.16658	6	6.26132	0.901958	10	12.1107	0.89348	3	3.80969	0.970419	6	9.31045	1.11899	10	9.7729	1.02989	3	1.02633	0.878325	6	2.21317	1.09285	10	9.99635	1.2657	3	11.9492
TRINITY_DN51213_c2_g3	ORF type:complete; len:276 133-960 (+)	XP_020593095	peptidyl-prolyl cis-trans isomerase FKBP19, chloroplastic isoform X1 [Phalaenopsis equestris]	31.64	7	7	22	275	30.4614	7.6792	1.04538	8	10.9252	1.07249	10	3.88888	0.852169	4	23.9206	0.892514	8	8.5234	0.891232	10	12.4527	1.12745	4	3.08435	0.966871	8	8.66375	1.16058	10	7.89203	1.02256	4	2.40509	1.05649	8	5.77454	0.87373	10	6.56049	0.833028	4	11.0295
TRINITY_DN46267_c2_g1	ORF type:complete; len:624 468-2339 (-)	ADE75756	unknown [Picea sitchensis]	31.62	18	18	47	623	68.5059	5.45264	0.950875	14	12.5169	1.1414	10	14.2109	1.37579	23	72.7945	0.909837	14	11.6414	1.24755	10	10.141	1.01827	23	43.4492	0.776047	14	14.2909	0.800583	10	14.0984	0.925387	23	17.798	1.21681	14	9.70495	0.969156	10	11.5229	0.9651	23	13.2946
TRINITY_DN42434_c0_g1	ORF type:complete; len:425 1170-2444 (-)	XP_022740576	T-complex protein 1 subunit eta-like [Durio zibethinus]	31.6	13	13	38	424	46.1521	6.07471	0.772623	7	11.7516	0.906522	11	9.71851	2.40624	19	28.471	1.1749	7	4.03812	1.73218	11	13.8982	0.783733	19	32.0287	0.772738	7	14.5046	0.709349	11	13.7028	0.77819	19	21.1936	1.07183	7	6.82169	0.947777	11	11.0649	0.94063	19	12.9152
TRINITY_DN42381_c0_g1	ORF type:complete; len:145 473-874 (-)	XP_019414338	PREDICTED: uncharacterized protein LOC109326125 [Lupinus angustifolius]	31.58	4	4	20	133	14.9349	8.30908	1.29715	5	18.9434	0.92008	8	4.75886	1.12998	7	14.1563	1.22521	5	22.993	1.19031	8	2.99726	0.896945	7	22.6162	1.06338	5	11.0461	1.16915	8	13.2938	0.986844	7	8.93685	0.609193	5	26.2419	0.856846	8	5.85861	1.03111	7	9.50159
TRINITY_DN43585_c0_g2	ORF type:complete; len:223 469-1137 (-)	ABK26275	unknown [Picea sitchensis]	31.53	7	7	11	222	24.8976	8.14795	1.19392	5	13.6893	0.940431	2	4.40108	0.817699	3	21.6955	0.919307	5	14.9321	1.02115	2	21.5509	1.0304	3	21.5657	1.08201	5	11.3019	1.05551	2	1.26039	0.969931	3	17.5647	1.03658	5	6.56901	0.987522	2	18.0367	0.965831	3	10.7511
TRINITY_DN44626_c0_g7	ORF type:complete; len:166 1198-1695 (+)	ADE76070	unknown [Picea sitchensis]	31.52	5	5	9	165	18.8438	8.66064	0.954096	2	25.973	1.06517	2	24.5185	0.627722	5	4.36091	1.1856	2	1.98762	1.02539	2	18.5001	1.21457	5	7.43133	1.00171	2	8.41989	0.991592	2	5.09208	1.16619	5	2.5733	0.963603	2	0.752711	1.0456	2	0.992679	1.01883	5	1.08278
TRINITY_DN45006_c2_g9	ORF type:complete; len:163 415-903 (+)	XP_003613203	ubiquitin-40S ribosomal S27a-like protein [Medicago truncatula];gi|355514538|gb|AES96161.1| ubiquitin-40S ribosomal S27a-like protein [Medicago truncatula];gi|1335224962|gb|PNX83914.1| ubiquitin-40S ribosomal protein S27a-like [Trifolium pratense]	31.48	1	7	211	162	18.5409	9.62744	0.842887	1		1.11262	1					0.986123	1		1.08243	1					1.06154	1		0.95808	1					0.98828	1		0.988306	1
TRINITY_DN51594_c1_g1	ORF type:3prime_partial; len:376 1-1125 (-)	ABK26845	unknown [Picea sitchensis]	31.47	13	13	105	375	41.5988	8.30908	0.730987	30	32.1475	0.746244	31	19.9529	0.601557	44	35.1954	1.00497	30	6.08001	1.06366	31	14.814	1.11421	44	12.9232	1.02195	30	4.79725	1.09729	31	14.9714	1.14388	44	8.09453	1.15715	30	6.524	1.08346	31	4.23533	0.953424	44	17.6464
TRINITY_DN53011_c1_g1	ORF type:complete; len:157 129-599 (+)	OMO73484	hypothetical protein COLO4_27068 [Corchorus olitorius]	31.41	2	4	37	156	17.3769	8.54346	0.89106	2	26.1622	1.19126	1		2.68187	19	14.1635	0.868488	2	0.682696	1.22555	1		0.721615	19	9.62409	0.851013	2	4.6875	0.741395	1		0.804158	19	11.8828	1.24421	2	12.3264	1.05402	1		1.0254	19	12.8073
TRINITY_DN42526_c0_g3	ORF type:complete; len:294 333-1214 (+)	ABK25396	unknown [Picea sitchensis]	31.4	8	8	18	293	33.6174	8.19189	0.992155	8	16.0427	1.06596	8	8.11653	1.00742	2	15.7202	1.13415	8	22.7529	1.02115	8	5.89316	1.07365	2	3.25687	1.09175	8	12.6931	0.927504	8	7.94142	1.11498	2	10.5007	1.00607	8	5.74383	1.09943	8	5.77283	1.2243	2	2.62381
TRINITY_DN52411_c1_g2	ORF type:5prime_partial; len:103 1-309 (+)	ADV18530	dehydrin 2 protein, partial [Pinus mugo];gi|317410406|gb|ADV18536.1| dehydrin 2 protein, partial [Pinus mugo subsp. x rotundata];gi|388893495|gb|AFK81546.1| dehydrin 2 protein, partial [Pinus mugo];gi|388893547|gb|AFK81572.1| dehydrin 2 protein, partial [Pinus mugo subsp. uncinata];gi|388893549|gb|AFK81573.1| dehydrin 2 protein, partial [Pinus mugo subsp. uncinata];gi|388893555|gb|AFK81576.1| deh…	31.37	5	5	23	102	11.3457	9.02686	0.718519	9	20.6015	1.04296	8	23.5902	0.94126	6	53.5107	0.646277	9	29.999	0.905271	8	22.5828	1.20949	6	12.9068	1.21513	9	10.1997	1.10081	8	20.2481	1.36401	6	18.0431	0.961465	9	7.87308	1.15625	8	22.669	0.689931	6	27.7625
TRINITY_DN38048_c0_g1	ORF type:complete; len:218 244-897 (-)	ABK26526	unknown [Picea sitchensis]	31.34	5	5	20	217	22.7679	5.43994	1.38617	8	8.42794	0.954506	7	2.01952	1.26125	5	7.47753	1.08251	8	13.8113	0.639065	7	23.0442	0.691415	5	5.1503	1.31697	8	12.7593	0.985162	7	15.8668	0.792485	5	11.6772	0.834048	8	20.8293	1.10102	7	11.2364	1.00957	5	13.9728
TRINITY_DN51439_c0_g5	ORF type:internal; len:151 1-450 (-)	ABR16352	unknown [Picea sitchensis]	31.33	2	3	15	150	16.559	4.56396	0.912403	3	8.43148	0.789397	4	15.4535	0.785701	1		1.25901	3	4.41374	0.917766	4	33.5333	0.724166	1		1.20002	3	14.2554	1.25047	4	19.4603	0.777082	1		0.895267	3	3.08942	1.09537	4	2.50792	1.02162	1
TRINITY_DN50354_c0_g2	ORF type:complete; len:183 604-1152 (+)	AEW08577	hypothetical protein CL593Contig1_05, partial [Pinus radiata]	31.32	4	7	21	182	19.0011	10.6089	1.23606	5	5.17154	1.48257	4	14.8304	1.16409	6	11.4309	1.1283	5	50.1135	0.820614	4	7.33291	1.02495	6	4.73221	0.887176	5	21.0539	0.917828	4	7.77602	0.804637	6	6.2142	0.921563	5	9.31489	0.860662	4	8.40396	1.13797	6	17.9388
TRINITY_DN43991_c0_g2	ORF type:complete; len:132 100-495 (+)	ABK23767	unknown [Picea sitchensis]	31.3	2	2	4	131	13.762	9.68604	1.35052	2	0.237133	0.884066	1		0.649578	1		1.01637	2	13.7049	0.711677	1		1.45049	1		1.13923	2	6.83295	1.08009	1		0.796897	1		0.99208	2	7.40053	1.32172	1		0.638194	1
TRINITY_DN52383_c0_g2	ORF type:3prime_partial; len:231 265-954 (+)	AGC13139	lambda class glutathione S-transferase [Pinus tabuliformis]	31.3	8	8	22	230	25.9145	6.22705	1.18882	8	13.493	0.916795	6	8.24156	0.640631	8	34.0774	0.896777	8	17.7342	0.992243	6	16.072	1.31476	8	13.6074	1.02141	8	10.4413	0.939741	6	30.7054	1.02872	8	6.87972	0.94279	8	9.90009	0.925272	6	3.29276	0.788179	8	10.3739
TRINITY_DN40497_c0_g1	ORF type:complete; len:177 339-869 (+)	ABK26436	unknown [Picea sitchensis]	31.25	6	6	11	176	19.116	8.96826	1.03006	3	23.6918	0.867865	5	3.46038	0.698161	2	23.1463	0.919807	3	38.0911	1.11691	5	2.78812	1.30987	3	9.01506	1.20667	3	12.3855	1.28658	5	6.4999	1.03349	3	10.8009	0.92188	3	10.1174	1.02409	5	3.88603	0.976164	3	31.5014
TRINITY_DN38587_c0_g1	ORF type:complete; len:533 199-1797 (+)	XP_002974704	hypothetical protein SELMODRAFT_102150 [Selaginella moellendorffii];gi|300157599|gb|EFJ24224.1| hypothetical protein SELMODRAFT_102150 [Selaginella moellendorffii]	31.2	14	14	38	532	57.908	6.88818	0.990051	14	23.8494	0.938008	9	10.0203	1.05278	14	17.1744	1.21924	14	12.7127	1.2722	9	8.01422	0.988956	14	10.2543	0.920354	14	11.1527	0.814853	9	11.7254	1.03579	14	7.50673	0.955385	14	9.64542	0.950062	9	8.29016	1.15571	14	11.7417
TRINITY_DN105216_c0_g1	ORF type:internal; len:126 3-377 (-)	P31692	RecName: Full=ADP,ATP carrier protein; AltName: Full=ADP/ATP translocase; AltName: Full=Adenine nucleotide translocator; Short=ANT;gi|516597|gb|AAA33027.1| ATP/ADP translocator [Parachlorella kessleri]	31.2	1	2	16	125	14.0165	9.99365				1.25349	2	17.549							1.16569	2	10.6059							1.25129	2	4.73501							0.0840618	1
TRINITY_DN36922_c0_g1	ORF type:complete; len:328 272-1255 (+)	ABR16412	unknown [Picea sitchensis]	31.19	10	10	62	327	35.7956	6.69775	0.852902	15	9.10831	0.829891	26	14.2881	0.68269	21	30.2545	0.74797	15	15.4455	0.934787	26	19.1058	1.20665	21	14.1865	1.14008	15	15.178	1.18	26	11.8239	0.954545	21	13.257	1.03917	15	12.1056	0.986326	26	6.65838	0.807611	21	31.2085
TRINITY_DN49703_c1_g2	ORF type:complete; len:187 105-665 (+)	ABK25782	unknown [Picea sitchensis]	31.18	6	6	9	186	20.8937	6.94678				0.983353	6	7.64455	1.13911	3	15.5678				0.92354	6	7.25187	1.15843	3	6.43098				1.07518	6	6.94276	1.01254	3	4.84778				0.986555	6	7.10759	0.662057	3	13.6169
TRINITY_DN50979_c0_g1	ORF type:complete; len:277 455-1285 (+)	ABR18062	unknown [Picea sitchensis]	31.16	6	9	25	276	31.3599	10.9312	0.987324	5	12.552	1.30407	4	5.06397	1.36355	5	88.1417	0.765405	5	24.1387	1.19998	4	12.8112	1.2491	5	7.51582	0.921925	5	7.09953	0.818621	4	3.54666	1.16177	5	14.6648	1.1236	5	9.92445	1.14562	4	1.28364	0.794004	5	39.9035
TRINITY_DN43576_c2_g1	ORF type:complete; len:139 233-649 (-)	ABK23448	unknown [Picea sitchensis]	31.16	3	4	7	138	15.5009	5.07178	1.22163	2	9.24986	1.01131	1		0.973974	2	14.9563	1.07473	2	0.0764901	0.850456	1		0.924295	2	30.7526	1.0491	2	3.87401	1.01169	1		1.13652	2	11.0128	0.961992	2	8.76933	1.00672	1		1.18242	2	45.2564
TRINITY_DN36737_c0_g1	ORF type:complete; len:184 280-831 (-)	ABK21356	unknown [Picea sitchensis];gi|116780144|gb|ABK21566.1| unknown [Picea sitchensis];gi|116781508|gb|ABK22129.1| unknown [Picea sitchensis];gi|116785123|gb|ABK23603.1| unknown [Picea sitchensis]	31.15	4	6	41	183	21.1261	10.4478	0.994408	11	11.805	1.07321	9	7.03246	0.766239	14	20.8296	0.961563	11	17.1672	0.939413	9	10.0103	1.1727	14	14.5719	1.08373	11	8.63184	0.998612	9	7.99105	1.26993	14	13.7665	1.02692	11	5.93244	0.992793	9	4.64226	0.766003	14	16.7512
TRINITY_DN49104_c2_g5	ORF type:complete; len:152 429-884 (-)	ABK26221	unknown [Picea sitchensis]	31.13	6	6	27	151	16.6584	9.64209	1.23615	10	7.1771	0.965292	7	7.11465	0.868386	10	11.9752	0.97717	10	7.41222	0.688044	7	26.2548	0.984313	10	5.8003	1.19601	10	4.3454	1.22821	7	7.7707	1.19785	10	9.49037	0.890608	10	5.66374	1.03924	7	16.6157	0.597727	10	8.76816
TRINITY_DN41008_c1_g3	ORF type:complete; len:194 666-1247 (-)	ABK26311	unknown [Picea sitchensis]	31.09	5	5	45	193	21.059	8.38232	1.04088	15	10.0466	0.926886	14	19.4091	0.735212	16	30.1047	0.996231	15	5.21871	0.802461	14	9.55189	1.06901	16	7.34091	1.0506	15	7.30828	1.19522	14	10.9852	1.14323	16	6.68738	1.09134	15	6.30892	1.07296	14	6.93315	0.854471	16	12.3623
TRINITY_DN49818_c0_g1	ORF type:5prime_partial; len:149 2-448 (+)	ABK21877	unknown [Picea sitchensis];gi|116783877|gb|ABK23123.1| unknown [Picea sitchensis];gi|116784000|gb|ABK23176.1| unknown [Picea sitchensis];gi|148910430|gb|ABR18291.1| unknown [Picea sitchensis];gi|224285905|gb|ACN40666.1| unknown [Picea sitchensis]	31.08	5	5	24	148	16.261	4.38623	1.08738	10	7.00436	0.973131	8	12.2155	0.77051	6	16.0322	0.911184	10	6.70587	0.886522	8	8.32173	1.24937	6	5.72089	1.11861	10	5.97337	1.30652	8	6.92449	1.11789	6	5.62126	0.891794	10	8.28069	0.866214	8	8.66132	0.865609	6	11.9296
TRINITY_DN46676_c0_g2	ORF type:complete; len:355 584-1648 (-)	ABK22250	unknown [Picea sitchensis]	31.07	8	8	48	354	37.5296	4.75439	1.09427	19	11.2675	0.95442	13	11.6038	0.852607	16	11.3862	0.781971	19	22.4574	0.778451	13	20.6536	1.1233	16	20.4065	1.0936	19	6.88914	1.29071	13	9.87805	1.04579	16	11.8587	0.898578	19	11.4672	0.855338	13	13.789	0.829324	16	16.7899
TRINITY_DN50464_c0_g3	ORF type:complete; len:146 530-967 (+)	ABK22280	unknown [Picea sitchensis]	31.03	5	5	12	145	16.2449	10.1841	0.630934	3	50.6484	0.544111	4	14.5469	0.462715	5	47.2394	0.719251	3	22.8776	0.778524	4	11.147	1.04817	5	3.32965	0.846209	3	10.0601	1.1681	4	8.43793	1.22999	5	5.42272	1.74485	3	21.6822	1.50929	4	11.6176	1.0961	5	7.54412
TRINITY_DN47648_c1_g3	ORF type:internal; len:101 1-300 (+)	AIU50188	aspartyl protease family protein, partial [Ginkgo biloba]	31	1	1	2	100	10.3652	4.64014	1.07665	1		0.688198	1					1.03992	1		1.05748	1					1.13559	1		1.28641	1					1.07264	1		1.4081	1
TRINITY_DN49956_c0_g2	ORF type:complete; len:285 502-1356 (-)	ABK23131	unknown [Picea sitchensis]	30.99	5	6	26	284	31.0661	6.93213	1.03545	7	21.8123	0.984081	7	8.67338	1.13237	5	20.9692	1.16777	7	9.16799	1.14494	7	5.97111	0.841776	5	15.9045	0.814718	7	18.0271	0.972633	7	14.5742	1.03699	5	9.16492	1.0919	7	22.2002	1.03802	7	1.15192	1.02823	5	5.52353
TRINITY_DN45896_c0_g2	ORF type:5prime_partial; len:285 968-1822 (-)	XP_006376149	hypothetical protein POPTR_0013s10250g [Populus trichocarpa];gi|118481397|gb|ABK92641.1| unknown [Populus trichocarpa];gi|1334292626|gb|PNT07680.1| hypothetical protein POPTR_013G102100v3 [Populus trichocarpa]	30.99	8	8	19	284	30.587	9.12939	0.977103	8	2.85315	0.882695	5	7.44865	0.672141	5	29.9112	0.893003	8	8.30231	0.824652	5	12.9604	1.16219	5	1.1006	0.99687	8	4.82905	1.03017	5	9.64943	1.14019	5	7.40823	1.0309	8	6.03371	1.16312	5	13.2664	0.749717	5	25.5149
TRINITY_DN52380_c0_g4	ORF type:complete; len:282 137-982 (+)	ABK23358	unknown [Picea sitchensis]	30.96	5	7	36	281	32.584	4.86865	1.14467	10	18.1012	1.01462	10	10.1261	1.41173	8	18.6132	1.13556	10	11.5528	0.952715	10	8.85709	0.836856	8	21.0141	0.848807	10	12.6777	1.20657	10	6.98702	0.96259	8	18.9897	0.874921	10	12.963	0.963432	10	14.1909	1.10805	8	10.6069
TRINITY_DN38190_c0_g1	ORF type:complete; len:169 1016-1522 (+)	#N/A	#N/A	30.95	7	7	43	168	18.7607	7.1958	1.03672	13	12.2224	1.00489	16	8.89116	0.951159	14	22.3044	0.932252	13	18.7073	0.81724	16	11.1564	1.02133	14	13.5864	1.12541	13	9.24562	1.06468	16	8.03105	1.13137	14	9.71544	0.965281	13	11.1639	1.01635	16	8.08088	0.849173	14	11.0217
TRINITY_DN30149_c0_g1	ORF type:complete; len:337 171-1181 (-)	XP_017627061	PREDICTED: peroxidase 57-like [Gossypium arboreum]	30.95	8	9	15	336	35.9153	7.57666	0.996694	9	17.9917	0.927101	3	1.39432	0.706165	2	19.392	0.963378	9	7.6124	0.855184	3	7.86209	0.807292	2	6.45569	1.02617	9	6.8622	1.15998	3	6.25315	1.35363	2	1.82236	1.1379	9	5.58583	1.05818	3	6.2782	0.638417	2	26.8955
TRINITY_DN43774_c0_g1	ORF type:5prime_partial; len:334 447-1448 (-)	ACN41050	unknown [Picea sitchensis]	30.93	9	9	37	333	37.1487	6.56592	1.01101	11	16.4411	0.994968	16	7.6906	0.941174	9	32.2091	1.02232	11	18.3106	0.96533	16	23.7101	0.811351	9	44.1721	1.2314	11	18.1872	1.12098	16	9.91898	1.03681	9	34.7106	0.945681	12	14.7129	0.950579	16	13.959	1.06208	9	13.8916
TRINITY_DN42418_c0_g1	ORF type:complete; len:263 511-1299 (-)	ABK21441	unknown [Picea sitchensis]	30.92	9	11	68	262	28.7034	9.1001	0.80906	26	20.3998	1.07721	18	12.7801	0.676421	18	40.1971	0.717961	26	15.2288	0.928559	18	3.92831	1.56033	18	18.7153	1.283	26	9.27395	1.02522	18	9.89958	1.05957	18	8.86193	0.939019	26	8.8312	0.952362	18	10.1796	0.711582	18	23.686
TRINITY_DN52044_c1_g1	ORF type:complete; len:357 285-1355 (+)	ABK26403	unknown [Picea sitchensis]	30.9	11	11	33	356	39.1931	6.11279	0.900489	14	11.9304	0.940802	10	13.0316	0.637025	9	20.238	1.16433	14	6.50742	1.01923	10	15.9987	1.30337	9	11.4568	0.88125	14	4.5649	1.14112	10	3.00634	1.05361	9	13.0151	1.03814	14	11.6002	1.08667	10	6.52138	0.853021	9	28.1521
TRINITY_DN36832_c1_g2	ORF type:complete; len:137 189-599 (+)	ABK23239	unknown [Picea sitchensis];gi|148909648|gb|ABR17915.1| unknown [Picea sitchensis]	30.88	3	3	53	136	14.5915	6.13818	1.17577	14	10.2957	0.937007	12	6.33745	0.834952	27	16.6173	1.06083	14	8.33742	0.792226	12	13.3997	0.906004	27	17.7725	0.992652	14	6.63091	1.12323	12	12.7809	1.06599	27	11.879	0.936078	14	4.24986	1.04954	12	6.58169	0.89708	27	17.521
TRINITY_DN49331_c0_g2	ORF type:complete; len:163 343-831 (-)	ABK25705	unknown [Picea sitchensis]	30.86	4	6	18	162	18.2493	5.42725	1.17933	3	22.0905	1.18192	6	16.3292	0.817016	3	14.8774	1.36689	3	8.6993	0.692435	6	10.0121	1.04246	3	0.941379	1.01594	3	10.5531	0.876647	6	6.34231	1.0719	3	5.95925	0.786075	3	18.2503	0.911123	6	10.2998	0.767341	3	5.28874
TRINITY_DN43924_c0_g1	ORF type:complete; len:228 613-1296 (-)	NP_001312353	glycine-rich RNA-binding protein 3, mitochondrial-like precursor [Nicotiana tabacum];gi|15822703|gb|AAL07518.1| RNA-binding protein precursor [Nicotiana tabacum]	30.84	5	5	56	227	22.0642	5.19873	1.18846	16	8.50386	0.957623	23	12.7379	1.17002	17	24.137	1.05011	16	6.39719	0.768433	23	16.1404	0.812563	17	20.2397	1.0016	16	8.72396	1.23999	23	9.34546	1.03706	17	8.21293	0.914984	16	5.90707	0.982046	23	9.90322	0.956379	17	17.2362
TRINITY_DN43817_c1_g3	ORF type:complete; len:215 420-1064 (+)	ADE77295	unknown [Picea sitchensis]	30.84	1	6	41	214	23.7852	6.58057				1.20268	1								1.03179	1								0.874779	1								1.09579	1
TRINITY_DN41437_c0_g1	ORF type:complete; len:134 215-616 (+)	ABK21888	unknown [Picea sitchensis]	30.83	4	4	11	133	14.4006	10.6968	0.966264	2	10.3815				2.60827	9	16.9413	0.877616	2	0.487482				0.752701	9	32.5688	1.00353	2	14.467				0.8725	9	38.6535	1.10428	2	0.820854				0.879734	9	19.3217
TRINITY_DN42517_c0_g1	ORF type:complete; len:235 466-1170 (-)	ABK21097	unknown [Picea sitchensis]	30.77	7	11	81	234	26.5654	5.14795	0.946942	13	7.45597	1.02027	17	14.2832	0.918456	12	12.8715	1.08941	13	4.28991	1.13286	17	6.19788	0.96359	12	11.8692	0.988815	13	13.5289	0.874967	17	8.62828	1.03094	12	14.4103	0.956787	13	10.6983	1.03063	17	16.6295	1.24084	12	13.9132
TRINITY_DN48618_c0_g2	ORF type:complete; len:492 1707-3182 (-)	ABK24824	unknown [Picea sitchensis]	30.75	13	13	54	491	53.2645	6.80029	0.808696	17	18.4575	0.791722	18	7.97447	0.631109	19	20.986	0.940272	17	15.9137	1.08087	18	11.927	1.2395	19	21.988	1.11823	17	11.9487	1.00519	18	4.03784	0.92864	19	16.0696	0.965789	17	7.97283	1.14393	18	8.64217	1.02129	19	17.0669
TRINITY_DN44979_c0_g1	ORF type:complete; len:333 155-1153 (+)	ABK22567	unknown [Picea sitchensis]	30.72	8	8	17	332	37.3558	6.11279	1.04163	7	9.10617	0.938568	5	1.28147	1.22942	5	85.0272	1.04057	7	12.5146	0.989217	5	14.8289	0.949882	5	20.9152	0.949722	7	8.71733	1.21584	5	13.8237	0.879721	5	19.0649	1.00426	7	3.28638	0.982954	5	4.0056	0.98914	5	3.86658
TRINITY_DN41642_c0_g1	ORF type:complete; len:128 636-1019 (-)	ABK22285	unknown [Picea sitchensis];gi|294464428|gb|ADE77726.1| unknown [Picea sitchensis]	30.71	3	3	7	127	13.7663	7.12256	1.27733	3	7.83635	1.0654	3	1.23982	2.31819	1		1.20057	3	6.69644	1.00648	3	4.66674	0.797695	1		1.10672	3	1.04331	0.938028	3	2.88119	0.771597	1		0.826023	3	3.8537	0.915948	3	6.93167	1.01605	1
TRINITY_DN38894_c0_g1	ORF type:5prime_partial; len:115 1-345 (+)	ABK25178	unknown [Picea sitchensis]	30.7	3	3	24	114	12.3296	10.228	1.36771	8	2.24982	1.10767	4	5.63144	1.12695	12	10.5189	1.13275	8	7.8869	0.880897	4	4.30983	0.831282	12	15.5354	1.059	8	6.66044	1.18106	4	25.4284	1.07041	12	5.75469	0.884393	8	5.58286	0.972758	4	6.54142	1.16955	12	14.2601
TRINITY_DN40866_c0_g1	ORF type:complete; len:405 422-1636 (+)	ACN41149	unknown [Picea sitchensis]	30.69	8	8	34	404	41.253	6.41748	0.763639	14	20.9587	0.755871	8	2.94839	0.600324	11	17.8593	0.952072	14	10.5779	1.03176	9	12.8289	1.27611	11	15.2201	1.18413	14	13.7499	0.86226	8	9.78818	1.08725	11	7.19514	0.909436	14	13.4946	1.00327	8	8.17877	0.805114	11	17.5102
TRINITY_DN46617_c0_g1	ORF type:complete; len:490 381-1850 (-)	XP_006439417	6-phosphogluconate dehydrogenase, decarboxylating 1, chloroplastic isoform X1 [Citrus clementina];gi|557541679|gb|ESR52657.1| hypothetical protein CICLE_v10019859mg [Citrus clementina]	30.67	7	14	42	489	53.6825	6.26514	0.727038	8	25.1962	0.903062	10	7.41915	0.76734	5	45.6483	0.960878	8	6.52045	1.19858	10	15.4515	1.33157	5	6.60803	0.857398	8	12.1746	0.867187	10	11.9781	1.01616	5	13.883	1.08335	8	8.22658	1.02236	10	7.38876	0.685359	5	13.5012
TRINITY_DN35929_c0_g3	ORF type:complete; len:125 198-572 (-)	XP_012068275	MFP1 attachment factor 1 [Jatropha curcas];gi|643735000|gb|KDP41670.1| hypothetical protein JCGZ_16077 [Jatropha curcas]	30.65	2	2	7	124	13.4795	5.74463	1.43478	2	16.87	1.01264	2	11.4318	1.69043	3	21.9943	1.48019	2	7.14035	1.2673	2	5.64064	0.656559	3	26.5539	0.750128	2	2.78904	1.07332	2	12.7763	0.739108	2	4.60348	0.833973	2	4.18326	0.910401	2	17.3288	1.91385	3	16.1883
TRINITY_DN46689_c0_g1	ORF type:complete; len:125 285-659 (+)	ABK26949	unknown [Picea sitchensis]	30.65	5	5	10	124	14.6119	4.83057	1.06432	5	8.00298	1.00268	4	3.07624	0.767528	1		0.882794	5	7.44787	0.852718	4	4.00482	1.09156	1		1.15808	5	7.49896	1.15165	4	8.58822	1.15076	1		0.954587	5	12.4778	0.902436	4	9.00219	0.867463	1
TRINITY_DN34175_c0_g1	ORF type:complete; len:112 603-938 (-)	ADE76823	unknown [Picea sitchensis]	30.63	3	3	4	111	12.4445	8.42627	1.16846	1		1.33032	2	10.2732	1.5197	1		1.24165	1		0.808714	2	32.6553	0.855522	1		1.09709	1		0.912609	2	7.58444	0.88893	1		0.956292	1		0.837257	2	11.1757	0.981623	1
TRINITY_DN45139_c1_g5	ORF type:complete; len:223 178-846 (+)	ACN40593	unknown [Picea sitchensis]	30.63	5	5	44	222	23.736	8.1626	1.04477	14	11.1139	1.02227	11	10.092	0.829808	18	11.8902	0.819866	14	13.8881	0.875999	11	7.90797	1.11161	18	16.6415	1.237	14	4.1978	1.19868	11	5.65067	0.954816	18	13.9182	0.967882	14	3.17778	0.916035	11	8.6529	0.841138	18	13.579
TRINITY_DN48564_c0_g1	ORF type:complete; len:517 307-1857 (+)	ABK24451	unknown [Picea sitchensis]	30.62	15	16	51	516	57.6365	5.09717	0.73623	20	15.6369	1.03947	16	7.33061	0.802839	12	21.7966	0.989668	20	11.8051	1.23084	16	7.43379	1.35665	12	10.2897	0.989609	20	12.1159	0.782509	16	11.1202	1.0307	12	4.93216	1.00731	20	7.6889	0.984117	16	4.9095	0.87839	12	25.7811
TRINITY_DN48403_c0_g1	ORF type:5prime_partial; len:358 261-1334 (-)	ABK22300	unknown [Picea sitchensis]	30.53	10	10	87	357	39.2564	9.20264	1.06446	29	6.72953	1.08076	23	8.30424	0.76324	35	14.6048	0.937487	29	5.99326	0.865074	23	10.8988	1.09815	35	7.3146	1.12274	29	6.28057	1.07372	23	11.6092	1.08856	35	4.52151	1.06503	29	3.62519	0.926365	23	6.69917	0.811114	35	15.9223
TRINITY_DN44348_c7_g4	ORF type:complete; len:263 207-995 (+)	ABR17191	unknown [Picea sitchensis];gi|148909338|gb|ABR17768.1| unknown [Picea sitchensis]	30.53	6	6	40	262	29.1567	5.43994	1.11224	17	14.3838	1.04338	12	13.0979	0.877784	11	16.2513	1.06781	17	8.21736	0.939083	12	17.5182	0.894045	11	12.3853	0.949149	17	11.7963	1.14787	12	12.6008	1.00459	11	22.1938	1.03892	17	10.723	0.948311	12	12.0025	1.15951	11	29.951
TRINITY_DN51169_c0_g3	ORF type:complete; len:303 2331-3218 (-)	XP_006378030	hypothetical protein POPTR_0010s00380g [Populus trichocarpa]	30.51	7	8	18	295	33.0341	7.02002	0.741334	6	28.9879	0.966932	4	3.93789	0.742711	6	45.981	0.803631	6	17.9932	1.08647	4	25.4637	1.32988	7	40.9465	0.813529	6	10.7417	0.897326	4	29.3366	1.00372	7	8.57277	1.13707	6	6.646	1.04684	4	8.14858	0.955195	6	15.6831
TRINITY_DN48168_c0_g1	ORF type:3prime_partial; len:339 158-1171 (+)	ABK24549	unknown [Picea sitchensis]	30.47	11	11	105	338	35.8063	8.89502	1.01441	34	11.9862	0.944429	29	16.1503	0.778286	42	17.1617	0.852132	34	15.2416	0.810235	29	13.3445	1.12497	42	11.1865	1.35578	34	12.1005	1.07229	29	7.64496	1.17762	42	11.5407	0.94714	34	8.74114	1.15976	29	8.91513	0.840701	42	25.6125
TRINITY_DN40744_c0_g1	ORF type:complete; len:221 733-1395 (-)	ABK23813	unknown [Picea sitchensis]	30.45	5	5	11	220	23.5816	9.5249	1.0433	3	8.8355	0.95488	4	10.0589	0.984398	4	12.7756	1.00417	3	2.48698	1.12951	4	5.58823	1.02002	4	1.92068	1.03656	3	4.25388	0.715732	4	10.9614	1.18832	4	7.04361	1.02432	3	3.6551	1.08023	4	3.18752	1.11262	4	6.1538
TRINITY_DN43846_c0_g1	ORF type:5prime_partial; len:162 478-963 (-)	AAX92710	SCF ubiquitin ligase [Picea abies]	30.43	4	4	25	161	18.1044	6.18896	1.12262	9	10.2151	1.07769	7	6.96556	0.926818	8	24.1155	0.904692	9	3.97472	0.854278	7	5.71927	1.05297	8	10.255	1.17005	9	5.6638	1.026	7	3.31101	1.04065	8	2.99496	0.815337	9	7.33621	0.847009	7	4.37384	0.892764	8	18.6617
TRINITY_DN45567_c0_g1	ORF type:complete; len:264 284-1075 (+)	ABK21170	unknown [Picea sitchensis];gi|116781965|gb|ABK22318.1| unknown [Picea sitchensis];gi|148909584|gb|ABR17884.1| unknown [Picea sitchensis]	30.42	7	8	27	263	29.504	10.1694	0.882501	2	40.4731	1.62588	3	8.74337	2.53836	19	20.3835	0.958645	2	3.81044	0.932911	3	3.46237	0.662821	19	7.45291	0.85477	2	37.9411	0.81031	3	5.66174	0.784411	19	21.7543	1.24785	2	2.73467	0.986042	3	5.32035	1.08987	19	8.39755
TRINITY_DN41068_c0_g1	ORF type:complete; len:172 247-762 (+)	ABR17333	unknown [Picea sitchensis]	30.41	5	5	14	171	19.5124	4.86865	1.27567	6	11.1582	1.02369	5	13.3326	1.18983	3	17.2556	0.903371	6	12.0339	0.927644	5	11.3339	0.919505	3	1.65291	1.08076	6	11.771	0.964847	5	7.17479	0.828267	3	14.2338	0.954423	6	14.5214	0.820873	5	5.5477	1.00239	3	14.7602
TRINITY_DN45904_c4_g1	ORF type:3prime_partial; len:228 1-681 (-)	ABK23352	unknown [Picea sitchensis]	30.4	5	5	11	227	25.1587	8.95361	1.15271	5	7.66178	1.0288	4	14.4285	0.541256	2	67.3471	0.932769	5	13.2494	0.79071	4	15.4842	1.27177	2	30.03	1.17447	5	29.7592	1.23291	4	9.43762	1.18195	2	0.123173	1.01698	5	13.0086	0.983027	4	6.46658	0.524312	2	65.6874
TRINITY_DN50300_c3_g2	ORF type:complete; len:429 372-1658 (-)	ABR16242	unknown [Picea sitchensis]	30.37	15	15	49	428	48.0626	7.48877	1.13829	16	8.69482	1.21831	18	10.324	1.13985	15	32.2869	1.391	16	11.2019	0.972621	18	5.09471	0.816695	15	19.351	1.09206	16	9.65036	0.881292	18	12.1078	1.11631	15	8.13328	0.863699	16	13.5659	1.02158	18	7.43528	1.16887	15	9.37613
TRINITY_DN49250_c0_g1	ORF type:3prime_partial; len:377 3-1130 (-)	ACN40540	unknown [Picea sitchensis]	30.32	11	11	49	376	41.9816	8.83643	0.837415	19	12.0284	0.964419	16	28.5667	0.597275	13	33.5729	0.871696	19	9.53793	0.936639	16	31.4122	1.35265	13	14.6163	0.845015	19	16.4349	0.992797	16	13.6389	0.989332	13	5.20857	1.13679	19	6.95244	1.04894	16	15.8228	0.671176	13	26.0163
TRINITY_DN36107_c0_g1	ORF type:5prime_partial; len:265 381-1175 (-)	#N/A	#N/A	30.3	8	8	25	264	28.3448	4.90674	1.11703	4	2.41541	1.19631	13	19.7919	1.12528	8	88.6293	1.86468	4	13.528	0.633948	13	43.0869	0.73213	8	22.0817	0.500696	4	22.2447	0.562719	11	52.4005	1.01297	8	9.84212	0.758082	4	3.14069	1.3809	13	17.6611	1.16065	8	12.0614
TRINITY_DN44530_c3_g1	ORF type:complete; len:355 215-1279 (+)	ACN40670	unknown [Picea sitchensis]	30.23	8	8	21	354	38.2719	6.43018	0.955025	4	11.3442	0.892548	7	4.20879	0.628227	10	25.1742	0.977275	4	18.5409	0.761214	7	14.987	1.29936	10	7.05333	1.33614	4	7.41972	1.05692	7	14.0376	1.22693	10	11.9617	0.846818	4	5.14078	1.08372	7	2.09612	0.685714	10	29.2071
TRINITY_DN52549_c1_g7	ORF type:5prime_partial; len:140 3-422 (+)	ABK25453	unknown [Picea sitchensis]	30.22	2	2	12	139	15.0484	5.42725	0.874187	3	13.572	0.90705	2	25.3097	1.57904	4	67.8265	1.04791	3	0.809834	1.10935	2	13.2461	1.06104	5	68.4893	1.03335	3	4.59853	1.07861	2	27.6502	0.895679	5	20.6623	0.957605	3	20.2256	1.00395	2	26.6704	1.0172	4	24.9755
TRINITY_DN44862_c1_g1	ORF type:complete; len:127 914-1294 (+)	ADE77701	unknown [Picea sitchensis]	30.16	4	4	9	126	14.2794	8.76318	1.28462	3	1.66266	0.968636	2	5.14486	0.755884	4	4.22775	1.22923	3	29.7574	0.609104	2	0.979115	1.13265	4	6.64468	1.09579	3	8.12083	1.29562	2	6.64518	1.1456	4	8.46552	0.867031	3	1.09589	0.857089	2	3.48717	0.70404	4	3.64611
TRINITY_DN35781_c0_g1	ORF type:complete; len:137 408-818 (-)	ABK26877	unknown [Picea sitchensis]	30.15	4	4	9	136	15.0298	6.16357	1.04892	3	6.06829	1.20556	3	4.27704	1.07875	3	8.92092	0.713296	3	3.0642	0.859553	3	19.5901	1.03168	3	2.5376	1.39757	3	3.31784	0.944629	3	3.93167	1.13881	3	9.15376	0.911919	3	9.52566	0.933231	3	4.28188	0.800818	3	10.225
TRINITY_DN40585_c0_g1	ORF type:complete; len:240 711-1430 (-)	XP_020091940	thioredoxin-like protein HCF164, chloroplastic isoform X6 [Ananas comosus]	30.13	7	7	42	239	26.6186	6.02393	1.08536	7	8.57815	1.00624	17	7.08144	1.00052	18	16.5045	1.02183	7	13.3541	0.941187	17	6.29258	0.944148	18	19.3619	1.08822	7	5.77591	1.08163	17	9.65729	1.0174	18	9.63015	0.978745	7	7.45443	1.05783	17	7.40452	1.11342	18	9.45492
TRINITY_DN43844_c0_g2	ORF type:complete; len:177 426-956 (+)	XP_020244736	ras-related protein RABB1c isoform X1 [Asparagus officinalis];gi|1141999291|gb|ONK80107.1| uncharacterized protein A4U43_C01F13960 [Asparagus officinalis]	30.11	2	4	8	176	20.0131	7.1665	1.53015	1		1.03594	1					0.949023	1		0.989446	1					0.930714	1		0.800701	1					0.925844	1		0.910256	1
Q8RVJ0	Putative translation factor OS=Pinus pinaster OX=71647 PE=2 SV=1 - [Q8RVJ0_PINPS]	#N/A	#N/A	30.09	4	4	13	113	12.6025	8.42627	1.00953	6	4.01359	1.06751	4	5.40365	0.742408	3	37.1915	1.33891	6	12.6523	0.909317	4	9.14124	1.02501	3	16.8835	1.2195	6	12.5659	1.05674	4	7.63634	1.06428	3	6.19389	0.968995	6	9.31979	0.964249	4	5.04647	0.842457	3	0.276837
TRINITY_DN51799_c1_g1	ORF type:complete; len:463 184-1572 (+)	ABR16781	unknown [Picea sitchensis]	30.09	7	10	34	462	48.7332	7.79639	0.696692	8	13.614	0.87241	3	1.45979	0.560053	5	55.0574	0.740962	8	11.4306	0.973585	3	24.7935	1.34692	5	13.2915	1.25708	8	9.70108	1.0384	3	10.4152	1.01431	5	2.22644	0.876861	8	5.00435	1.08244	3	1.27004	0.828432	5	23.2191
TRINITY_DN50359_c1_g1	ORF type:3prime_partial; len:168 74-502 (+)	CCC42221	vitamin-b12 independent methionine synthase [Pinus pinaster]	30.07	4	4	18	143	16.205	8.30908	0.999993	3	7.59584	1.24996	3	6.64925	1.21807	9	18.47	1.23928	3	5.10817	1.26109	3	6.48577	1.02418	9	40.3389	0.845069	3	0.87229	0.746376	3	12.2517	1.01051	9	14.4569	1.05637	3	1.88912	0.874028	3	10.8526	0.994898	9	31.7343
TRINITY_DN44733_c2_g2	ORF type:complete; len:184 224-775 (+)	ABK25830	unknown [Picea sitchensis]	30.05	4	5	25	183	20.3628	10.3013	0.942635	4	5.58662	1.41506	5	6.64697	2.19533	11	23.7189	1.35028	4	15.3866	1.4468	5	2.04689	0.676938	11	10.9317	0.810618	4	4.27533	0.758697	5	1.03903	0.997955	11	15.4042	1.14679	4	8.93091	1.04889	5	6.27777	1.00461	11	12.5167
TRINITY_DN44715_c0_g2	ORF type:complete; len:141 331-753 (-)	BAS82209	Os03g0139100, partial [Oryza sativa Japonica Group]	30	5	5	37	140	15.005	10.3892	0.979226	7	22.9024	0.951508	4	7.81721	2.30836	26	29.0978	1.0244	7	6.39695	1.0047	4	13.2677	0.780039	26	24.8401	1.09877	7	12.877	1.09811	4	2.53894	1.22836	26	37.0361	0.987607	7	9.94536	1.14548	4	9.66241	0.872915	26	17.3566
TRINITY_DN51002_c0_g1	ORF type:complete; len:161 564-1046 (+)	ABK21112	unknown [Picea sitchensis]	30	6	6	13	160	18.6627	8.74854	1.01556	5	21.1902	0.996672	3	0.0144543	0.753816	5	53.6856	0.8961	5	9.75526	0.738942	3	2.27875	0.952725	5	20.129	1.01654	5	16.6041	0.999114	3	3.38463	1.07839	5	8.81362	1.0468	5	9.05195	0.971312	3	1.60648	0.954927	5	14.8377
TRINITY_DN44945_c1_g4	ORF type:complete; len:208 168-791 (+)	ABK22352	unknown [Picea sitchensis];gi|116793661|gb|ABK26832.1| unknown [Picea sitchensis]	29.95	5	5	18	207	23.4491	8.88037	1.10011	7	13.3874	0.998332	4	15.108	1.34637	7	41.3838	0.9439	7	19.0447	0.930198	4	3.90856	0.959942	7	6.33072	1.19212	7	5.94476	1.14141	4	19.005	0.963028	7	6.19482	0.920651	7	16.0831	0.874059	4	5.05907	1.07209	7	9.92455
TRINITY_DN41867_c0_g2	ORF type:complete; len:148 267-710 (+)	ABK24358	unknown [Picea sitchensis];gi|224285625|gb|ACN40531.1| unknown [Picea sitchensis]	29.93	5	5	15	147	16.7253	10.814	1.25524	3	0.357606	1.3049	7	27.6437	1.44771	5	34.1568	1.34355	3	26.8757	0.961924	7	7.6323	0.730087	5	1.08253	0.639284	3	8.41241	0.940554	7	9.15772	0.943024	5	7.28589	0.808035	3	11.7944	0.911185	7	9.53094	1.00213	5	9.62267
TRINITY_DN47062_c0_g1	ORF type:5prime_partial; len:245 3-737 (+)	ABK21917	unknown [Picea sitchensis]	29.92	9	9	22	244	26.5126	6.41748	0.626119	8	13.3278	1.27215	8	9.32035	0.882532	6	19.9304	0.857802	8	5.56034	1.05611	8	7.29032	1.37846	6	16.1403	1.02745	8	8.1668	0.901772	8	4.70954	1.07665	6	1.22857	1.03973	8	5.75475	0.947479	8	10.4845	0.747351	6	27.6438
TRINITY_DN51993_c2_g1	ORF type:internal; len:420 2-1258 (-)	POF20813	tubulin alpha chain [Quercus suber]	29.83	1	12	79	419	46.1501	6.68311	1.75731	2	13.98	1.09223	2	5.12107	2.34728	2	3.6657	0.856055	2	7.88294	1.03057	2	6.35589	0.598083	2	6.09127	0.801511	2	14.8292	0.932927	2	7.31262	0.877407	2	8.1251	0.911108	2	1.89442	1.06185	2	8.09117	0.907753	2	0.514021
TRINITY_DN34874_c0_g1	ORF type:complete; len:172 845-1360 (-)	ACN40242	unknown [Picea sitchensis]	29.82	5	5	6	171	19.7863	8.54346	0.937146	3	1.85043	0.846912	1		0.882799	2	22.337	1.03429	3	11.8019	1.01665	1		1.16008	2	7.10156	1.2368	3	14.8387	1.07581	1		1.37342	2	1.20531	0.951773	3	0.799937	1.20187	1		0.750511	2	26.8005
TRINITY_DN37809_c0_g1	ORF type:complete; len:511 403-1935 (+)	ABR18162	unknown [Picea sitchensis]	29.8	17	17	42	510	55.1987	7.32764	0.852706	16	11.0288	0.890428	13	5.81408	0.842746	13	42.2206	1.09562	16	8.05229	1.08702	13	8.87927	1.26424	13	7.33739	0.985409	16	13.8714	0.988552	13	3.24898	1.04626	13	7.52409	0.996872	16	6.70578	0.997957	13	7.12459	0.997866	13	19.8688
TRINITY_DN39471_c0_g1	ORF type:complete; len:169 445-951 (+)	ABR18238	unknown [Picea sitchensis]	29.76	3	3	3	168	18.3086	9.42236	1.10355	1		0.787456	2	7.55086				1.02515	1		0.834308	2	2.90546				1.26195	1		1.16266	2	9.64125				0.992696	1		1.26278	2	19.3768
TRINITY_DN45532_c0_g4	ORF type:internal; len:327 3-980 (-)	ADE77078	unknown [Picea sitchensis]	29.75	9	10	38	326	35.0822	6.0874	1.21636	10	7.57775	0.765813	12	19.0541	1.16018	8	8.16075	1.6944	10	12.821	1.18277	12	17.5336	0.867669	8	4.28537	0.944146	10	6.03769	1.37105	12	9.77612	0.849048	8	4.39007	0.947953	10	5.57048	1.02258	12	11.0502	1.03387	8	12.5847
TRINITY_DN50639_c0_g2	ORF type:complete; len:509 259-1785 (-)	AET47832	photosystem II CP47 protein (chloroplast) [Pinus latteri]	29.72	15	15	83	508	56.3007	6.771	0.953884	9	11.1322	1.78593	14	32.7791	1.74487	60	26.3904	0.863053	9	16.092	0.877349	14	13.255	0.639848	60	19.9706	0.661931	9	43.7895	0.802688	14	18.5488	0.98109	60	17.4419	1.44093	9	14.7115	0.952671	14	13.4837	1.13936	60	19.8375
TRINITY_DN41864_c6_g2	ORF type:5prime_partial; len:220 875-1534 (-)	ABK23386	unknown [Picea sitchensis];gi|116786074|gb|ABK23962.1| unknown [Picea sitchensis]	29.68	6	6	35	219	24.1228	9.5542	1.04584	9	14.7478	1.10967	11	17.5961	0.98775	15	32.4952	1.06356	9	15.7505	0.727987	10	17.2259	0.953216	15	15.2548	1.21757	9	7.63187	1.26433	11	21.245	1.04037	15	16.6158	0.975683	9	20.1252	0.985416	11	8.35227	0.970334	15	10.3869
TRINITY_DN43395_c0_g2	ORF type:complete; len:146 646-1083 (+)	AEW08191	hypothetical protein 2_2685_01, partial [Pinus radiata];gi|383126130|gb|AFG43677.1| hypothetical protein 2_2685_01, partial [Pinus taeda];gi|383126132|gb|AFG43678.1| hypothetical protein 2_2685_01, partial [Pinus taeda];gi|383126134|gb|AFG43679.1| hypothetical protein 2_2685_01, partial [Pinus taeda];gi|383126136|gb|AFG43680.1| hypothetical protein 2_2685_01, partial [Pinus taeda];gi|383126138|gb…	29.66	6	6	23	145	16.3282	5.14795	0.781065	7	20.405	0.961187	8	31.2285	0.838372	8	36.9606	0.964526	7	13.3664	0.909401	8	8.88821	1.04778	8	5.13526	1.05165	7	11.0232	1.07784	8	9.40866	1.19929	8	9.35239	0.960476	7	5.18491	0.992626	8	18.1885	1.09839	8	10.5774
TRINITY_DN79694_c0_g1	ORF type:3prime_partial; len:119 1-354 (-)	ACG48240	transcription factor BTF3 [Zea mays]	29.66	1	2	4	118	12.9389	10.0669				1.20706	2	11.1063							1.30798	2	2.90136							1.24408	2	24.1661							0.108967	1
TRINITY_DN38583_c0_g1	ORF type:complete; len:325 610-1584 (+)	ABK25013	unknown [Picea sitchensis];gi|224286047|gb|ACN40735.1| unknown [Picea sitchensis]	29.63	10	10	32	324	36.1827	4.93213	1.01136	13	12.2559	1.18622	8	14.9282	1.04647	11	28.7243	0.996022	13	7.30255	1.29217	8	11.7973	1.09333	11	25.8834	0.826755	13	9.42124	0.661279	8	22.8301	1.0627	11	13.7815	1.16101	13	6.44608	0.765318	8	16.8596	0.978058	11	12.2707
TRINITY_DN45321_c0_g1	ORF type:complete; len:109 851-1177 (-)	ABK21545	unknown [Picea sitchensis];gi|148908856|gb|ABR17533.1| unknown [Picea sitchensis]	29.63	2	3	3	108	12.1793	5.04639	1.2534	1					1.52581	1		1.07705	1					0.766118	1		1.02095	1					1.03655	1		0.986446	1					1.39419	1
TRINITY_DN38351_c0_g1	ORF type:complete; len:207 449-1069 (-)	ABK22035	unknown [Picea sitchensis];gi|116793125|gb|ABK26622.1| unknown [Picea sitchensis]	29.61	5	6	24	206	23.1415	5.47803	1.05224	3	4.4608	1.09542	1		2.49059	19	10.2504	0.985706	3	7.1717	1.04731	1		0.671645	19	13.8842	1.00679	3	2.37605	1.01722	1		0.774662	19	12.7752	1.04714	3	2.60579	0.98212	1		0.9933	19	10.9437
TRINITY_DN52224_c1_g1	ORF type:complete; len:285 362-1216 (-)	AAC60560	NADPH-protochlorophyllide-oxidoreductase [Pinus mugo]	29.58	10	11	38	284	31.39	7.82568	0.686927	16	29.7578	0.976348	9	14.5738	0.528412	12	19.8523	0.981123	16	9.02238	0.918388	9	11.7954	1.58269	12	9.82445	1.53372	16	10.4113	0.980607	9	27.5443	1.33313	12	4.63604	0.948057	16	6.3586	1.02611	9	5.70727	0.62103	12	19.5067
TRINITY_DN42538_c0_g1	ORF type:complete; len:160 1297-1776 (+)	ADE76645	unknown [Picea sitchensis]	29.56	4	4	6	159	17.6805	5.30029	1.03849	2	1.32991	0.957245	2	10.1177	1.2891	2	48.3694	1.06305	2	16.6198	1.09436	2	2.18902	0.757832	2	15.8491	1.02039	2	4.39666	1.08643	2	7.68919	0.911817	2	1.47288	1.02744	2	8.44296	1.04932	2	12.6431	1.42911	2	25.3785
TRINITY_DN38723_c0_g2	ORF type:complete; len:177 105-635 (+)	ABK21834	unknown [Picea sitchensis];gi|149688546|gb|ABR27718.1| dirigent-like protein [Picea sitchensis]	29.55	5	5	34	176	19.0638	7.84033	1.15652	10	12.8349	1.00067	10	3.92672	1.0224	14	31.5639	1.14965	10	10.6993	1.03302	10	12.1837	0.953205	14	7.09007	0.993898	10	9.62816	1.16259	10	8.08559	0.928017	14	18.0586	1.02441	10	8.83613	0.867897	10	10.673	1.22279	14	14.5087
TRINITY_DN39249_c0_g1	ORF type:complete; len:296 811-1698 (-)	ABK25411	unknown [Picea sitchensis]	29.49	8	9	39	295	32.5134	5.93506	0.88246	13	13.9935	1.05632	9	8.60206	0.885123	15	24.4777	1.07979	13	6.44876	0.982705	9	8.14729	1.16814	15	17.4729	1.08111	13	8.90665	1.02486	9	14.3726	1.09321	15	7.76835	0.996828	13	7.6986	0.848431	9	10.0892	0.838589	15	12.9134
TRINITY_DN51666_c1_g2	ORF type:complete; len:320 719-1678 (-)	ACC54560	putative 1-hydroxy-2-methyl-2-(E)-butenyl 4-diphosphate reductase type 1 [Pinus densiflora]	29.47	7	9	16	319	36.1406	8.36768	0.82545	5	17.8164	1.0209	4	5.21842	1.23299	4	125.649	0.889664	5	7.80378	1.03016	4	4.23046	1.06211	4	67.7846	1.12947	5	2.70993	0.932964	4	19.0925	0.903134	4	13.282	1.01518	5	7.731	1.07318	4	6.77085	0.918461	4	24.6894
TRINITY_DN52540_c0_g1	ORF type:5prime_partial; len:300 316-1215 (-)	ABK26437	unknown [Picea sitchensis];gi|224285188|gb|ACN40321.1| unknown [Picea sitchensis]	29.43	7	7	24	299	32.5316	6.07471	0.74349	12	16.0185	0.841388	8	8.24918	0.907103	4	62.7815	1.0135	12	7.86687	1.02728	8	29.6906	1.03537	4	27.2823	0.91587	12	17.1256	0.900656	8	14.6132	1.10147	4	13.7439	1.06066	12	5.51976	1.14043	8	15.9492	0.998432	4	10.1081
TRINITY_DN43453_c0_g3	ORF type:complete; len:188 297-860 (+)	ABK23078	unknown [Picea sitchensis];gi|116784568|gb|ABK23394.1| unknown [Picea sitchensis];gi|224286481|gb|ACN40947.1| unknown [Picea sitchensis]	29.41	2	2	19	187	20.5848	9.24658	1.22787	5	18.7574	1.03751	9	4.89286	0.947148	5	8.17389	0.92868	5	14.7706	0.632126	9	8.25454	0.966293	5	10.6059	0.912222	5	15.6162	1.23969	9	18.3687	1.0428	5	12.2843	1.03082	5	3.34623	0.881631	9	9.94991	0.867142	5	11.3599
TRINITY_DN38515_c0_g1	ORF type:complete; len:318 274-1227 (-)	AIY22673	2-C-methyl-D-erythritol 4-phosphate cytidylyltransferase, partial [Pinus kesiya var. langbianensis]	29.34	8	8	40	317	35.1514	8.70459	0.962566	14	7.06311	0.883582	11	8.80896	0.771119	15	37.9449	0.912616	14	7.0582	0.943064	11	7.90677	1.0339	15	19.5722	1.04833	14	9.47072	1.10029	11	5.37359	1.00958	15	10.162	0.943417	14	9.77805	1.07946	11	5.66025	0.986956	15	17.4427
TRINITY_DN40853_c0_g2	ORF type:complete; len:359 388-1464 (-)	ABK25263	unknown [Picea sitchensis]	29.33	10	10	21	358	38.6161	6.58057	0.851592	10	16.5457	0.848971	6	5.00323	0.548072	5	13.7465	0.819338	10	7.13624	0.884504	6	10.5206	1.47903	5	5.0399	1.09247	10	4.78142	1.05901	6	2.23545	1.09892	5	2.00676	0.979343	10	5.55971	0.924855	6	3.90638	0.781047	5	14.2547
TRINITY_DN46498_c2_g6	ORF type:3prime_partial; len:151 398-847 (+)	AIN43959	dehydrin [Pinus pinea];gi|683880764|gb|AIN43969.1| dehydrin [Pinus pinea]	29.33	6	8	37	150	16.6287	5.35107	0.714041	8	19.1022	0.950043	9	11.772	0.802863	10	32.6115	0.947377	8	16.9626	0.559352	9	18.7242	1.73834	10	13.2552	1.11394	8	10.1747	1.18703	9	8.41562	1.18594	10	14.2853	1.31351	8	16.2006	1.04019	9	12.6615	0.687671	10	13.4238
TRINITY_DN52921_c1_g1	ORF type:complete; len:400 441-1640 (-)	ABK24615	unknown [Picea sitchensis]	29.32	14	14	140	399	44.6365	7.63525	1.03454	39	11.3168	0.906147	46	12.3777	0.650434	55	30.8809	0.766921	39	10.7837	0.63113	46	23.0716	1.09139	55	8.56484	1.29326	39	8.24398	1.28441	46	17.8304	1.21997	55	7.3062	0.972473	39	6.32048	1.03236	46	8.36947	0.679827	55	30.2848
TRINITY_DN42415_c1_g1	ORF type:complete; len:489 274-1740 (+)	AJP06308	HYL1 [Pinus tabuliformis]	29.3	12	12	32	488	53.3654	6.04932	0.899942	7	8.47115	1.02701	13	8.83068	1.06727	12	10.5034	1.10385	7	10.326	1.03967	13	7.22934	0.92344	12	12.9526	1.10937	7	11.9653	0.951766	13	10.131	1.07414	12	6.90015	0.9292	7	6.15776	0.98508	13	6.57904	1.35215	12	12.8855
TRINITY_DN31390_c0_g1	ORF type:5prime_partial; len:346 144-1181 (-)	ADE76588	unknown [Picea sitchensis]	29.28	7	7	25	345	38.4872	9.14404	1.04688	10	16.0163	1.00688	6	9.91871	0.799163	9	43.5198	0.972309	10	14.6381	0.742012	6	15.9689	1.18302	9	12.5391	1.11468	10	6.73786	1.0666	6	4.43907	1.09154	9	7.55541	1.09101	10	6.00065	0.936567	6	4.96968	0.711017	9	42.0967
TRINITY_DN45324_c0_g4	ORF type:complete; len:483 211-1659 (-)	XP_006856025	cyclase-associated protein 1 [Amborella trichopoda];gi|548859884|gb|ERN17492.1| hypothetical protein AMTR_s00059p00060020 [Amborella trichopoda]	29.25	15	16	47	482	51.7375	7.84033	0.933139	14	10.2137	0.938178	13	11.1628	0.76873	19	32.9873	0.986505	14	5.01768	1.1033	13	6.9703	1.21724	19	13.2046	1.15271	14	5.34794	0.99142	13	8.71602	1.16775	19	13.885	0.911231	14	14.4072	1.0471	13	6.06772	0.793086	18	19.0005
TRINITY_DN51180_c1_g2	ORF type:internal; len:481 2-1441 (-)	XP_012073680	ATP-dependent zinc metalloprotease FTSH, chloroplastic [Jatropha curcas];gi|643728895|gb|KDP36832.1| hypothetical protein JCGZ_08123 [Jatropha curcas]	29.17	10	13	43	480	50.7046	6.3667	0.768464	6	50.6354	0.960826	6	12.7663	1.69262	20	22.1884	0.613495	6	49.9652	1.02361	6	15.5861	0.621933	20	18.1087	1.2129	6	25.6686	1.0918	6	24.3412	0.906075	20	13.4467	0.928918	6	7.66847	1.12932	6	17.8151	1.15452	20	12.1321
TRINITY_DN42089_c0_g1	ORF type:complete; len:382 663-1808 (-)	XP_018715636	PREDICTED: protein SGT1 homolog isoform X2 [Eucalyptus grandis]	29.13	11	11	18	381	42.8005	5.03369	0.966864	7	14.2823	0.983128	8	9.08634	0.81392	1		1.00462	8	17.7126	1.00008	9	11.6078	1.07073	1		1.07935	8	10.0648	0.904481	8	14.2278	1.09104	1		1.01952	8	4.95047	1.0246	8	5.46215	1.01002	1
TRINITY_DN34524_c0_g1	ORF type:complete; len:135 366-770 (+)	ABR16773	unknown [Picea sitchensis]	29.1	3	3	7	134	14.4029	9.65674	1.07863	3	7.05026				1.03608	4	12.3983	1.0951	3	37.2051				0.958708	4	17.2937	1.01514	3	19.45				1.21891	4	4.44954	0.887692	3	15.093				1.19826	4	9.78284
TRINITY_DN41593_c0_g3	ORF type:complete; len:247 830-1492 (-)	ABR17030	unknown [Picea sitchensis]	29.09	5	6	22	220	24.6054	5.05908	1.00852	5	10.9288	0.963044	5	2.67192	0.968086	7	13.6496	1.02237	5	11.935	1.12166	5	5.57832	0.994366	7	12.2289	0.729488	5	32.6953	0.853841	5	22.3077	0.875615	7	10.4188	1.11867	5	9.00444	1.02629	5	4.60383	0.981929	7	9.57591
TRINITY_DN48976_c1_g2	ORF type:complete; len:373 465-1583 (-)	ABR16031	unknown [Picea sitchensis]	29.03	9	10	19	372	41.2018	7.56201	0.940314	7	13.8253	1.05204	6	2.30286	0.657305	5	33.9176	0.927421	7	10.7388	0.865613	6	29.3091	1.02505	5	8.42803	1.0541	7	8.86135	1.09595	6	7.32225	1.33079	5	5.99417	1.03297	7	14.1468	1.05387	6	3.28173	0.691015	5	51.812
TRINITY_DN44714_c0_g3	ORF type:complete; len:194 185-766 (+)	ABK22585	unknown [Picea sitchensis];gi|116792107|gb|ABK26235.1| unknown [Picea sitchensis]	29.02	3	3	11	193	21.3895	5.52881	1.04622	5	18.7012	1.00003	3	6.93595	0.741397	3	37.9433	0.819618	5	22.0148	0.969615	3	7.1836	1.14398	3	6.80997	1.04194	5	10.5453	1.13969	3	0.351905	1.11281	3	0.0373969	1.03339	5	7.28278	1.0545	3	1.98154	0.80442	3	5.50688
TRINITY_DN52336_c1_g3	ORF type:complete; len:477 636-2066 (+)	ABR16541	unknown [Picea sitchensis]	28.99	10	10	19	476	53.0135	7.66455	0.796025	5	15.7135	0.878156	4	0.987131	0.617671	4	13.5253	0.950447	5	32.848	0.930711	4	27.4338	1.38208	4	6.90577	0.906845	4	7.2792	0.82799	4	1.26648	1.22081	4	3.1559	1.14479	5	5.30141	1.17585	4	15.0205	0.803543	4	5.51339
TRINITY_DN42787_c1_g1	ORF type:complete; len:146 201-638 (-)	ABK25141	unknown [Picea sitchensis];gi|116790412|gb|ABK25606.1| unknown [Picea sitchensis]	28.97	4	4	12	145	16.1538	10.521	1.5174	1		1.14066	3	4.64172	2.86435	8	15.6965	0.893243	1		1.13304	3	12.8644	0.681715	6	6.53054	1.13368	1		0.823698	3	14.4929	0.731717	8	32.2108	0.795379	1		1.02178	3	2.42496	0.822416	8	34.6453
TRINITY_DN45109_c5_g1	ORF type:complete; len:108 900-1223 (+)	ACN40755	unknown [Picea sitchensis]	28.97	3	3	10	107	12.1805	9.75928	1.23767	3	6.77907	1.05806	3	2.55476	0.902936	4	56.5727	0.961439	3	8.19249	0.970024	3	4.46712	1.07826	4	35.9085	1.08274	3	7.55741	0.95769	3	6.99458	1.02667	4	16.9312	0.872935	3	0.485489	0.973539	3	10.8616	0.901154	4	32.9398
TRINITY_DN46586_c4_g2	ORF type:internal; len:115 1-342 (+)	AIB04244	chloroplast light harvesting chlorophyll a/b binding protein, partial [Pinus densata];gi|645164618|gb|AIB04245.1| chloroplast light harvesting chlorophyll a/b binding protein, partial [Pinus massoniana];gi|645164623|gb|AIB04247.1| chloroplast light harvesting chlorophyll a/b binding protein, partial [Pinus kesiya var. langbianensis];gi|645164625|gb|AIB04248.1| chloroplast light harvesting chlorop…	28.95	2	3	40	114	12.2472	4.88135	0.773775	3	24.2057	1.49429	3	3.65808	2.04691	4	15.5759	0.809333	3	9.29975	0.92624	3	17.022	0.763601	4	17.9381	0.568388	3	36.1052	0.670928	3	37.0258	0.773865	4	8.07912	1.19301	3	17.2016	0.816571	3	2.14823	1.44084	4	9.86052
TRINITY_DN41873_c0_g1	ORF type:complete; len:689 586-2652 (-)	OVA07237	WEB family [Macleaya cordata]	28.92	21	22	52	688	75.2052	5.99854	0.905104	13	14.933	0.98051	27	11.2762	1.03391	10	28.0743	1.37063	13	14.1027	1.09805	27	7.4841	1.15894	10	7.93003	1.06686	13	11.6312	0.911343	27	8.30104	0.946451	10	14.3204	0.853489	13	13.4597	0.976182	27	10.5077	1.00647	10	8.61448
TRINITY_DN49062_c4_g1	ORF type:complete; len:461 36-1418 (+)	ABK25672	unknown [Picea sitchensis]	28.91	14	14	78	460	50.975	5.61768	0.910646	30	21.9326	0.966126	21	8.85226	0.998703	27	66.8644	0.826626	30	20.5491	0.973875	21	7.79161	1.12827	27	28.8749	1.0801	30	9.14615	0.987378	21	17.5779	0.966245	27	11.5613	0.953682	30	9.80121	0.951764	21	8.55554	0.909289	27	28.6263
TRINITY_DN48480_c0_g1	ORF type:complete; len:302 344-1249 (+)	ABR17509	unknown [Picea sitchensis]	28.9	7	7	19	301	32.1873	6.52197	0.816488	8	9.38727	0.910689	4	3.68349	0.436238	7	24.2956	0.978377	8	5.66545	1.08995	4	7.53801	1.67876	7	16.9654	0.838473	8	9.33462	0.906607	4	5.77908	0.938351	7	9.31539	1.2672	8	5.95269	0.963864	4	4.08506	0.563143	7	32.0304
TRINITY_DN49776_c0_g1	ORF type:5prime_partial; len:195 832-1416 (-)	ABK22612	unknown [Picea sitchensis]	28.87	4	6	48	194	20.9591	8.23584	0.969805	5	3.59131	1.06721	6	2.9779	1.02298	2	9.3481	1.19015	5	9.13682	1.01492	6	8.62801	1.02534	2	11.0824	1.22481	5	5.2513	1.05755	6	12.6876	1.23214	2	18.1006	0.677528	5	14.3911	0.871553	6	21.6342	0.937823	2	7.92485
TRINITY_DN39987_c0_g1	ORF type:complete; len:150 299-748 (+)	ABK25974	unknown [Picea sitchensis]	28.86	4	4	19	149	17.3066	6.75635	1.26703	4	26.3308	0.974453	7	14.2347	1.16634	7	20.72	0.989308	4	4.83094	0.623632	7	32.4776	0.923507	7	11.041	0.871798	4	5.43441	1.08288	7	26.2952	0.955599	7	12.1634	1.01379	4	9.61817	0.968292	7	2.92433	1.06888	7	5.09923
TRINITY_DN42645_c1_g1	ORF type:complete; len:230 198-887 (+)	ABK23679	unknown [Picea sitchensis]	28.82	5	5	9	229	25.4691	8.80713	1.05326	4	6.83439	1.06625	3	0.706733	0.754454	1		1.05581	4	5.93274	0.818391	3	24.6056	1.13413	2	9.58236	1.04896	4	1.30984	0.861572	3	48.0596	0.999765	2	29.5188	0.953026	4	12.8791	1.09112	3	0.5711	0.80926	2	12.2565
TRINITY_DN47567_c0_g1	ORF type:complete; len:119 387-743 (+)	ABR17167	unknown [Picea sitchensis]	28.81	2	4	8	118	13.6411	9.59814	1.60949	2	32.8008	1.10519	1		0.648557	1		0.767834	2	0.137233	0.697642	1		1.03814	1		0.980991	2	8.60227	1.04842	1		1.03652	1		0.935454	2	15.6971	0.873675	1		0.668438	1
TRINITY_DN45452_c0_g1	ORF type:complete; len:178 396-929 (+)	ABK22027	unknown [Picea sitchensis]	28.81	7	7	29	177	19.0408	9.56885	0.893912	11	26.2592	0.914136	11	6.20433	0.570169	7	33.4	0.667537	11	15.5676	0.918113	11	4.2232	1.28797	7	4.33896	0.879358	11	9.36904	0.874363	11	16.491	1.14351	7	12.1224	1.18817	11	7.61077	0.945143	11	9.75302	0.789619	7	23.6166
TRINITY_DN41716_c0_g1	ORF type:complete; len:567 283-1983 (+)	ABR16668	unknown [Picea sitchensis]	28.8	18	18	90	566	60.9914	8.45557	0.795268	32	25.8888	0.810087	28	15.9406	0.606105	29	41.396	0.834163	32	12.0764	0.930444	28	13.2913	1.51636	30	16.1395	1.17897	32	10.8277	1.03674	28	12.1529	1.11792	30	8.96321	0.953819	32	5.84144	1.02453	28	14.2263	0.671649	30	22.5537
TRINITY_DN52697_c0_g1	ORF type:3prime_partial; len:387 3-1160 (-)	ABK24449	unknown [Picea sitchensis]	28.76	10	11	33	386	45.1512	6.34131	1.03121	9	13.7486	1.20768	17	9.77114	1.20953	4	10.2963	0.937782	9	5.55142	1.08883	17	21.1123	1.23735	4	9.24915	0.951387	9	6.58436	0.895063	17	11.4574	0.95171	4	5.07949	1.06583	9	10.4195	0.964257	17	9.06247	0.969884	4	1.94752
TRINITY_DN40974_c0_g1	ORF type:complete; len:474 653-2074 (+)	ACN40574	unknown [Picea sitchensis]	28.75	11	11	28	473	50.612	7.15186	0.917371	6	16.7126	1.16618	6	9.55425	2.56598	16	18.1913	1.0146	6	5.25262	1.26304	6	17.9383	0.679956	16	6.26041	0.934002	6	18.4527	0.791219	6	14.0548	0.771405	16	13.5962	0.975465	6	1.19479	0.909993	6	6.86994	0.972852	16	10.0451
TRINITY_DN43837_c0_g1	ORF type:complete; len:182 114-659 (+)	ABK22042	unknown [Picea sitchensis]	28.73	5	5	56	181	19.2777	6.78564	1.25861	14	15.8995	0.986051	22	11.1116	1.80749	20	19.5658	1.42649	14	21.2865	1.20777	22	16.0101	0.607303	20	21.4428	0.629892	14	13.8033	1.09854	22	27.4062	0.6895	20	27.6392	0.915547	14	7.57217	0.854272	22	9.95251	1.99234	20	20.9566
TRINITY_DN39360_c0_g1	ORF type:complete; len:419 306-1562 (-)	ACB11499	metacaspase type II [Pinus sylvestris]	28.71	12	12	42	418	46.3059	5.5542	0.892034	15	13.3128	0.960852	16	8.02274	1.06916	10	36.8091	1.21004	16	5.67565	0.970072	16	15.9344	1.10611	10	17.0906	1.20355	16	8.77656	0.971837	16	13.0681	1.02247	10	7.08638	0.918345	16	13.1111	1.01624	16	9.59875	1.21021	10	10.7712
TRINITY_DN47789_c0_g1	ORF type:complete; len:252 172-927 (+)	ABK22301	unknown [Picea sitchensis]	28.69	7	7	22	251	28.1248	9.18799	1.07678	12	6.99774	1.01434	5	5.58095	0.926376	5	16.3054	0.983257	12	14.0247	0.897266	5	4.08614	0.955737	5	3.1952	0.767159	12	11.3438	0.783278	5	37.5247	1.17023	5	8.20461	1.07991	12	7.15898	1.07668	5	0.922197	0.790414	5	20.9837
TRINITY_DN46361_c0_g2	ORF type:complete; len:490 516-1985 (-)	ABR16478	unknown [Picea sitchensis]	28.63	13	13	23	489	53.8157	6.80029	0.89598	11	10.1087	0.983229	10	10.9448	0.828642	2	5.90372	0.870525	11	9.1568	0.967801	10	2.75927	1.20498	2	2.45542	1.09081	11	3.06598	1.11339	10	14.3787	0.910022	2	4.82053	1.13253	11	5.60041	0.948646	10	9.35076	0.878942	2	5.55547
TRINITY_DN52885_c0_g3	ORF type:3prime_partial; len:162 2-484 (-)	OWM65403	hypothetical protein CDL15_Pgr008993 [Punica granatum]	28.57	1	4	20	161	17.5191	4.51318	1.00113	1								0.989756	1								0.956341	1								1.15181	1
TRINITY_DN50414_c0_g3	ORF type:complete; len:589 1018-2784 (+)	XP_002263304	PREDICTED: dentin sialophosphoprotein [Vitis vinifera];gi|731441001|ref|XP_010646922.1| PREDICTED: dentin sialophosphoprotein [Vitis vinifera];gi|731441003|ref|XP_010646923.1| PREDICTED: dentin sialophosphoprotein [Vitis vinifera]	28.57	15	15	42	588	64.4623	4.38623	1.04751	5	0.677412	1.06947	22	5.77586	1.35819	15	25.0743	1.25704	5	10.1287	1.02579	22	10.9147	0.636307	15	25.6132	1.08403	5	3.94764	0.90742	22	8.81749	0.85875	15	11.7588	0.860604	5	8.07917	0.997608	22	9.93127	1.53673	15	16.1855
TRINITY_DN30987_c0_g1	ORF type:complete; len:120 108-467 (+)	ABK23272	unknown [Picea sitchensis]	28.57	2	2	5	119	12.41	5.87158	1.11355	1		1.04443	2	9.06914	0.975106	2	6.10523	1.18413	1		0.85783	2	11.7448	1.01212	2	4.15846	1.291	1		1.10949	2	15.7727	1.00324	2	5.1558	0.892491	1		0.959154	2	6.69788	1.24693	2	10.9315
TRINITY_DN39703_c0_g1	ORF type:complete; len:355 672-1736 (-)	XP_009400845	PREDICTED: tubulin alpha-3 chain [Musa acuminata subsp. malaccensis]	28.53	1	10	56	354	39.1735	5.08447							2.78018	1								0.665438	1								0.754859	1								1.02138	1
TRINITY_DN36701_c0_g1	ORF type:complete; len:443 231-1559 (+)	ACN39830	unknown [Picea sitchensis]	28.51	10	10	24	442	48.4687	5.41455	0.905528	10	2.56196	0.964522	5	5.47372	0.642076	9	15.4268	0.983117	10	12.4181	1.09493	5	7.25464	1.18187	9	13.3025	1.03087	10	8.16782	0.89179	5	11.8502	1.1657	9	11.1209	1.05074	10	4.02721	1.01196	5	10.9257	0.795219	9	39.4433
TRINITY_DN48320_c2_g1	ORF type:complete; len:623 508-2376 (-)	ABK25346	unknown [Picea sitchensis]	28.46	15	17	67	622	65.9448	7.45947	0.784031	23	11.79	0.77823	19	18.6663	0.699403	18	32.2517	1.0586	23	10.2026	1.19678	19	8.94113	1.19769	18	7.63941	0.969315	23	9.93752	0.889247	19	15.6206	1.14154	18	8.86683	1.03025	23	12.4619	1.13108	19	7.49781	0.893273	18	14.3271
TRINITY_DN35609_c0_g1	ORF type:5prime_partial; len:240 316-1035 (-)	ABK26984	unknown [Picea sitchensis]	28.45	7	7	34	239	26.6856	8.63135	0.910772	15	6.95831	0.884985	10	5.58978	0.736861	9	25.0858	0.677171	15	11.2424	0.74703	10	20.3756	1.20979	9	4.90665	1.51092	15	8.48726	1.18119	10	4.95492	1.15632	9	11.2063	0.91321	15	6.74349	0.989231	10	3.74885	0.755166	9	17.2898
TRINITY_DN49892_c1_g1	ORF type:complete; len:321 445-1407 (+)	ERN00412	hypothetical protein AMTR_s00100p00047650 [Amborella trichopoda]	28.44	4	9	21	320	36.1133	11.5024	1.01207	4	2.2375	1.3314	1		0.67146	2	15.8262	0.750337	4	12.852	1.04543	1		1.4182	2	9.39141	0.977266	4	6.79114	1.00243	1		1.04334	2	8.13641	1.19738	4	5.56889	0.961653	1		0.767615	2	8.98288
TRINITY_DN42133_c0_g2	ORF type:complete; len:487 262-1722 (+)	ABK24760	unknown [Picea sitchensis]	28.4	10	10	22	486	54.1987	5.2876	0.843357	6	24.2639	0.851285	3	3.84699	2.2299	13	9.12791	0.779805	6	25.9832	0.876777	3	46.1388	0.703285	13	8.85146	0.773138	6	15.6315	0.887166	3	1.36519	0.844892	13	7.25043	1.23017	6	13.1531	0.979306	3	0.96004	1.0773	13	12.4072
TRINITY_DN43061_c0_g1	ORF type:complete; len:984 246-3197 (+)	XP_020526835	villin-3 isoform X2 [Amborella trichopoda]	28.38	23	26	47	983	108.139	5.61768	0.947998	17	19.2219	1.06996	14	9.75994	0.849991	11	56.6106	1.1419	18	14.5502	1.05413	14	16.8289	1.17186	11	37.396	1.01291	18	13.4946	0.949605	14	22.6733	0.970969	11	22.4904	1.01804	18	14.861	1.03654	14	8.44899	1.27506	11	69.5555
TRINITY_DN46419_c0_g2	ORF type:complete; len:459 140-1516 (+)	ABR16225	unknown [Picea sitchensis]	28.38	10	15	34	458	51.3349	6.18896	0.872751	7	18.2923	0.975785	8	6.89077	0.65471	4	25.6174	0.994455	7	5.54766	1.24099	8	4.41587	1.23454	4	0.71566	0.687471	7	15.5289	0.797523	8	7.23233	1.19449	4	2.6136	1.25291	7	11.0541	1.08765	8	8.80069	0.875563	4	4.23577
TRINITY_DN38594_c0_g1	ORF type:complete; len:297 338-1228 (-)	ABK24224	unknown [Picea sitchensis]	28.38	8	8	27	296	31.3613	7.48877	0.924696	9	17.4184	0.982969	12	11.2911	0.920145	6	24.727	1.1881	9	16.0725	1.09726	12	7.85212	0.974464	6	15.4878	1.02072	9	6.64687	0.950378	12	6.00217	0.987597	6	10.5995	0.902167	9	10.6794	0.967667	12	6.99046	1.16721	6	4.21202
TRINITY_DN40731_c0_g1	ORF type:complete; len:188 305-868 (+)	ABD36921	Rab1 [Pinus pinaster]	28.34	1	5	19	187	21.1756	5.16064	0.83903	1								1.01457	1								0.985708	1								0.990359	1
TRINITY_DN45080_c1_g1	ORF type:complete; len:294 186-1067 (-)	ADE76816	unknown [Picea sitchensis]	28.33	6	6	23	293	31.7651	9.5835	1.16313	5	11.1616	1.06287	10	13.796	1.09749	8	30.7717	1.2158	5	15.4282	1.01445	10	13.1382	0.796286	8	12.4604	1.02449	5	5.88596	0.973067	10	15.459	0.968805	8	9.09253	1.15902	5	9.6832	1.05897	10	2.25327	1.17483	8	26.3217
TRINITY_DN46865_c0_g4	ORF type:complete; len:114 1210-1551 (+)	ABK22288	unknown [Picea sitchensis];gi|116782655|gb|ABK22595.1| unknown [Picea sitchensis];gi|116789301|gb|ABK25193.1| unknown [Picea sitchensis];gi|116790950|gb|ABK25801.1| unknown [Picea sitchensis];gi|148906928|gb|ABR16609.1| unknown [Picea sitchensis];gi|224284617|gb|ACN40041.1| unknown [Picea sitchensis];gi|224285943|gb|ACN40684.1| unknown [Picea sitchensis]	28.32	4	4	34	113	12.1803	5.12256	1.06062	11	12.6701	0.933253	9	14.5867	0.727486	14	23.2571	0.87397	11	14.9661	0.871536	9	11.557	1.10314	14	12.2369	1.28973	11	29.5601	1.26004	9	11.4357	1.07341	14	11.5498	0.873479	11	24.2529	0.889685	9	14.5113	0.881666	14	9.54871
TRINITY_DN45500_c3_g1	ORF type:complete; len:118 269-622 (+)	ABK23787	unknown [Picea sitchensis]	28.21	3	4	16	117	12.891	10.3745	0.911214	4	10.1603	1.35996	4	8.52779	1.03657	3	2.38022	1.15581	4	0.558058	1.21687	4	12.002	0.83815	3	4.80116	0.792421	4	4.77881	0.713928	4	6.90498	1.21373	3	6.89473	1.17475	4	7.98517	1.22626	4	1.98532	1.09489	3	18.5974
TRINITY_DN46941_c0_g2	ORF type:complete; len:262 800-1483 (-)	ABR16547	unknown [Picea sitchensis];gi|148910585|gb|ABR18363.1| unknown [Picea sitchensis]	28.19	1	5	24	227	24.7809	7.72314	0.955198	2	0.142617	1.17522	1					1.16571	2	10.7224	1.18238	1					1.00588	2	12.7489	0.657698	1					0.937311	2	4.68819	0.905016	1
TRINITY_DN38370_c0_g1	ORF type:complete; len:104 450-761 (+)	XP_006853354	uncharacterized protein LOC18443092 isoform X1 [Amborella trichopoda];gi|769801215|ref|XP_011626616.1| uncharacterized protein LOC18443092 isoform X1 [Amborella trichopoda];gi|769801219|ref|XP_011626618.1| uncharacterized protein LOC18443092 isoform X2 [Amborella trichopoda];gi|548857007|gb|ERN14821.1| hypothetical protein AMTR_s00032p00108020 [Amborella trichopoda]	28.16	3	3	10	103	11.6349	5.08447	1.36774	4	9.70572	0.935905	2	0.572791	1.44909	4	22.4869	1.03729	4	23.8438	1.00579	2	22.0202	0.574376	4	11.7107	0.986619	4	7.55981	1.07623	2	10.9833	0.852937	4	16.2544	0.859682	4	5.12449	0.99208	2	2.17577	1.39002	4	12.5326
TRINITY_DN42693_c0_g1	ORF type:complete; len:303 236-1144 (+)	ABK21883	unknown [Picea sitchensis]	28.15	7	7	28	302	32.5623	10.3306	1.11483	6	6.75328	1.36365	6	4.22985	1.5245	16	74.8927	1.03402	6	18.276	0.995462	6	9.51098	0.785857	16	29.8858	0.831017	6	2.61806	0.910158	6	10.7287	1.01538	16	34.5131	1.13137	6	11.5168	1.05236	6	7.8403	1.08013	16	19.8631
TRINITY_DN40445_c0_g1	ORF type:complete; len:257 320-1090 (+)	AEW09141	hypothetical protein CL4262Contig1_02, partial [Pinus radiata];gi|383162902|gb|AFG64152.1| hypothetical protein CL4262Contig1_02, partial [Pinus taeda];gi|383162904|gb|AFG64153.1| hypothetical protein CL4262Contig1_02, partial [Pinus taeda];gi|383162906|gb|AFG64154.1| hypothetical protein CL4262Contig1_02, partial [Pinus taeda];gi|383162908|gb|AFG64155.1| hypothetical protein CL4262Contig1_02, pa…	28.13	9	10	30	256	26.1947	11.0776	1.37712	9	13.4815	1.38629	11	10.6846	1.15574	7	15.746	1.08	9	27.0443	0.91237	11	10.1549	0.994524	7	7.61632	0.967854	9	12.3959	0.925701	11	15.3313	0.857258	7	7.61888	0.996225	9	8.92658	0.87178	11	10.9679	1.13147	7	7.04864
TRINITY_DN48033_c0_g1	ORF type:complete; len:129 1050-1436 (-)	ABK22136	unknown [Picea sitchensis];gi|116786959|gb|ABK24318.1| unknown [Picea sitchensis]	28.13	3	3	5	128	14.9077	5.68115	0.933869	2	4.56575	0.793676	1		1.36176	2	2.25687	1.20167	2	24.7008	0.984883	1		0.90488	2	3.31669	0.941831	2	14.0375	1.04224	1		1.06689	2	30.9133	0.93641	2	5.4901	0.884541	1		0.843732	2	42.9692
TRINITY_DN52410_c1_g1	ORF type:complete; len:357 418-1488 (-)	ABR17592	unknown [Picea sitchensis]	28.09	10	10	25	356	38.6944	5.37646	0.86471	7	17.3681	0.888283	7	17.4035	0.694338	10	48.5812	0.867551	7	18.2593	1.14179	7	7.45994	1.0454	11	13.2385	0.977396	7	7.35793	1.11728	7	33.0035	1.04498	11	12.3057	0.936475	7	15.32	1.23526	7	19.1235	1.17931	11	8.70412
TRINITY_DN40150_c0_g1	ORF type:complete; len:286 811-1668 (-)	ABK21458	unknown [Picea sitchensis]	28.07	6	6	52	285	30.8926	6.7417	1.01983	26	10.6759	1.02745	14	16.7643	0.925105	12	11.7609	0.961911	26	13.4688	1.01942	14	11.696	0.921954	12	9.39069	1.16315	26	8.16872	1.00318	13	5.30984	1.13199	12	16.0766	0.922601	26	13.2718	0.932014	14	13.2148	0.981877	12	11.7648
TRINITY_DN39801_c0_g1	ORF type:complete; len:400 540-1739 (-)	XP_022743751	aminoacyl tRNA synthase complex-interacting multifunctional protein 1 [Durio zibethinus]	28.07	9	9	17	399	44.3292	8.00146	0.77554	6	17.1799	0.932495	8	3.9227	0.756109	3	12.368	1.01827	6	14.6606	1.13204	8	10.697	1.20883	3	15.1415	1.27591	6	13.8389	0.970761	8	9.55303	1.0181	3	7.53767	0.875902	6	6.78101	1.04473	8	5.82461	0.913347	3	16.0593
TRINITY_DN43847_c1_g8	ORF type:complete; len:197 258-848 (+)	YP_008082258	ATP-dependent Clp protease proteolytic subunit (chloroplast) [Pinus massoniana];gi|849123506|ref|YP_009154126.1| ATP-dependent protease subunit (chloroplast) [Pinus taiwanensis];gi|959122976|ref|YP_009183501.1| ATP-dependent Clp protease proteolytic subunit (chloroplast) [Pinus tabuliformis];gi|228016377|gb|ACP51210.1| ATP-dependent Clp protease proteolytic subunit (chloroplast) [Pinus thunbergii…	28.06	4	4	17	196	21.7687	5.09717	0.834296	7	35.5052	1.05449	5	10.1994	1.23445	5	49.4661	1.02983	7	28.4517	1.05721	5	9.96995	0.9489	5	14.5442	0.700236	7	12.2316	0.924795	5	14.738	0.910905	5	14.6407	1.04657	7	14.086	0.944665	5	9.81565	1.0278	5	6.07417
TRINITY_DN50006_c0_g7	ORF type:5prime_partial; len:240 903-1622 (-)	ADP03154	glutamate dehydrogenase, partial [Pinus sylvestris];gi|310689287|gb|ADP03155.1| glutamate dehydrogenase, partial [Pinus sylvestris];gi|310689289|gb|ADP03156.1| glutamate dehydrogenase, partial [Pinus sylvestris];gi|310689291|gb|ADP03157.1| glutamate dehydrogenase, partial [Pinus sylvestris];gi|310689293|gb|ADP03158.1| glutamate dehydrogenase, partial [Pinus sylvestris];gi|310689295|gb|ADP03159.1|…	28.03	5	5	16	239	25.2719	5.60498	0.714102	6	15.1123	0.954389	6	2.51897	0.611117	4	32.3301	0.814411	6	18.509	1.10992	6	13.4084	1.41423	4	11.5851	0.819608	6	11.4932	0.923761	6	2.73258	1.02909	4	1.74992	1.33203	6	9.24457	1.04335	6	6.141	0.718694	4	17.8789
TRINITY_DN39874_c0_g1	ORF type:complete; len:308 158-1081 (+)	ABK23278	unknown [Picea sitchensis]	28.01	7	7	24	307	33.7411	5.36377	0.944369	9	12.992	1.07706	8	10.9246	0.721777	7	19.944	1.0137	9	7.49462	0.930996	8	4.29802	1.1534	7	5.94055	0.875544	9	9.53556	1.19866	8	4.79332	0.997036	7	8.50971	1.24295	9	6.87089	0.928539	8	9.69255	0.851884	7	27.4327
TRINITY_DN50533_c0_g5	ORF type:3prime_partial; len:194 3-581 (-)	ABK26024	unknown [Picea sitchensis]	27.98	8	8	44	193	21.7283	5.2749	1.01094	17	15.2209	1.0645	13	7.76736	0.930833	14	40.6003	1.1095	17	7.08676	1.02829	13	12.4716	1.09005	14	8.1947	0.654306	17	21.1235	0.887783	13	12.6474	0.991421	14	14.4993	1.1736	17	10.8284	0.880638	13	9.76568	0.882753	14	16.6167
TRINITY_DN27301_c0_g1	ORF type:complete; len:162 561-1046 (-)	ADE77784	unknown [Picea sitchensis]	27.95	6	6	49	161	18.2549	5.35107	1.12087	19	9.08447	1.37877	13	17.2797	1.00857	17	23.3582	0.900339	19	9.75541	0.784802	13	13.641	1.11528	17	8.20485	1.19833	19	7.47825	1.0053	13	8.69162	1.07765	17	6.61129	0.975052	19	7.02784	0.766411	13	13.6996	0.787786	17	18.9359
TRINITY_DN52967_c1_g1	ORF type:3prime_partial; len:338 2-1012 (-)	AFG63169	hypothetical protein 0_11073_01, partial [Pinus taeda]	27.89	9	9	19	337	37.2227	8.77783	1.11016	8	27.9284	0.857592	6	4.8828	0.827828	5	11.9672	1.59477	8	5.46016	1.04985	6	26.6192	0.972669	5	71.6526	0.891829	8	11.7102	1.13154	6	56.8269	0.880174	4	28.9483	1.14543	8	6.34532	1.15907	6	30.7663	1.15083	5	41.0465
TRINITY_DN37575_c0_g1	ORF type:5prime_partial; len:338 2-1015 (+)	ERN04236	hypothetical protein AMTR_s00077p00144120 [Amborella trichopoda]	27.89	8	8	23	337	36.1539	5.90967	1.10353	9	18.9766	1.00047	8	3.04706	0.934186	6	7.99118	0.743194	9	23.8409	0.731899	8	12.209	0.979171	6	5.8219	1.20691	9	21.2385	1.29894	8	7.0731	1.05423	6	7.3999	1.07135	9	11.7646	0.863811	8	7.59972	0.998712	6	7.62462
TRINITY_DN43221_c0_g2	ORF type:complete; len:123 616-984 (-)	ABK22709	unknown [Picea sitchensis]	27.87	4	4	26	122	13.4925	8.41162	1.32763	11	5.10357	1.06707	5	3.26919	1.32258	10	5.88313	1.55623	11	4.7809	1.02096	5	2.11874	0.802843	10	10.4513	0.878259	11	11.47	1.36931	5	7.34469	0.811205	10	11.7719	1.02182	11	16.9953	0.829472	5	1.67531	1.37464	10	6.31469
TRINITY_DN41354_c0_g1	ORF type:complete; len:565 949-2643 (-)	ABR17393	unknown [Picea sitchensis]	27.84	9	11	33	564	59.2855	7.92822	0.946968	9	11.5228	0.81339	7	16.4087	0.865899	8	51.5926	0.952045	9	17.8099	0.88476	7	17.6918	1.10143	8	21.8952	0.975711	9	5.19922	0.977522	7	12.3288	1.10427	8	13.1061	1.02817	9	13.7831	1.02787	7	10.4311	0.920568	8	21.2659
TRINITY_DN48985_c1_g1	ORF type:complete; len:246 623-1360 (+)	ABR16775	unknown [Picea sitchensis]	27.76	7	8	25	245	27.6916	4.83057	1.12898	9	10.3744	1.0369	8	9.45079	1.19581	7	20.1695	1.17149	9	3.34578	1.10024	8	4.12425	0.832972	7	14.766	1.09441	9	6.48238	1.00999	8	19.7473	0.926303	7	9.59765	0.890053	9	4.56787	0.958568	8	6.24853	1.4634	7	17.3542
TRINITY_DN40072_c0_g1	ORF type:complete; len:203 366-974 (+)	ABK23808	unknown [Picea sitchensis]	27.72	4	6	55	202	22.0563	7.79639	1.0951	7	11.2161	0.804346	13	10.4024	0.622608	8	29.2018	0.805739	7	4.99284	0.663577	13	11.9116	1.04914	8	10.9227	1.02251	7	7.86921	1.19038	13	18.3479	1.15531	8	8.76819	0.981618	7	2.18252	1.15203	13	20.0933	0.642393	8	14.3295
TRINITY_DN43597_c0_g1	ORF type:complete; len:167 55-501 (+)	ABK22974	unknown [Picea sitchensis];gi|148909753|gb|ABR17967.1| unknown [Picea sitchensis]	27.7	4	4	16	148	16.7004	9.08545	0.872241	2	4.086	0.92464	9	6.95513	1.19774	5	10.7648	1.23	2	3.12014	0.948157	9	11.4501	0.837263	5	19.4871	1.13308	2	0.607666	0.949921	9	10.7596	1.04648	5	10.743	1.07246	2	6.64045	0.984719	9	4.83852	1.08924	5	8.43915
TRINITY_DN43991_c0_g4	ORF type:complete; len:131 152-544 (+)	AJP06237	APRN [Pinus tabuliformis]	27.69	3	3	7	130	13.3119	9.93506	1.10419	3	9.45379	1.08659	3	7.63822	0.970844	1		1.02531	3	19.6535	0.668572	3	16.59	0.874207	1		1.3643	3	26.7603	0.932023	3	10.4552	1.34254	1		0.873909	3	6.41018	1.05317	3	11.2214	0.750609	1
TRINITY_DN50305_c0_g1	ORF type:3prime_partial; len:225 363-1034 (+)	ABK25823	unknown [Picea sitchensis]	27.68	6	7	31	224	24.1812	11.2681				1.5714	1		2.75983	22	23.2458				1.00005	1		0.696604	22	13.7522				0.755119	1		0.737745	22	10.859				1.0245	1		0.84774	22	21.3278
TRINITY_DN48948_c2_g2	ORF type:internal; len:182 2-544 (-)	AHA92092	actin, partial [Vanilla planifolia]	27.62	1	4	29	181	19.951	4.83057							2.54582	2	2.55369							0.629286	2	2.14057							0.734775	2	0.814889							1.33703	2	3.62898
TRINITY_DN50196_c1_g2	ORF type:complete; len:182 153-698 (+)	ABK21416	unknown [Picea sitchensis]	27.62	8	8	28	181	20.3116	8.68994	1.13021	12	9.17546	0.825151	8	6.84364	1.2693	7	7.74901	1.30614	12	12.7379	0.874933	9	14.4041	0.656652	7	19.5192	1.31696	12	10.3095	1.01743	8	9.45886	1.15313	7	10.4068	0.882129	12	4.29072	1.04355	8	4.71414	1.30427	7	9.50507
TRINITY_DN35418_c0_g1	ORF type:complete; len:182 370-915 (-)	ADE76304	unknown [Picea sitchensis]	27.62	5	5	20	181	20.4866	9.70068	1.10278	8	12.9003	0.986714	7	7.31865	0.937886	5	12.1825	1.4565	8	11.8069	1.05197	7	6.18107	0.996399	5	13.1715	0.976974	8	6.3864	1.08582	7	7.11108	0.973567	5	7.39111	0.919013	8	5.82954	0.86465	7	20.6937	0.985499	5	17.4737
TRINITY_DN41892_c0_g1	ORF type:complete; len:146 856-1293 (+)	ACN40052	unknown [Picea sitchensis]	27.59	5	5	31	145	15.7584	5.22412	0.949381	8	8.33362	1.01528	11	9.94808	0.772248	12	6.08896	1.01658	8	7.96995	0.946157	11	6.92897	1.07308	12	6.47575	0.952253	8	7.35403	1.21405	11	12.6582	1.08498	12	6.98405	1.19078	8	1.55547	0.954611	11	13.4611	0.876214	12	11.0132
TRINITY_DN53086_c2_g1	ORF type:internal; len:255 2-763 (-)	AAA84445	psbA (chloroplast) [Amaranthus hybridus];gi|223835|prf||1001242A protein psbA	27.56	4	6	67	254	28.3379	5.61768	1.24392	6	8.61206	1.5693	11	21.4779	1.82662	37	25.7438	0.992951	6	7.84096	0.926526	11	9.51768	0.73118	37	20.0123	0.760166	6	8.39309	0.85977	11	15.0161	0.916373	37	18.3618	1.2339	6	4.00293	0.906441	11	7.934	1.10597	37	16.0372
TRINITY_DN37529_c0_g1	ORF type:complete; len:150 304-753 (+)	ABK23129	unknown [Picea sitchensis]	27.52	4	4	18	149	16.4795	8.27979	1.16859	6	14.2301	1.24973	6	8.22744	1.20638	6	32.1258	1.21122	6	6.6241	0.983736	6	7.99091	0.892035	6	16.9712	0.918273	6	2.88597	1.11538	6	12.058	0.815209	6	15.8319	1.16968	6	5.05757	0.796309	6	13.1584	1.2016	6	23.3452
TRINITY_DN47606_c1_g7	ORF type:complete; len:470 531-1940 (-)	XP_010932403	PREDICTED: probable ureidoglycolate hydrolase [Elaeis guineensis]	27.51	11	11	23	469	51.0112	5.31299	1.00001	8	24.1135	0.970036	10	16.6416	1.26978	5	17.2727	0.975057	8	9.29717	0.975994	10	12.4668	0.876158	5	3.80397	0.9911	8	11.3277	1.00565	10	14.235	0.962602	5	9.44762	1.02672	8	12.5937	0.984175	10	4.77437	1.12119	5	7.0769
TRINITY_DN47312_c3_g2	ORF type:complete; len:121 453-815 (+)	ABK21342	unknown [Picea sitchensis];gi|116781034|gb|ABK21936.1| unknown [Picea sitchensis];gi|116791892|gb|ABK26150.1| unknown [Picea sitchensis];gi|116793358|gb|ABK26719.1| unknown [Picea sitchensis];gi|224285514|gb|ACN40477.1| unknown [Picea sitchensis]	27.5	4	4	22	120	13.7878	11.7368	1.17174	3	5.97713	1.4009	5	9.23241	1.38324	14	51.1121	1.17821	3	10.0658	0.933144	5	2.37237	0.809378	14	18.3627	0.998581	3	23.4583	1.02199	5	11.2719	0.876143	14	18.4596	0.831745	3	12.8319	0.959815	5	5.66766	1.12843	14	22.4987
TRINITY_DN46941_c0_g3	ORF type:complete; len:234 62-763 (-)	CCC55421	S-adenosyl-L-homocysteine hydrolase [Pinus pinaster]	27.47	1	5	22	233	25.4302	7.75244	0.988147	1								0.888238	1								0.779483	1								1.06687	1
TRINITY_DN15212_c0_g1	ORF type:internal; len:216 1-645 (-)	#N/A	#N/A	27.44	2	2	4	215	24.3584	4.70361
TRINITY_DN44828_c0_g1	ORF type:complete; len:457 665-2035 (-)	ABR16498	unknown [Picea sitchensis]	27.41	12	13	45	456	51.1184	6.354	1.03846	8	10.69	0.995873	20	12.9029	0.844075	13	30.0811	0.887868	8	19.0734	1.01368	20	12.1712	1.23991	14	19.0449	1.02864	8	3.48979	0.982609	20	10.2665	1.18046	14	17.4391	0.940918	8	13.619	1.07761	20	13.1386	0.787419	12	25.1439
TRINITY_DN50468_c0_g2	ORF type:complete; len:260 42-821 (+)	XP_006849669	uncharacterized protein LOC18439441 [Amborella trichopoda];gi|548853244|gb|ERN11250.1| hypothetical protein AMTR_s00024p00232060 [Amborella trichopoda]	27.41	7	7	23	259	28.2717	8.41162	1.2312	7	14.2269	1.03202	9	12.845	1.03653	7	37.2109	1.09836	7	4.12897	0.854256	9	19.2839	0.860236	7	17.827	0.912045	7	16.1869	1.07437	9	6.21422	1.01185	7	10.4731	0.96582	7	7.70838	0.931031	9	7.53104	1.05929	7	17.4052
TRINITY_DN43001_c3_g3	ORF type:complete; len:209 306-932 (+)	ABK21186	unknown [Picea sitchensis]	27.4	4	4	11	208	23.0264	5.14795	0.955349	4	18.3629	1.00854	2	4.54508	2.44194	5	23.3952	0.81717	4	11.239	0.960761	2	14.5044	0.694763	5	10.4345	1.07565	4	9.87076	1.12603	2	26.2177	0.758246	5	6.66349	0.998101	4	9.39861	1.06528	2	5.48957	1.0126	5	8.48781
TRINITY_DN48677_c0_g1	ORF type:complete; len:388 205-1368 (+)	OMO58696	Tetraspanin [Corchorus olitorius]	27.39	10	10	36	387	43.0429	9.61279	0.976578	11	12.3474	0.907426	14	7.96068	0.87369	11	33.6975	0.883527	11	24.7777	0.830663	14	18.3015	0.98545	11	14.6732	1.212	11	9.87864	1.0072	14	18.3505	1.15983	11	19.8118	0.935346	11	6.95452	1.18892	14	10.0938	0.997216	11	14.1617
TRINITY_DN39862_c0_g1	ORF type:complete; len:545 260-1894 (+)	ABK24472	unknown [Picea sitchensis]	27.39	13	14	24	544	58.5834	5.41455	0.759645	6	13.2156	0.98939	10	8.08231	0.805003	6	6.02589	1.1297	6	2.69126	1.30714	10	16.2386	1.3646	6	5.79368	0.837333	6	8.29724	0.867901	10	16.5697	1.10611	6	11.4124	1.05965	6	1.28113	0.918372	10	6.05552	0.906676	6	10.4961
TRINITY_DN49505_c0_g1	ORF type:complete; len:202 536-1141 (-)	ADE77299	unknown [Picea sitchensis]	27.36	5	5	22	201	21.58	9.37842	1.1173	5	24.6118	0.861425	9	15.8686	0.823973	7	27.1838	1.07913	5	10.4794	0.910043	9	16.5443	0.971903	8	7.74892	1.2715	5	17.5147	1.2257	9	22.4486	1.10575	8	10.839	1.00054	5	17.2827	1.06845	9	13.6103	0.860347	8	13.4903
TRINITY_DN47515_c2_g1	ORF type:complete; len:312 421-1356 (+)	ABK26160	unknown [Picea sitchensis]	27.33	6	6	37	311	33.5987	7.81104	1.03807	16	9.23339	0.89135	13	8.85877	0.687775	7	10.0216	0.863091	16	6.89482	0.873997	13	4.65492	1.10712	7	9.29638	1.034	16	6.71593	1.10865	13	13.8176	1.04217	7	4.39754	0.923577	16	7.77605	0.975795	14	10.4548	1.01887	7	9.10958
TRINITY_DN44241_c0_g1	ORF type:complete; len:184 72-623 (+)	ABK21842	unknown [Picea sitchensis]	27.32	5	5	31	183	19.0743	8.6167	1.01729	10	11.779	1.04259	8	4.18894	0.990674	13	46.6546	1.08259	10	14.8129	1.05829	8	11.5638	0.889626	13	17.4979	1.06196	10	8.87393	1.16355	8	9.02767	1.04971	13	11.3185	1.08664	10	5.10506	0.877149	8	7.76146	1.18282	13	5.13199
TRINITY_DN46702_c3_g1	ORF type:complete; len:188 115-678 (+)	ABK21809	unknown [Picea sitchensis];gi|116792950|gb|ABK26564.1| unknown [Picea sitchensis]	27.27	5	5	21	187	21.1278	11.2681	1.0516	7	10.3511	1.14603	4	3.84571	1.01487	10	24.6165	1.24445	7	9.71615	1.10821	4	21.2102	0.893901	10	24.9989	0.998874	7	6.96516	1.06553	4	3.44457	1.03319	10	15.0795	0.97315	7	1.77076	0.937604	4	5.75478	0.97734	10	11.7479
TRINITY_DN45229_c0_g1	ORF type:complete; len:309 524-1450 (-)	ABK22893	unknown [Picea sitchensis]	27.27	6	6	12	308	33.8655	6.16357	0.798485	3	1.06328				2.44085	9	15.0054	0.903235	3	3.08975				0.717637	9	17.5629	1.20722	3	3.06792				0.894513	9	18.2844	0.868918	3	14.1758				0.895251	9	10.8192
TRINITY_DN67782_c0_g1	ORF type:5prime_partial; len:122 29-394 (-)	ABB02635	unknown [Solanum tuberosum]	27.27	3	3	17	121	12.9107	8.67529				0.658553	1		2.3116	16	15.1833				0.853364	1		0.681537	16	20.7904				0.703698	1		1.33967	16	62.971				2.05169	1		0.664807	16	87.2326
TRINITY_DN43969_c1_g1	ORF type:complete; len:636 1086-2993 (-)	ABR17683	unknown [Picea sitchensis]	27.24	11	16	68	635	70.1456	5.45264	1.00919	16	17.316	0.91261	19	10.9562	0.86692	17	33.9102	1.16343	16	14.7287	1.01445	19	11.3969	0.98745	17	9.57665	0.9808	15	6.22773	0.952423	18	13.1445	1.00733	17	9.20259	0.98932	16	16.6684	1.03456	19	10.853	1.1041	17	21.043
TRINITY_DN45072_c1_g3	ORF type:complete; len:203 342-950 (+)	ABK22834	unknown [Picea sitchensis]	27.23	3	3	19	202	21.8293	7.12256	1.17281	8	18.0162	0.826639	2	7.86639	0.914581	9	39.7167	0.993875	8	6.45942	0.86102	2	11.8548	1.05489	9	38.8146	1.08726	8	4.28829	1.19261	2	4.58479	1.10496	9	10.8206	1.02686	8	6.72769	1.09487	2	0.575382	0.910832	9	26.5594
TRINITY_DN40949_c0_g1	ORF type:complete; len:273 152-970 (+)	ABK26414	unknown [Picea sitchensis]	27.21	7	7	27	272	30.3074	8.104	0.981721	15	27.5873	0.892749	6	11.877	1.03015	6	6.11448	0.863539	15	24.5587	1.0738	6	7.04485	0.999552	6	8.92079	1.0877	15	16.9564	1.05518	6	8.70348	1.01283	6	9.84705	0.982597	15	7.98762	1.03879	6	14.5052	1.26294	6	7.9694
TRINITY_DN48088_c1_g1	ORF type:complete; len:354 636-1697 (-)	ABK22200	unknown [Picea sitchensis]	27.2	9	9	35	353	38.4889	7.84033	1.02009	11	15.8467	0.890373	6	7.81185	0.87871	16	29.016	0.966152	11	8.7823	0.860405	6	18.7292	1.06977	16	18.241	0.897871	11	19.3544	0.988854	6	15.5391	1.11703	16	9.69124	1.0384	11	13.369	1.00771	6	16.6172	0.914589	16	26.9044
TRINITY_DN43275_c0_g1	ORF type:complete; len:476 220-1647 (+)	PON50274	Pyruvate oxidase [Trema orientalis]	27.16	11	11	30	475	50.4091	6.1001	0.729332	12	46.3633	1.01415	9	7.34166	0.938345	9	9.0129	0.840911	12	9.98927	1.26523	9	9.38745	1.5041	9	9.58275	0.862686	12	16.9111	0.86061	9	11.3653	0.840335	9	9.70596	1.24019	12	13.3592	1.04322	9	5.90096	0.774909	9	16.2512
TRINITY_DN46642_c0_g3	ORF type:5prime_partial; len:204 1434-2045 (-)	ABK23218	unknown [Picea sitchensis];gi|116791789|gb|ABK26109.1| unknown [Picea sitchensis];gi|116792223|gb|ABK26280.1| unknown [Picea sitchensis]	27.09	4	6	85	203	21.7572	8.79248	1.1929	18	13.8578	0.997124	14	15.7013	1.3233	21	18.9992	1.30425	18	15.5935	1.14494	14	13.4317	0.774376	21	17.1823	0.945561	18	5.8051	1.14341	14	11.0556	0.930344	21	10.0289	0.89407	18	13.685	0.833322	14	11.6585	1.18459	21	10.3039
TRINITY_DN51922_c0_g2	ORF type:5prime_partial; len:201 1-603 (+)	XP_019200183	PREDICTED: uncharacterized protein LOC109193814 [Ipomoea nil]	27	4	4	6	200	20.7526	5.85889	0.923857	3	11.1686	0.775473	1		0.734551	2	12.6733	0.975282	3	15.1464	1.07858	1		1.09956	2	5.92632	1.06769	3	6.99716	1.29486	1		1.23524	2	15.7682	1.06639	3	5.26192	1.03113	1		1.01766	2	2.50566
TRINITY_DN47424_c0_g2	ORF type:complete; len:564 558-2249 (-)	ABR16133	unknown [Picea sitchensis]	27	15	15	23	563	61.3432	9.11475	0.867712	8	9.46897	1.0429	7	13.906	0.793268	8	18.9355	0.794394	8	22.6654	0.994336	7	13.2175	1.25831	8	13.1923	0.861712	8	6.30697	0.992358	7	11.6211	1.00967	8	6.09254	1.19222	8	11.3717	1.12912	7	4.50965	0.857085	8	7.88193
TRINITY_DN40037_c0_g2	ORF type:5prime_partial; len:216 121-768 (-)	CAC27140	ADP, ATP carrier protein precursor, partial [Picea abies]	26.98	1	5	34	215	23.5131	9.61279	0.754026	2	8.47282	0.743531	6	25.4505				1.01639	2	1.85653	0.817652	6	16.4204				0.946732	2	13.7787	1.17933	6	17.6117				1.26648	2	2.9384	1.1967	6	5.12572
TRINITY_DN49409_c2_g3	ORF type:3prime_partial; len:394 67-1245 (+)	XP_021800325	probable beta-D-xylosidase 6 [Prunus avium]	26.97	12	13	35	393	43.7999	7.78174	1.20608	9	10.0387	1.04131	15	4.99777	1.11355	10	22.9871	1.01611	9	9.6547	1.23113	15	8.92849	0.91946	10	6.97375	0.945276	9	13.6895	0.794138	14	18.0533	0.925553	10	7.82886	0.847117	9	8.03003	0.987973	15	5.98931	1.07073	10	11.4507
TRINITY_DN47178_c0_g1	ORF type:complete; len:770 384-2693 (+)	AJP06250	BXL1 [Pinus tabuliformis]	26.92	12	15	104	769	82.325	5.41455	1.32449	27	15.3909	0.809828	30	18.5447	0.7873	22	44.3645	0.966155	27	10.3735	1.04348	30	12.4902	0.997569	22	15.3791	0.918802	27	8.77335	1.21882	30	12.6661	0.950922	22	11.0874	0.857551	27	20.2306	0.957786	30	9.08232	0.878936	22	26.7587
TRINITY_DN38778_c0_g1	ORF type:complete; len:161 304-786 (+)	ABK22733	unknown [Picea sitchensis]	26.88	3	3	7	160	17.2243	8.83643	1.04063	2	18.7884	0.862482	4	12.3993	0.765737	1		1.14817	2	20.0222	0.8769	4	3.8447	0.76039	1		1.04324	2	5.68199	1.0488	4	9.64772	1.2481	1		0.999015	2	23.7183	1.09234	4	6.58257	1.15081	1
TRINITY_DN46854_c0_g1	ORF type:complete; len:466 418-1815 (+)	ABR16588	unknown [Picea sitchensis]	26.88	12	12	51	465	49.4598	5.04639	0.759557	18	19.7629	0.90854	18	17.6009	0.656305	15	61.1998	1.0048	18	10.4494	0.958813	18	11.1427	1.24225	15	32.7855	0.956111	18	10.407	0.890507	18	8.70521	1.04432	15	8.30052	1.2032	18	7.09171	0.830638	18	16.4746	0.970426	15	23.5234
TRINITY_DN52604_c0_g1	ORF type:5prime_partial; len:135 3-407 (+)	ABK21448	unknown [Picea sitchensis];gi|116791731|gb|ABK26088.1| unknown [Picea sitchensis];gi|224286276|gb|ACN40847.1| unknown [Picea sitchensis]	26.87	3	3	8	134	15.5899	8.99756	0.97736	4	2.5327	0.861974	1		0.853191	3	9.90368	1.09489	4	8.0476	0.990711	1		0.937983	3	7.528	1.0955	4	3.77504	1.12931	1		1.08916	3	5.55717	1.06038	4	6.3952	1.09868	1		1.1339	3	14.8445
TRINITY_DN42638_c2_g3	ORF type:complete; len:299 272-1168 (-)	ABK20973	unknown [Picea sitchensis]	26.85	5	5	27	298	30.9718	8.6167	0.772431	4	20.6436	1.32904	2	11.3723	1.8626	21	8.88009	1.00393	4	4.90247	1.00587	2	0.972218	0.65379	21	10.2558	0.678674	4	6.72817	1.01313	2	6.28761	0.939671	21	7.46313	1.49931	4	11.867	1.088	2	6.82088	1.28211	21	10.927
TRINITY_DN36926_c0_g1	ORF type:complete; len:150 292-741 (+)	#N/A	#N/A	26.85	4	4	10	149	16.0912	8.57275	1.30049	5	4.67204	0.976168	2	27.9914	0.929893	3	18.8153	1.03381	5	20.0014	0.872668	2	3.44244	1.03541	3	11.9575	1.04586	5	5.60011	1.28476	2	9.24846	1.01908	3	22.134	0.934459	5	21.2673	1.09742	2	14.5473	1.13469	3	7.49569
TRINITY_DN40077_c0_g4	ORF type:3prime_partial; len:109 361-684 (+)	ACN40356	unknown [Picea sitchensis]	26.85	1	2	12	108	11.8466	4.29736				0.679439	1		1.52061	1					1.17174	1		0.806823	1					0.7467	1		0.786434	1					1.55223	1		1.60692	1
TRINITY_DN50533_c0_g4	ORF type:5prime_partial; len:191 338-910 (-)	AAF64180	phenylcoumaran benzylic ether reductase homolog TP5 [Tsuga heterophylla]	26.84	3	4	6	190	21.068	5.43994	0.958586	2	47.7049				1.1801	3	15.3874	0.898376	2	3.32829				0.82866	3	10.8347	1.12459	2	11.4792				1.0837	3	2.38696	0.945363	2	7.9656				1.19749	3	13.3497
TRINITY_DN39162_c0_g1	ORF type:complete; len:162 1440-1925 (+)	XP_003626072	polygalacturonase/glycoside hydrolase family protein [Medicago truncatula];gi|355501087|gb|AES82290.1| polygalacturonase/glycoside hydrolase family protein [Medicago truncatula]	26.71	4	4	14	161	17.5206	5.46533	1.00447	5	2.58931	0.939698	5	20.1803	1.35819	4	30.3402	1.03963	5	3.55829	0.953253	5	18.0587	0.943752	4	2.12506	0.956658	5	17.6317	1.11782	5	14.5631	1.01115	4	19.5839	1.07108	5	9.77898	0.970833	5	11.2305	0.92522	4	14.2215
TRINITY_DN50636_c9_g1	ORF type:complete; len:443 3180-4508 (-)	ABK24718	unknown [Picea sitchensis];gi|148910800|gb|ABR18466.1| unknown [Picea sitchensis]	26.7	14	15	74	442	46.6474	5.84619	0.740509	29	20.1375	1.04814	17	11.136	0.645622	25	41.566	0.640776	29	18.8708	0.825514	17	10.5845	1.45574	25	17.6545	1.49292	29	5.91977	0.988004	17	8.81624	1.07762	25	12.7992	0.922603	29	5.41339	0.971794	17	11.1309	0.730652	25	35.0271
TRINITY_DN50013_c0_g1	ORF type:complete; len:713 657-2795 (-)	PIA48025	hypothetical protein AQUCO_01400547v1 [Aquilegia coerulea]	26.69	17	17	44	712	78.3796	5.26221	1.00823	11	6.09304	0.973055	19	9.63431	1.10516	14	25.4401	1.00978	11	21.4559	1.04045	19	12.6152	1.05206	14	19.8509	0.996882	11	10.2516	0.97919	19	11.5604	1.04058	13	12.5959	0.960107	11	11.019	1.00827	19	10.5566	1.05559	12	24.4824
TRINITY_DN34868_c0_g1	ORF type:complete; len:260 609-1388 (-)	ABK24180	unknown [Picea sitchensis]	26.64	5	10	58	259	29.5686	4.81787	1.1341	6	5.73141	1.04963	7	8.34441	1.05177	4	22.1976	1.01844	6	8.58758	1.1093	7	7.51366	0.958103	4	7.87691	0.914339	6	5.14652	0.846211	7	8.98429	0.890157	4	4.27707	0.961319	6	6.71248	1.0292	7	7.2764	1.32477	4	11.771
TRINITY_DN38896_c0_g1	ORF type:complete; len:305 205-1119 (+)	ABK26343	unknown [Picea sitchensis]	26.64	8	8	15	304	32.7833	9.62744	0.862225	5	18.351	0.902575	8	4.78786	0.516643	2	23.4609	0.969796	5	6.57093	1.07246	8	15.0317	1.39306	2	4.8137	1.02325	5	9.9567	1.07731	8	6.98416	1.29338	2	3.775	1.0511	5	5.65449	1.05761	8	7.67073	0.726706	2	10.996
TRINITY_DN44094_c0_g1	ORF type:complete; len:204 1151-1762 (+)	ABK21937	unknown [Picea sitchensis];gi|116791248|gb|ABK25909.1| unknown [Picea sitchensis]	26.6	7	7	26	203	22.5434	7.32764	1.0918	6	11.8712	1.03872	9	3.81372	0.828397	11	21.9178	1.33098	6	1.33061	0.931774	9	7.44692	0.934529	11	8.24692	1.02733	6	7.93752	1.13113	9	12.056	1.07836	11	6.4312	0.882082	6	4.31456	0.990131	9	9.15142	0.917013	11	11.1406
TRINITY_DN45382_c0_g3	ORF type:complete; len:362 129-1214 (+)	ABK23046	unknown [Picea sitchensis]	26.59	7	7	20	361	39.5525	9.05615	1.08481	4	8.87268	0.898088	9	18.1097	1.13959	7	28.945	1.0839	4	12.6039	0.924036	9	18.8591	0.810669	7	25.2483	0.852905	4	5.94925	1.16787	9	8.20322	0.868414	7	17.9851	1.02065	4	5.46081	1.07858	9	5.734	1.06557	7	33.4616
TRINITY_DN49814_c5_g2	ORF type:complete; len:174 502-1023 (-)	ABR17854	unknown [Picea sitchensis]	26.59	5	5	14	173	19.5787	7.82568	0.88431	3	1.71931	0.904995	4	7.5083	0.87509	7	8.82305	1.17899	3	11.0659	1.17098	4	16.8351	1.12729	7	13.5647	0.952351	3	13.4566	0.915147	4	15.9088	1.08295	7	11.3057	1.0225	3	3.0567	1.11101	4	2.90433	1.03105	7	16.5452
TRINITY_DN51308_c2_g2	ORF type:complete; len:317 85-1035 (-)	CAH10840	peroxidase [Picea abies]	26.58	7	7	32	316	33.3554	8.01611	1.28754	9	17.876	1.04651	8	13.754	1.23256	15	13.7839	1.20451	9	11.253	1.0405	8	15.679	0.767209	15	19.857	0.874644	9	6.35797	0.975838	8	13.4392	0.925569	15	14.4933	0.884229	9	19.9413	0.987183	8	11.2036	1.34024	15	10.7001
TRINITY_DN52781_c0_g2	ORF type:complete; len:446 402-1739 (-)	ADE75643	unknown [Picea sitchensis]	26.52	10	10	19	445	47.8588	8.44092	1.14061	8	10.0379	0.940907	7	7.65609	0.931221	4	27.1717	1.05945	8	11.5472	1.04082	7	14.931	1.06677	4	4.70503	0.870642	8	7.72786	1.00959	7	3.94478	1.06053	4	14.6737	0.989377	8	6.13839	1.17223	7	6.78516	1.0902	4	32.2641
TRINITY_DN49762_c2_g3	ORF type:complete; len:808 399-2822 (+)	XP_023916500	cell division cycle protein 48 homolog [Quercus suber];gi|1336379263|gb|POF05530.1| cell division cycle protein 48 like [Quercus suber]	26.52	7	22	51	807	89.8478	5.2876	0.829191	4	12.3654	1.48062	4	6.50454	1.61875	8	71.151	0.938896	4	3.03913	1.06775	4	6.02887	1.0258	8	64.2223	0.676858	4	11.9211	0.766807	4	10.9454	0.865671	8	14.8863	1.09968	4	11.6284	0.898213	4	2.65687	0.888743	8	23.8198
TRINITY_DN51521_c0_g2	ORF type:5prime_partial; len:103 126-434 (-)	ABK24469	unknown [Picea sitchensis]	26.47	2	3	7	102	11.6846	4.64014				1.07259	1		2.5097	3	2.7277				1.30844	1		0.588487	3	0.769473				0.882417	1		0.684007	3	0.65807				0.892397	1		0.835598	3	4.38719
TRINITY_DN51193_c0_g3	ORF type:5prime_partial; len:103 2-310 (+)	KDO76071	hypothetical protein CISIN_1g031804mg [Citrus sinensis];gi|641857327|gb|KDO76072.1| hypothetical protein CISIN_1g031804mg [Citrus sinensis];gi|641857328|gb|KDO76073.1| hypothetical protein CISIN_1g031804mg [Citrus sinensis]	26.47	2	2	8	102	11.7328	5.41455	1.00241	2	14.8805	1.07859	2	31.7823	1.28241	4	147.935	0.931925	2	4.59459	0.978275	2	5.72794	0.892817	4	44.1948	0.891937	2	11.8554	0.951744	2	8.56272	0.996041	4	31.1448	1.16641	2	2.99202	0.968413	2	11.496	0.847607	4	16.4325
TRINITY_DN51067_c0_g1	ORF type:complete; len:107 1118-1438 (+)	ABR17646	unknown [Picea sitchensis]	26.42	2	3	8	106	11.6691	4.91943	0.927498	2	4.74613	0.94751	2	2.22592	0.814289	3	15.2541	0.837127	2	5.55982	0.949055	2	4.49025	1.11206	3	9.74292	1.04848	2	0.805165	0.992659	2	5.5412	1.04791	3	5.99231	0.996777	2	5.03093	0.992251	2	0.784181	0.730368	3	3.08496
TRINITY_DN30309_c0_g1	ORF type:complete; len:179 224-760 (-)	ADE75973	unknown [Picea sitchensis]	26.4	4	4	13	178	19.7847	7.31299	1.15805	5	55.371	1.14292	5	11.4191	1.01909	3	9.49876	1.05215	5	10.3133	0.952208	5	16.6017	0.873102	3	17.3076	1.10086	5	20.4379	0.988474	5	8.81856	1.07448	3	0.926379	0.880749	5	25.2224	0.88647	5	9.8503	0.972864	3	1.71978
TRINITY_DN38609_c0_g1	ORF type:complete; len:164 223-714 (+)	ABK22358	unknown [Picea sitchensis]	26.38	7	7	39	163	18.0763	8.74854	0.99425	15	8.54795	1.04343	13	10.1335	1.06855	11	25.4597	1.08034	15	11.6014	0.795272	13	11.4818	0.897345	11	14.7938	1.18502	15	5.47988	1.09071	13	5.60678	1.03347	11	8.04256	0.95221	15	6.46292	1.00967	13	5.29276	1.33367	11	9.15454
TRINITY_DN38442_c0_g1	ORF type:3prime_partial; len:153 1-456 (-)	XP_015885231	PREDICTED: structural maintenance of chromosomes protein 2-1-like [Ziziphus jujuba];gi|1009135890|ref|XP_015885232.1| PREDICTED: structural maintenance of chromosomes protein 2-1-like [Ziziphus jujuba]	26.32	5	5	14	152	16.945	5.32568	0.907855	2	13.3913	1.18449	6	6.03929	1.2187	4	28.0745	1.38943	2	2.31277	1.24982	6	3.05236	0.835372	4	8.01008	0.732327	2	14.3707	0.867038	6	15.8172	0.925656	4	12.2639	1.11935	2	3.18539	0.943375	6	4.96803	1.27214	4	14.3005
TRINITY_DN17644_c0_g1	ORF type:complete; len:176 199-726 (-)	ABR17318	unknown [Picea sitchensis]	26.29	3	3	4	175	20.163	4.64014	1.23676	2	11.3935	0.977878	1		1.03569	1		0.884249	2	3.4374	0.913376	1		1.02477	1		1.03808	2	1.69154	1.00287	1		1.05287	1		0.928839	2	4.97963	0.996798	1		0.772836	1
TRINITY_DN49411_c1_g2	ORF type:complete; len:256 589-1356 (+)	ACN40915	unknown [Picea sitchensis]	26.27	5	5	11	255	29.736	4.39893	0.910891	6	6.30472	0.930397	3	14.7086	1.11997	2	46.9802	0.757643	6	19.3822	0.942947	3	6.96202	1.16845	2	9.75731	0.961539	6	16.9709	0.849723	3	42.1974	0.88736	2	20.6331	1.09118	6	10.9027	0.934923	3	15.9893	0.865452	2	4.89469
TRINITY_DN51689_c0_g2	ORF type:complete; len:455 410-1612 (-)	ABR18073	unknown [Picea sitchensis]	26.25	9	9	24	400	43.3518	4.88135	0.992499	8	19.9159	0.938096	10	8.49028	0.750185	6	42.2642	0.861093	8	19.3018	0.930002	10	9.22509	1.28371	6	14.0977	1.09774	8	4.30258	1.0201	10	4.18265	0.979851	6	14.3003	1.05432	8	6.72917	0.945371	10	8.70144	0.772161	6	13.6581
TRINITY_DN49620_c0_g1	ORF type:complete; len:782 500-2845 (-)	ACN39811	unknown [Picea sitchensis]	26.25	12	12	37	781	82.2854	6.85889	1.02168	17	12.4581	0.974895	11	18.2516	0.837868	9	12.5322	1.17337	17	8.35679	0.936421	11	13.1467	1.0487	9	14.0836	1.1359	17	5.55237	1.01569	11	10.9353	1.0744	9	5.15954	0.907471	17	5.88357	0.989932	11	10.2257	0.954494	9	17.5411
TRINITY_DN43025_c0_g1	ORF type:complete; len:142 496-921 (-)	AJA33581	late embryogenesis abundant protein LEA7-2 [Pinus tabuliformis]	26.24	3	3	8	141	14.8357	5.65576	1.21418	3	4.69265	0.966185	3	0.492949	1.28562	2	11.2691	1.16342	3	2.76256	0.992192	3	9.38631	0.667326	2	18.7842	0.985053	3	2.55946	1.24819	3	2.88919	1.02035	2	4.4481	0.942458	3	7.82924	0.905689	3	5.5592	0.960375	2	6.72237
TRINITY_DN49299_c0_g2	ORF type:complete; len:577 293-2023 (-)	ABR16458	unknown [Picea sitchensis]	26.22	16	16	42	576	63.064	9.42236	0.872022	16	13.1238	0.886504	9	8.7156	2.11384	17	20.3911	1.08779	16	4.80404	1.05338	9	13.3051	0.680128	17	20.0754	1.08773	16	13.1721	0.947602	9	8.44035	0.889913	17	11.7963	1.00201	16	5.72134	1.17366	9	7.37789	1.01514	17	6.22123
TRINITY_DN50265_c2_g2	ORF type:complete; len:146 301-738 (+)	AIZ74344	polymerase subunit [Pinus massoniana]	26.21	3	3	12	145	16.2663	4.93213	1.08794	4	8.09979	0.92968	4	10.0835	1.20423	4	39.7939	1.08045	4	15.204	1.03898	4	6.0637	0.950283	4	12.1684	0.964635	4	12.4488	0.980397	4	5.29233	0.950578	4	7.14677	0.981053	4	9.28254	0.980926	4	11.1638	1.10671	4	6.0753
TRINITY_DN53198_c1_g3	ORF type:internal; len:249 2-745 (-)	XP_020103079	probable LRR receptor-like serine/threonine-protein kinase At1g56130 isoform X2 [Ananas comosus]	26.21	5	6	17	248	26.857	8.88037	1.18092	4	9.40101	0.924465	8	20.5061	0.919936	4	4.59171	1.38285	4	8.23446	1.16792	8	5.95041	1.0818	4	3.48657	0.781118	4	11.4524	1.33493	8	6.27013	0.781739	4	10.1827	1.05494	4	1.2903	0.923235	8	9.83691	1.33512	4	2.80109
TRINITY_DN42735_c1_g1	ORF type:complete; len:104 185-496 (+)	ABK22260	unknown [Picea sitchensis];gi|148909112|gb|ABR17657.1| unknown [Picea sitchensis]	26.21	3	3	17	103	11.5411	9.39307	1.08254	5	3.33987	0.962342	5	6.41563	1.03139	7	11.8801	1.16109	5	1.19229	0.84034	5	6.70006	0.919973	7	4.75148	1.21654	5	1.87026	1.12162	5	45.5532	1.07769	7	3.50312	0.721846	5	4.57285	0.830955	5	11.6622	0.864539	7	17.7323
TRINITY_DN34395_c0_g1	ORF type:complete; len:379 324-1460 (-)	ADE77882	unknown [Picea sitchensis]	26.19	10	10	31	378	42.3156	5.80811	1.08207	13	6.18076	1.00159	9	10.0874	1.05483	9	16.0888	1.33467	13	8.32917	1.04138	9	6.78591	0.957177	9	4.47819	0.809413	13	14.7865	0.994486	9	7.84748	1.00212	9	15.0749	0.985068	13	5.31283	0.978458	9	5.84686	1.33382	9	16.082
TRINITY_DN47947_c0_g6	ORF type:3prime_partial; len:108 2-322 (-)	ABR18403	unknown [Picea sitchensis]	26.17	3	3	90	107	11.8674	5.84619	0.873272	46	17.8356	0.77218	24	28.7734	0.687398	20	29.0329	0.836905	46	16.0033	0.67413	24	16.9792	1.14568	20	14.4684	1.01879	46	12.3701	1.22064	24	14.9356	1.331	20	5.07522	0.917365	46	13.7426	0.894085	24	10.8885	0.66269	20	22.6505
TRINITY_DN42237_c0_g1	ORF type:complete; len:108 854-1177 (-)	ABK21155	unknown [Picea sitchensis];gi|116781315|gb|ABK22051.1| unknown [Picea sitchensis];gi|224284866|gb|ACN40163.1| unknown [Picea sitchensis]	26.17	2	2	2	107	12.5374	7.51807	0.935267	2	37.5275							1.01439	2	0.780071							1.08149	2	3.17338							0.815119	2	7.26679
TRINITY_DN73489_c0_g1	ORF type:internal; len:108 3-323 (-)	XP_002954296	hypothetical protein VOLCADRAFT_82719 [Volvox carteri f. nagariensis];gi|300260501|gb|EFJ44720.1| hypothetical protein VOLCADRAFT_82719 [Volvox carteri f. nagariensis]	26.17	1	1	3	107	11.7811	8.48486
TRINITY_DN50470_c1_g6	ORF type:complete; len:391 365-1537 (-)	ABR18217	unknown [Picea sitchensis]	26.15	8	8	13	390	41.9419	5.37646	0.944799	7	14.4932	1.01552	5	6.52943	1.58222	1		0.979357	7	3.92523	0.956231	5	10.6757	1.08034	1		1.23659	7	14.3878	1.0401	5	7.86073	0.86171	1		0.997395	7	10.3529	1.126	5	2.07153	1.09042	1
TRINITY_DN45896_c1_g1	ORF type:5prime_partial; len:131 2-394 (+)	AAB66345	calcium binding protein [Pinus taeda]	26.15	5	5	14	130	14.0178	4.55127	0.87121	5	10.1748	0.773714	5	8.95139	1.22286	4	6.80516	0.890985	5	5.21175	1.28654	5	3.85664	0.889203	4	3.3239	0.712887	5	13.0555	0.972699	5	3.81627	0.64301	4	11.9419	1.20786	5	7.14522	0.416912	5	39.11	2.21274	4	4.78742
TRINITY_DN44411_c0_g9	ORF type:complete; len:438 187-1314 (+)	AKR76260	beta-1 tubulin [Dendrobium catenatum]	26.13	1	7	12	375	42.1923	4.86865				1.33125	1								1.09001	1								1.20406	1								0.0699282	1
TRINITY_DN39699_c0_g1	ORF type:complete; len:112 715-1050 (-)	XP_006373548	hypothetical protein POPTR_0016s00290g [Populus trichocarpa];gi|1334281372|gb|PNS97060.1| hypothetical protein POPTR_016G000900v3 [Populus trichocarpa]	26.13	2	2	5	111	12.2817	4.62744	0.948149	3	11.8057	0.98525	1		1.86202	1		0.887243	3	0.383688	0.800893	1		0.797162	1		0.936058	3	12.2818	1.03448	1		0.835446	1		1.0914	3	0.920928	1.08296	1		1.0334	1
TRINITY_DN39261_c0_g1	ORF type:complete; len:204 520-1131 (-)	ABK25871	unknown [Picea sitchensis]	26.11	2	6	25	203	22.5853	7.06396	4.46085	1		1.06518	1					0.414544	1		1.00014	1					0.425258	1		1.08135	1					0.43059	1		0.972961	1
TRINITY_DN45378_c1_g5	ORF type:5prime_partial; len:189 310-876 (-)	AFG50743	hypothetical protein 0_18914_01, partial [Pinus taeda]	26.06	4	4	9	188	21.3171	5.78271	1.06613	3	28.5478	0.462583	4	100.323	0.571811	2	137.469	0.992131	3	2.1364	0.691574	4	31.3596	1.00751	2	26.5162	1.60686	3	33.009	1.93303	4	48.9405	0.765774	2	19.5108	1.00297	3	10.985	1.45878	4	21.4334	0.810468	2	59.899
TRINITY_DN48189_c1_g1	ORF type:3prime_partial; len:101 525-824 (+)	ABK25991	unknown [Picea sitchensis]	26	1	2	7	100	10.9157	5.31299	0.998638	1		0.894858	1					0.88956	1		0.985426	1					0.988115	1		1.2588	1					1.21093	1		1.12269	1
TRINITY_DN41782_c0_g1	ORF type:complete; len:467 293-1693 (-)	ABR18398	unknown [Picea sitchensis]	25.97	15	15	40	466	53.022	6.43018	0.692624	18	14.4403	0.974305	14	10.1162	0.960342	8	47.7425	0.884104	18	9.6253	1.16926	14	4.9298	1.32407	8	14.5967	0.968458	18	5.2621	0.837742	14	10.3587	1.06323	8	17.0035	1.18318	18	7.92567	1.11024	14	5.24551	0.730847	8	30.987
TRINITY_DN43276_c0_g5	ORF type:complete; len:313 209-1147 (+)	ABK26994	unknown [Picea sitchensis]	25.96	7	7	14	312	35.0526	6.90283	1.10208	3	3.88633	0.943634	5	9.96091	0.927084	5	3.26615	1.16793	3	10.611	0.748495	5	7.11221	0.982834	5	13.4761	0.816047	3	23.2236	1.0313	5	14.637	1.1221	6	14.8077	1.00621	3	21.5504	1.06974	5	9.5391	1.07282	5	18.5527
TRINITY_DN39643_c0_g1	ORF type:complete; len:105 163-477 (+)	XP_010102809	N-alpha-acetyltransferase 50 [Morus notabilis];gi|587906035|gb|EXB94137.1| N-alpha-acetyltransferase 50 [Morus notabilis]	25.96	2	2	4	104	11.4428	7.84033	0.923117	2	27.7599				1.19942	2	25.2009	1.2175	2	3.75462				0.911781	2	8.91532	1.02562	2	5.48774				1.01367	2	5.34246	0.972046	2	3.19531				1.12526	2	17.5048
TRINITY_DN47789_c0_g4	ORF type:complete; len:398 123-1316 (+)	ABK22301	unknown [Picea sitchensis]	25.94	11	11	22	397	44.0147	8.76318	1.00551	7	23.1172	0.818877	8	19.4414	1.22107	6	27.0606	1.43792	7	14.836	1.02671	8	10.3083	0.770769	6	22.4335	1.10085	7	18.1273	1.17563	8	20.0718	0.875274	6	11.7598	1.02399	7	20.065	0.959153	8	7.48347	1.46846	6	18.1033
TRINITY_DN46022_c0_g3	ORF type:complete; len:217 880-1530 (-)	ABK21873	unknown [Picea sitchensis]	25.93	3	6	29	216	23.9552	5.50342	1.12205	3	2.12345	0.978364	1		1.05721	1		1.02312	3	1.83779	1.31602	1		1.16108	1		0.963167	3	5.1947	0.875866	1		1.09568	1		0.99634	3	9.54547	1.06588	1		0.924165	1
TRINITY_DN34747_c0_g1	ORF type:complete; len:190 127-696 (+)	XP_023904598	22.0 kDa class IV heat shock protein-like [Quercus suber];gi|1336302050|gb|POE45200.1| 22.7 kda class iv heat shock protein [Quercus suber]	25.93	4	4	6	189	20.9821	6.58057	0.919087	2	4.69691	0.817605	2	26.7132	0.946299	2	9.67919	0.672671	2	5.14424	0.59287	2	6.2752	1.02232	2	8.54034	1.37222	2	10.3265	1.11508	2	12.7979	1.03161	2	0.0849304	0.947734	2	12.7824	1.33597	2	11.0146	0.849678	2	11.9708
TRINITY_DN50303_c0_g3	ORF type:internal; len:163 1-486 (-)	ABK22032	unknown [Picea sitchensis]	25.93	1	4	29	162	17.4267	6.50732	1.29775	4	4.87313	1.19864	5	1.69581	1.45785	10	12.4406	1.27259	4	2.1591	0.931175	5	4.2336	0.753821	10	10.8062	0.946012	4	0.627115	1.18279	5	9.29706	0.903326	10	6.92054	1.03619	4	1.35812	0.995873	5	9.61127	1.32149	10	7.2933
TRINITY_DN48255_c0_g1	ORF type:complete; len:190 2027-2596 (-)	ABR16780	unknown [Picea sitchensis]	25.93	5	5	9	189	21.08	4.97021	0.917241	5	8.63428	0.901179	3	2.01536	0.584018	1		0.902742	5	22.302	1.01565	3	1.04802	1.22723	1		0.99336	5	4.13795	1.10364	3	19.0542	1.0662	1		1.06062	5	1.72818	1.222	3	6.42701	1.09662	1
TRINITY_DN51545_c3_g1	ORF type:complete; len:329 447-1433 (-)	XP_008467310	PREDICTED: probable succinyl-CoA ligase [ADP-forming] subunit alpha, mitochondrial [Cucumis melo]	25.91	8	8	39	328	34.3721	9.0415	0.866483	11	16.6033	0.793787	10	18.408	0.797756	17	33.6902	1.02276	11	13.2561	1.03688	10	15.8054	1.29267	17	19.0148	1.12291	11	9.07278	1.12369	10	17.3883	1.01846	17	21.0706	0.97272	11	3.36421	1.05577	10	14.7813	0.845978	17	20.1551
TRINITY_DN41401_c0_g1	ORF type:complete; len:229 517-1203 (-)	EXB25242	hypothetical protein L484_010109 [Morus notabilis]	25.88	7	7	33	228	25.2219	8.30908	1.25038	11	5.59451	0.991606	12	8.05871	0.762261	10	11.992	1.02755	11	7.48525	0.932062	12	9.06562	0.937961	10	9.20216	1.09092	11	6.62289	1.17486	12	11.8875	1.06688	10	6.84838	0.922786	11	5.11698	0.883832	12	8.79415	1.01825	10	12.7975
TRINITY_DN43340_c0_g1	ORF type:complete; len:438 332-1645 (+)	XP_004303647	PREDICTED: nucleosome assembly protein 1;4-like [Fragaria vesca subsp. vesca]	25.86	10	10	21	437	50.624	4.41162	0.99493	7	13.8379	1.0081	7	3.39525	0.848008	7	42.5838	0.861011	7	8.19724	0.924668	7	7.01002	1.20243	7	13.4127	1.04618	7	3.13581	0.936539	7	13.0451	0.984622	7	16.7057	1.041	7	7.38483	1.0169	7	10.9059	0.909713	7	8.14431
TRINITY_DN38168_c0_g1	ORF type:complete; len:185 141-665 (-)	ABR27721	dirigent-like protein [Picea sitchensis]	25.86	3	3	7	174	18.5203	5.09717	1.28049	3	18.9361	1.32524	1		1.40133	3	12.5596	1.59151	3	2.79814	0.860639	1		0.995466	3	11.7731	0.92661	3	11.9175	0.934439	1		0.978616	3	7.93407	0.998886	3	7.39117	0.969996	1		1.10511	3	4.43954
TRINITY_DN44787_c8_g1	ORF type:complete; len:199 211-807 (+)	ABK26000	unknown [Picea sitchensis]	25.76	9	9	82	198	22.1064	9.74463	1.12209	21	10.2128	0.955675	31	27.2093	1.3626	28	16.1997	1.52676	21	13.0194	1.12165	31	10.1797	0.725419	28	17.5949	0.921662	21	12.3661	1.2808	31	19.6432	0.799645	28	9.9307	0.898849	21	4.59886	0.920969	31	16.8163	1.37408	28	14.8027
TRINITY_DN40447_c0_g1	ORF type:complete; len:409 208-1434 (-)	ABR17236	unknown [Picea sitchensis]	25.74	8	10	43	408	43.5706	5.75732	0.797395	8	22.3418	0.969718	5	3.5914	0.694138	7	8.69301	0.862859	8	8.75165	1.21932	5	10.3643	1.39386	7	5.75688	0.859148	8	14.5684	0.727154	5	25.7846	1.13454	7	1.69944	1.10782	8	4.27187	0.929885	5	2.41951	0.768247	7	20.654
TRINITY_DN41493_c0_g1	ORF type:complete; len:242 845-1570 (+)	ADE75887	unknown [Picea sitchensis]	25.73	6	6	13	241	28.336	8.98291	0.99443	4	11.2501	1.14746	3	1.5454	1.06194	6	15.7429	1.20887	4	8.05319	1.02395	3	4.34565	1.08565	6	22.2526	0.939324	4	23.2218	0.913422	3	8.30846	0.871581	6	3.14583	0.796651	4	5.99507	0.961938	3	0.274912	1.51084	6	4.5175
TRINITY_DN52245_c1_g5	ORF type:internal; len:141 2-421 (-)	ABK26517	unknown [Picea sitchensis]	25.71	3	3	22	140	14.5955	7.82568	1.00326	8	5.91917	0.873771	8	8.4409	0.72309	6	14.4722	0.824872	8	4.6746	0.987904	8	12.0329	1.14519	6	7.17756	1.07358	8	7.3591	1.22195	8	8.48048	1.12598	6	11.4754	1.11768	8	4.17581	0.891976	8	11.3996	0.766104	6	4.59928
TRINITY_DN37490_c0_g2	ORF type:complete; len:406 250-1467 (-)	ABK24381	unknown [Picea sitchensis]	25.68	12	12	23	405	45.2896	4.75439	0.855919	8	5.40416	0.984996	12	6.18694	0.936509	3	16.8991	0.875978	8	7.57426	0.933272	12	3.79169	1.23052	3	6.05853	0.936196	8	14.9878	0.875232	12	8.06803	0.914675	3	0.724625	0.981408	8	11.018	0.877941	12	11.8288	0.826118	3	6.42819
TRINITY_DN49725_c3_g1	ORF type:complete; len:414 589-1830 (-)	ACN40898	unknown [Picea sitchensis]	25.67	8	8	29	413	43.8389	8.35303	1.04189	7	24.4087	0.926586	11	13.1793	0.91189	11	14.1942	0.965602	7	6.4603	0.818738	11	10.6505	0.969883	11	27.3406	1.1127	7	4.23467	1.28895	11	13.3736	1.02291	11	20.9969	0.853383	7	4.72525	1.02414	11	10.8801	1.13576	11	25.4447
TRINITY_DN52352_c0_g2	ORF type:5prime_partial; len:301 396-1298 (-)	ABR16787	unknown [Picea sitchensis]	25.67	6	8	30	300	33.1422	6.85889	1.12767	8	9.3677	1.03068	7	12.7351	0.973882	5	36.1362	0.89005	8	5.88476	0.77193	7	29.2429	0.898711	5	6.12492	1.13079	8	6.22452	1.04009	7	10.6358	1.09941	5	19.2622	1.00123	8	15.9656	0.918956	7	25.8427	1.01004	5	17.5492
TRINITY_DN43640_c0_g1	ORF type:complete; len:340 497-1516 (+)	XP_002963342	hypothetical protein SELMODRAFT_270369 [Selaginella moellendorffii];gi|300168610|gb|EFJ35213.1| hypothetical protein SELMODRAFT_270369 [Selaginella moellendorffii]	25.66	5	9	29	339	37.5555	6.53662	0.859807	11	17.4494	0.92932	5	13.8281	0.780751	3	36.2379	0.974957	11	10.4381	1.06546	5	18.2369	1.19703	3	28.833	1.00986	11	15.4388	0.828164	5	24.6227	1.08845	3	5.45842	0.950049	11	10.3554	1.00577	5	10.0052	0.869464	3	43.1766
TRINITY_DN41876_c0_g1	ORF type:complete; len:118 371-724 (-)	OVA20777	hypothetical protein BVC80_887g64 [Macleaya cordata]	25.64	3	3	3	117	13.2129	7.43018							0.614009	3	33.1383							1.23578	3	23.932							1.18626	3	7.03643							1.00122	3	4.0358
TRINITY_DN35892_c0_g1	ORF type:complete; len:161 198-680 (+)	XP_017246356	PREDICTED: peptidyl-prolyl cis-trans isomerase CYP18-1 [Daucus carota subsp. sativus]	25.62	3	3	5	160	17.4397	7.94287	1.05801	2	4.21603							0.927517	2	25.9368							1.07958	2	3.06016							1.1041	2	8.87529
TRINITY_DN48020_c0_g1	ORF type:complete; len:778 1379-3712 (-)	XP_010265626	PREDICTED: micronuclear linker histone polyprotein-like [Nelumbo nucifera]	25.61	20	20	76	777	83.5926	5.78271	1.17956	21	12.1097	1.17727	32	11.6338	1.36196	23	18.3816	1.09439	21	12.353	1.01593	32	10.4837	0.808119	23	14.2903	0.873537	21	10.5119	0.927533	32	10.5465	0.824359	23	14.1575	0.964451	21	11.7434	1.05676	32	6.34361	1.25334	23	16.6877
TRINITY_DN51899_c1_g1	ORF type:5prime_partial; len:126 3-380 (+)	ABK21250	unknown [Picea sitchensis]	25.6	4	4	31	125	14.0774	7.38623	0.724867	10	17.3873	0.847927	11	9.77544	0.64774	10	30.99	0.769654	10	32.746	1.02618	11	7.9616	1.34206	10	10.776	0.946936	10	13.1468	1.07615	11	5.02421	1.07851	10	14.2139	0.908157	10	8.32922	1.06788	11	1.69962	0.79623	10	10.8226
TRINITY_DN50855_c0_g2	ORF type:complete; len:302 452-1357 (-)	ABK22291	unknown [Picea sitchensis]	25.58	9	9	30	301	33.0468	8.70459	0.942566	7	9.79987	0.975045	11	5.44332	0.787485	12	19.2477	0.896616	7	17.9713	0.989374	11	8.17242	1.17524	12	18.9144	1.25502	7	15.2474	0.945511	11	7.4679	1.06439	12	11.6189	0.92028	7	6.44856	1.09538	11	3.25265	0.89601	12	28.0858
TRINITY_DN42797_c2_g4	ORF type:complete; len:454 35-1363 (+)	ABR16336	unknown [Picea sitchensis]	25.57	9	9	23	442	47.8006	8.26514	0.962711	9	10.8601	0.891702	5	13.4644	0.689371	9	24.1026	0.937307	9	16.6656	1.01616	5	34.6644	1.31232	9	10.4655	1.18337	9	6.02971	0.873612	5	7.8923	1.21427	9	12.7274	0.90292	9	6.51982	1.03318	5	12.4513	0.831313	9	10.9655
TRINITY_DN50639_c0_g1	ORF type:complete; len:134 4765-5166 (-)	YP_008082285	RNA polymerase alpha subunit (chloroplast) [Pinus massoniana];gi|849123496|ref|YP_009154158.1| RNA polymerase alpha subunit (chloroplast) [Pinus taiwanensis];gi|959122966|ref|YP_009183528.1| RNA polymerase alpha subunit (chloroplast) [Pinus tabuliformis];gi|228016017|gb|ACP50856.1| RNA polymerase alpha subunit (chloroplast) [Pinus resinosa];gi|356996918|gb|AET44831.1| RNA polymerase alpha subunit…	25.56	3	3	15	133	14.7138	11.7808	0.996545	3	2.56141	1.1729	5	2.18761	0.920407	7	103.583	1.19211	3	5.66076	1.10922	5	9.16471	0.983521	7	39.5813	0.905078	3	8.42792	0.964963	5	16.9883	1.10905	7	21.6443	1.08535	3	3.50852	1.11635	5	3.85422	0.882743	7	11.2552
TRINITY_DN38344_c0_g1	ORF type:complete; len:224 268-939 (+)	ABK25782	unknown [Picea sitchensis]	25.56	5	5	12	223	24.6964	6.55127	0.867202	3	10.8911	0.950018	4	9.51797	1.18982	5	34.6413	0.716242	3	15.9368	0.825325	4	8.9007	1.26369	5	11.9188	1.34713	3	7.90135	0.949767	4	8.62458	1.17903	5	15.5514	0.941747	3	6.84719	0.960923	4	12.3813	0.808437	5	21.4399
TRINITY_DN49967_c0_g1	ORF type:complete; len:209 293-919 (-)	ACN39810	unknown [Picea sitchensis]	25.48	4	4	25	208	22.5812	8.47021	0.659029	10	30.1438	0.655671	7	14.3231	0.552675	8	27.3978	0.662242	10	13.3674	0.704646	7	8.33093	1.3968	8	6.11134	1.73597	10	14.1482	1.38228	7	19.1735	1.1695	8	9.9167	0.875096	10	10.9741	0.967306	7	5.78176	0.682068	8	13.1128
TRINITY_DN47102_c2_g1	ORF type:complete; len:315 647-1591 (-)	OAE30653	hypothetical protein AXG93_3016s1370 [Marchantia polymorpha subsp. ruderalis]	25.48	9	9	23	314	34.6707	9.12939	0.881778	13	19.8195	0.909461	7	9.23987	0.628405	3	17.0088	0.887979	13	10.3795	0.929537	7	11.3878	1.25547	3	21.5086	0.996662	13	10.2102	0.870424	7	3.81414	1.12487	3	9.04316	0.958116	13	2.68597	1.06524	7	10.2468	0.777873	3	14.9051
TRINITY_DN25473_c0_g1	ORF type:5prime_partial; len:115 140-484 (-)	XP_009773066	PREDICTED: elongation factor 1-alpha, partial [Nicotiana sylvestris]	25.44	1	2	26	114	12.5227	9.80322	0.842787	2	14.7772	1.14867	1		2.93519	4	0.786825	0.802434	2	0.035446	0.960004	1		0.670428	4	1.71712	1.12655	2	4.90752	0.951374	1		0.68187	4	3.16099	1.11722	2	4.38988	1.12062	1		0.934799	4	4.41145
TRINITY_DN51476_c0_g2	ORF type:5prime_partial; len:119 3-359 (+)	ABK26954	unknown [Picea sitchensis]	25.42	3	3	28	118	12.8295	7.98682	0.885753	11	14.155	0.821234	8	7.28957	0.762289	9	30.5658	0.982216	11	10.3012	1.12807	8	4.49592	1.08019	9	14.0464	1.14652	11	6.7781	1.09708	8	9.14545	1.06189	9	14.8403	1.01449	11	6.63554	1.02624	8	9.31882	0.947914	9	18.7222
TRINITY_DN40765_c0_g2	ORF type:3prime_partial; len:186 3-557 (-)	ABK21448	unknown [Picea sitchensis];gi|116791731|gb|ABK26088.1| unknown [Picea sitchensis];gi|224286276|gb|ACN40847.1| unknown [Picea sitchensis]	25.41	3	5	12	185	20.7523	7.53271	1.02277	4	4.1667	1.10693	3	22.5089				0.917007	4	10.2411	0.721794	3	9.37607				1.08721	4	3.08372	1.24439	3	5.73219				1.07668	4	10.1477	0.856086	3	15.5178
TRINITY_DN47356_c0_g2	ORF type:complete; len:470 107-1516 (+)	ABK24670	unknown [Picea sitchensis]	25.37	9	9	28	469	50.0305	9.68604	1.20618	8	3.36761	1.17536	15	8.97489	1.14295	5	8.35396	1.06737	8	9.76124	1.02149	15	11.9629	0.850945	5	8.51047	0.991928	8	11.2408	0.955032	15	9.15513	0.999847	5	16.3903	0.841038	8	18.0928	1.02651	15	4.75124	1.24717	5	7.752
TRINITY_DN40252_c0_g1	ORF type:complete; len:269 367-1173 (-)	ABK23467	unknown [Picea sitchensis]	25.37	7	7	11	268	29.2422	9.05615	0.935196	4	2.69802	0.843316	2	1.96962	2.55113	5	15.362	1.03333	4	9.55367	0.829751	2	8.79562	0.700348	5	12.1082	0.979204	4	6.32723	1.03627	2	18.4259	0.758314	5	8.33076	1.04537	4	1.08512	1.07428	2	1.73505	1.14484	5	12.2204
TRINITY_DN52715_c0_g1	ORF type:5prime_partial; len:210 1-630 (+)	ACN39952	unknown [Picea sitchensis];gi|224285197|gb|ACN40325.1| unknown [Picea sitchensis];gi|224286035|gb|ACN40729.1| unknown [Picea sitchensis]	25.36	5	5	13	209	22.4446	10.3599				1.51052	4	29.6458	2.83503	9	18.1333				1.00246	4	3.75178	0.68739	9	8.2979				0.882039	4	5.11885	0.725866	9	13.3389				0.981531	4	13.4773	0.897618	9	6.38582
TRINITY_DN43279_c0_g2	ORF type:complete; len:222 485-1150 (+)	ABK23439	unknown [Picea sitchensis]	25.34	5	6	16	221	24.4408	8.25049	1.18156	3	12.682	0.873094	6	11.8981	0.917627	3	3.40001	0.942977	3	1.15807	0.947062	6	4.14623	1.11824	3	1.13765	1.1104	3	9.21684	1.09939	6	3.68757	0.947389	3	1.57851	0.924804	3	1.73351	0.92064	6	10.0327	1.02346	3	6.95148
TRINITY_DN38714_c0_g4	ORF type:complete; len:463 220-1608 (-)	ASZ85176	elongation factor 1-alpha [Hylocereus polyrhizus]	25.32	5	10	63	462	50.1091	9.01221	4.42588	3	20.0229	1.28648	2	15.4304				0.46157	3	75.321	1.03473	2	19.2789				0.415904	3	16.9601	1.13207	2	7.66763				0.456508	3	37.7417	0.623186	1
TRINITY_DN28134_c0_g1	ORF type:complete; len:159 96-572 (+)	XP_010260841	PREDICTED: UPF0678 fatty acid-binding protein-like protein At1g79260 isoform X1 [Nelumbo nucifera]	25.32	4	4	7	158	17.5081	6.18896	1.26599	2	24.537	0.983837	2	9.55069	1.00165	3	1.5855	0.808563	2	7.4948	0.882177	2	6.26951	1.03558	3	4.06844	1.16428	2	13.2369	1.20361	2	8.43973	0.965284	3	6.84282	0.880191	2	4.23847	1.03225	2	3.11622	0.960884	3	3.49766
TRINITY_DN50645_c0_g1	ORF type:complete; len:159 414-890 (-)	ABK21815	unknown [Picea sitchensis]	25.32	4	4	6	158	17.9193	7.40088	0.733858	2	4.7819	0.951668	3	5.04934	0.643865	1		0.621417	2	15.7028	0.943428	3	4.56869	1.31208	1		1.48046	2	2.39334	1.00574	3	8.0577	1.16533	1		0.948931	2	4.00759	0.996055	3	2.31243	0.982093	1
TRINITY_DN47884_c0_g7	ORF type:complete; len:309 229-1155 (+)	ABK24117	unknown [Picea sitchensis]	25.32	5	6	12	308	33.0343	8.74854	0.987318	3	3.40697	1.22509	6	9.42883	1.14749	2	31.3117	0.91296	3	3.89181	0.96236	6	15.9499	1.02091	2	28.8345	1.13029	3	1.07164	0.904344	6	8.95709	0.979996	2	3.38309	0.924561	3	4.92105	1.0389	6	5.26626	1.18383	2	10.0883
TRINITY_DN41276_c0_g1	ORF type:complete; len:175 258-782 (+)	XP_006838248	N-terminal acetyltransferase B complex catalytic subunit NAA20 [Amborella trichopoda];gi|548840716|gb|ERN00817.1| hypothetical protein AMTR_s00103p00042330 [Amborella trichopoda]	25.29	4	4	5	174	20.4483	7.97217	1.31288	1		0.96286	3	4.35907	1.43911	1		0.76721	1		1.04744	3	12.7729	0.757979	1		0.741131	1		1.09639	3	5.96643	1.05986	1		1.10102	1		1.06213	3	9.58509	1.02729	1
TRINITY_DN49905_c0_g1	ORF type:complete; len:306 97-1014 (+)	XP_010906197	PREDICTED: isoaspartyl peptidase/L-asparaginase 1 [Elaeis guineensis]	25.25	5	7	31	305	32.213	5.63037	0.945928	6	16.0002	0.817619	8	16.6704	0.84254	8	97.2367	0.921047	6	0.886085	0.952587	8	8.00003	0.988078	8	13.112	1.20393	6	6.83487	1.11762	8	11.3423	1.14732	8	12.8352	0.998724	6	4.20006	1.04047	8	8.09693	0.909825	8	16.5407
TRINITY_DN40344_c0_g1	ORF type:complete; len:207 577-1197 (-)	KHG00618	Heat shock 90-1 -like protein [Gossypium arboreum]	25.24	1	6	21	206	22.7536	4.77979	0.858593	1		1.0181	2	21.7108				0.888925	1		1.21187	2	24.1613				0.79417	1		0.868238	2	21.3193				1.15218	1		1.04998	2	21.8289
TRINITY_DN48776_c0_g4	ORF type:complete; len:318 138-1091 (+)	XP_007014307	PREDICTED: putative glucose-6-phosphate 1-epimerase [Theobroma cacao];gi|1063491840|ref|XP_017982461.1| PREDICTED: putative glucose-6-phosphate 1-epimerase [Theobroma cacao];gi|1063491842|ref|XP_017982462.1| PREDICTED: putative glucose-6-phosphate 1-epimerase [Theobroma cacao]	25.24	8	8	17	317	35.7733	6.90283	0.74495	10	27.9937	0.958946	4	1.69157	0.687477	3	15.3978	0.967436	10	13.6269	1.25731	4	18.4807	1.35536	3	7.91553	0.722525	10	28.9982	0.781655	4	6.37155	1.0668	3	5.76815	1.27217	10	8.43818	1.03606	4	6.38948	0.89621	3	5.53471
TRINITY_DN44538_c0_g1	ORF type:complete; len:207 1706-2326 (-)	XP_020092577	purple acid phosphatase 23 isoform X1 [Ananas comosus]	25.24	5	5	27	206	23.3909	6.80029	0.92629	7	14.7301	1.26076	8	5.42334	1.19873	12	13.8427	1.61425	7	33.6774	1.70965	8	10.0579	0.367505	12	54.8453	1.06072	7	4.68416	1.34974	8	6.87713	1.08307	12	9.80924	0.97722	7	7.83899	0.664355	8	18.4403	0.80562	12	26.8764
TRINITY_DN41105_c0_g1	ORF type:5prime_partial; len:215 636-1280 (-)	ABK25498	unknown [Picea sitchensis];gi|148906036|gb|ABR16177.1| unknown [Picea sitchensis]	25.23	6	6	25	214	24.8637	8.1333	1.06116	11	9.08598	1.31516	9	7.72463	1.13817	5	27.294	1.1284	11	21.2156	0.918258	9	20.0999	1.03254	5	7.57243	1.1091	11	15.6729	1.10247	9	14.7448	0.692693	5	16.2305	1.04633	11	3.71795	0.741982	9	10.4524	0.836387	5	14.9263
TRINITY_DN48982_c1_g1	ORF type:complete; len:390 449-1618 (-)	ABK26048	unknown [Picea sitchensis];gi|224285374|gb|ACN40410.1| unknown [Picea sitchensis]	25.19	9	11	28	389	44.7649	10.1694				1.56329	7	17.1486	2.52962	13	22.4089				0.941967	7	8.46054	0.722709	13	13.7199				0.77741	7	17.5089	0.793157	13	19.9275				0.939909	7	6.57773	1.00339	13	10.9861
TRINITY_DN52867_c0_g1	ORF type:5prime_partial; len:506 1-1518 (+)	ABK24267	unknown [Picea sitchensis]	25.15	12	14	46	505	54.668	6.40479	0.963473	8	10.2853	1.13558	8	10.1035	1.93017	20	15.9278	0.818691	8	16.9974	1.17119	8	8.82162	0.631923	20	32.673	0.925959	8	11.0554	0.963472	8	9.97402	0.974779	20	10.8865	1.02803	8	9.19792	0.965606	8	15.2045	1.22893	20	18.9595
TRINITY_DN50211_c0_g1	ORF type:complete; len:471 639-2051 (+)	ABR17603	unknown [Picea sitchensis]	25.11	11	11	28	470	51.1391	8.1626	0.702035	11	49.479	0.791411	6	17.8298	0.816445	11	57.1613	0.98811	11	6.76714	1.19358	6	9.06663	1.24715	11	25.9517	0.826687	11	15.6132	0.840549	6	11.006	0.850466	11	21.1024	1.19633	11	14.0496	1.16385	6	7.83141	0.921583	11	36.1867
TRINITY_DN34465_c0_g1	ORF type:complete; len:240 657-1376 (-)	ABK22043	unknown [Picea sitchensis]	25.1	7	7	11	239	26.1982	8.30908	1.19649	5	2.12142	1.07151	4	6.1146	0.885898	2	14.1525	1.21121	5	5.67019	0.858521	4	9.37442	1.07457	2	0.39465	1.07484	5	8.81988	1.07097	4	7.73072	1.04595	2	0.574355	0.976076	5	14.1503	0.966808	4	5.99971	0.895623	2	14.6414
TRINITY_DN46919_c0_g1	ORF type:complete; len:317 299-1249 (+)	ACN39991	unknown [Picea sitchensis]	25	9	9	25	316	34.4202	8.55811	0.881078	5	19.0613	1.02348	8	7.5454	1.09161	12	53.83	1.02502	5	43.3228	1.01266	8	11.0563	1.15051	12	15.7786	1.04327	5	11.1588	1.03495	8	11.6584	0.990269	12	10.2785	1.10478	5	9.40875	1.03484	8	7.84064	0.92917	12	11.0137
TRINITY_DN41279_c0_g1	ORF type:complete; len:133 314-712 (-)	ABK24507	unknown [Picea sitchensis]	25	2	2	5	132	14.7275	9.37842	1.27506	1		1.23532	1		1.19887	2	32.7213	1.2115	1		0.649815	1		0.908228	3	15.4926	0.795244	1		0.989045	1		1.12044	2	2.33469	1.12035	1		1.02647	1		1.13015	2	24.7575
TRINITY_DN35341_c0_g1	ORF type:complete; len:321 276-1238 (-)	ABK22279	unknown [Picea sitchensis]	25	8	8	16	320	34.6189	8.73389	1.26077	2	106.298	0.876994	7	14.7664	0.703	6	16.4325	0.857285	2	2.41339	0.90402	7	8.7617	1.27309	7	17.9937	1.21229	2	40.7994	1.03314	7	7.12979	1.2791	7	14.9884	1.0125	2	9.55944	1.03837	7	18.1666	1.09178	6	14.474
TRINITY_DN37617_c0_g1	ORF type:complete; len:365 427-1521 (+)	XP_011625442	uncharacterized protein LOC18439853 isoform X1 [Amborella trichopoda];gi|1173122118|ref|XP_020526460.1| uncharacterized protein LOC18439853 isoform X1 [Amborella trichopoda]	25	7	7	15	364	39.3251	5.85889	1.00314	8	7.08457	0.777247	4	3.43132	0.846863	3	1.72036	1.19029	8	8.19369	1.16463	4	4.69558	1.02569	3	6.13947	1.06034	8	5.36299	0.869787	4	8.19989	1.14659	3	1.45881	0.846188	8	17.5623	1.0459	4	2.01507	1.19611	3	11.7021
TRINITY_DN44203_c1_g2	ORF type:3prime_partial; len:137 1-408 (-)	ABK22559	unknown [Picea sitchensis];gi|224284794|gb|ACN40127.1| unknown [Picea sitchensis]	25	3	3	9	136	14.5073	7.76709	0.947014	4	3.02699	1.02542	5	4.97068				1.37202	4	9.73242	0.947586	5	7.11695				1.10194	4	7.85792	1.12507	5	5.3024				0.939767	4	5.57739	0.876503	5	11.195
TRINITY_DN40317_c0_g1	ORF type:complete; len:197 1156-1746 (-)	ABR16557	unknown [Picea sitchensis]	25	4	4	13	196	21.4175	8.82178	0.807916	7	32.8003	0.971253	2	4.36935	0.613913	4	19.5148	0.888669	7	10.5703	0.988451	2	9.2951	1.3496	4	10.8689	1.19433	7	13.222	1.10231	2	9.67132	1.33782	4	4.24714	0.988508	7	1.58549	1.0711	2	4.31198	0.692922	4	9.08774
TRINITY_DN47062_c0_g2	ORF type:complete; len:193 283-861 (+)	ABK22771	unknown [Picea sitchensis];gi|116784348|gb|ABK23310.1| unknown [Picea sitchensis];gi|116792554|gb|ABK26412.1| unknown [Picea sitchensis];gi|148907989|gb|ABR17114.1| unknown [Picea sitchensis];gi|224286326|gb|ACN40871.1| unknown [Picea sitchensis]	25	4	4	14	192	22.204	9.78857	1.1387	4	8.9067	1.19955	4	5.85051	1.07729	6	12.9296	1.17438	4	4.65822	1.16887	4	6.46108	0.93362	6	11.2355	0.927919	4	8.75844	0.920543	4	12.7793	1.05571	6	3.84608	0.918168	4	2.27722	0.914265	4	1.18525	1.14972	6	9.63951
TRINITY_DN47474_c2_g1	ORF type:complete; len:153 554-1012 (+)	ABK21059	unknown [Picea sitchensis];gi|148908768|gb|ABR17490.1| unknown [Picea sitchensis]	25	4	5	45	152	16.3394	9.08545	1.25146	9	9.13015	1.03553	9	10.4839	1.13038	20	8.60697	1.38827	9	3.73702	1.0196	9	1.28218	0.906268	20	5.10315	1.20192	9	12.587	1.06076	9	19.4076	1.04065	20	4.83578	0.781403	9	8.51553	1.04298	9	9.69052	1.17576	20	13.4323
TRINITY_DN47715_c0_g4	ORF type:internal; len:109 1-324 (+)	ABK20906	unknown [Picea sitchensis];gi|116789762|gb|ABK25373.1| unknown [Picea sitchensis];gi|224286778|gb|ACN41092.1| unknown [Picea sitchensis]	25	4	4	33	108	12.7276	7.88428	1.07956	6	6.5608	0.919974	15	8.19579	0.786393	12	6.12097	1.03727	6	8.63526	0.825019	15	2.69735	0.959264	12	17.6838	1.02209	6	6.1981	1.20217	15	13.8183	1.14418	12	8.7149	0.941676	6	10.3087	1.05277	15	8.9443	1.05397	12	17.0899
TRINITY_DN49996_c4_g1	ORF type:5prime_partial; len:197 3-593 (+)	ACN39769	unknown [Picea sitchensis]	25	5	5	40	196	20.9594	4.70361	0.784669	14	15.0013	0.648183	7	8.49905	0.65938	19	12.422	1.18538	14	13.5716	0.895256	7	9.54041	0.979168	19	17.6632	1.21092	14	7.9396	1.34655	7	11.2358	1.06663	19	10.8209	1.03011	14	4.95601	1.1581	7	3.96277	1.18509	19	9.97268
TRINITY_DN51739_c2_g1	ORF type:complete; len:438 185-1498 (-)	OVA15654	Phospholipase C [Macleaya cordata]	24.94	9	9	55	437	46.8749	5.71924	1.11908	15	12.802	0.957056	17	10.0158	1.13628	23	14.2467	1.2573	15	14.3131	0.987456	17	16.3058	0.730575	23	28.454	1.0383	15	6.38144	1.19525	17	3.25263	1.01188	23	10.2469	0.901329	15	5.99757	0.979036	17	8.66539	1.61662	23	21.7102
TRINITY_DN52492_c0_g1	ORF type:complete; len:242 299-1024 (+)	ABR16083	unknown [Picea sitchensis]	24.9	7	7	22	241	27.2786	4.94482	1.09777	11	8.71827	0.847396	7	24.1741	0.666025	4	22.1114	0.864321	11	9.99947	0.635536	7	9.52036	1.06169	4	9.76975	1.18612	11	9.11033	0.983288	7	14.2187	1.14164	4	10.7124	0.999855	11	8.77723	1.17997	7	16.1958	0.860377	4	41.0994
TRINITY_DN51961_c1_g1	ORF type:complete; len:254 25-786 (+)	ADE76411	unknown [Picea sitchensis]	24.9	5	6	14	253	28.1284	9.20264	1.10278	4	13.2978	1.05052	3	9.97101	0.963301	5	7.14894	0.91193	4	7.48618	1.14236	3	6.47729	1.12491	5	10	0.928032	4	13.0336	0.949823	3	17.4081	1.03919	5	4.68474	1.01206	4	3.80711	1.09166	3	4.68698	0.787641	5	17.0717
TRINITY_DN51467_c0_g1	ORF type:complete; len:439 395-1711 (+)	ABK24288	unknown [Picea sitchensis]	24.89	11	12	78	438	47.2999	8.41162	0.79226	17	18.2569	0.874535	19	19.7174	0.726196	32	41.6467	1.08121	17	12.4276	1.3575	19	13.7204	1.25657	32	9.67264	0.751061	17	21.2736	0.832692	19	14.1161	1.08264	32	6.75086	1.10073	17	10.8924	0.963828	19	7.1738	0.741134	32	19.7903
TRINITY_DN40224_c0_g1	ORF type:complete; len:194 389-970 (-)	ABK21144	unknown [Picea sitchensis]	24.87	4	4	6	193	21.5799	5.52881	1.20688	4	4.56531	0.981332	1		0.781243	1		1.17661	4	13.1999	0.650057	1		1.24689	1		0.905752	4	9.34785	1.01124	1		1.12533	1		0.929126	4	7.07926	0.847873	1		0.563531	1
TRINITY_DN37000_c0_g1	ORF type:complete; len:371 201-1313 (-)	BAX09098	aldose 1-epimerase [Cryptomeria japonica]	24.86	9	9	22	370	41.1439	9.93506	1.07934	8	12.4418	1.15415	9	13.9736	0.773927	5	7.66016	1.22693	8	13.212	1.31455	9	15.2092	1.01494	5	27.8881	0.817455	8	19.4703	0.894254	9	10.4109	1.07025	5	2.06233	1.21927	8	5.49608	1.10609	9	0.371165	0.764918	5	13.5081
TRINITY_DN42471_c0_g2	ORF type:complete; len:186 1-558 (-)	ABK23991	unknown [Picea sitchensis]	24.86	5	5	130	185	19.9232	9.77393	1.35598	35	7.24191	1.24014	40	9.86858	1.51205	55	10.5583	1.47756	35	11.0103	0.961318	40	8.58764	0.620313	55	15.0278	0.884591	35	7.08495	1.18235	40	9.69923	0.758913	55	11.3074	1.01467	35	5.08233	0.798953	40	11.8146	1.45081	55	8.29929
TRINITY_DN45540_c0_g1	ORF type:complete; len:162 749-1234 (-)	ABK23674	unknown [Picea sitchensis]	24.84	4	4	18	161	17.8068	6.1001	0.894237	7	27.7846	1.02526	7	16.2347	0.718086	3	4.59486	0.715677	7	18.3592	0.847817	7	16.1795	1.26187	3	2.81865	1.26774	7	4.76382	1.34117	7	16.4596	1.0559	3	11.159	0.9152	7	7.14464	0.98228	7	25.6327	0.748738	3	10.0601
TRINITY_DN9108_c0_g1	ORF type:complete; len:150 308-757 (+)	PIA39955	hypothetical protein AQUCO_02600418v1 [Aquilegia coerulea]	24.83	4	4	4	149	17.1311	9.84717	0.988964	2	1.38258	0.806161	2	0.750875				0.916856	2	10.1307	0.749935	2	27.3629				1.24897	2	4.81764	0.93744	2	11.4597				1.03954	2	4.25554	1.65762	2	28.4659
TRINITY_DN42226_c0_g2	ORF type:5prime_partial; len:235 2-706 (+)	ABR16787	unknown [Picea sitchensis]	24.79	3	5	16	234	25.4494	5.10986	1.20172	7	6.91771	0.993022	3	3.09865	0.717057	1		1.07567	7	25.2977	0.799669	3	6.42044	1.08842	1		1.23553	7	7.92365	1.16356	3	10.3866	1.11146	1		0.944905	7	7.4278	1.12213	3	5.99161	0.758744	1
TRINITY_DN48966_c0_g1	ORF type:complete; len:110 818-1147 (-)	XP_022881267	60S ribosomal protein L24-like [Olea europaea var. sylvestris]	24.77	3	3	5	109	12.277	10.6968	1.04683	2	19.7611	1.77768	1		1.76083	2	55.5594	1.05591	2	1.23301	1.00689	1		0.890394	2	19.7552	0.765668	2	8.56626	0.729142	1		1.35699	2	17.9739	0.94009	2	14.3282	1.04285	1		0.782006	2	1.18313
TRINITY_DN47059_c0_g2	ORF type:5prime_partial; len:106 1-318 (+)	XP_022027221	probable glutamate carboxypeptidase LAMP1 [Helianthus annuus];gi|1191678167|gb|OTG30130.1| putative peptidase M28 family protein [Helianthus annuus]	24.76	2	2	6	105	11.4758	5.021	1.25651	2	4.45251	0.785544	2	27.8982	1.29998	2	39.3495	1.13297	2	26.2532	0.993428	2	3.64089	0.825605	2	37.5746	0.879232	2	11.4403	0.967768	2	1.27641	0.856175	2	25.8033	1.01894	2	2.96588	1.12669	2	8.79062	1.32085	2	38.0209
TRINITY_DN50552_c0_g1	ORF type:complete; len:688 1388-3451 (-)	XP_021641031	heterogeneous nuclear ribonucleoprotein Q-like isoform X1 [Hevea brasiliensis];gi|1217003287|ref|XP_021641032.1| heterogeneous nuclear ribonucleoprotein Q-like isoform X1 [Hevea brasiliensis];gi|1217003289|ref|XP_021641034.1| heterogeneous nuclear ribonucleoprotein Q-like isoform X1 [Hevea brasiliensis]	24.75	15	15	48	687	75.7913	5.8335	1.05207	14	27.4756	1.3382	25	26.9921	1.43218	9	37.1351	0.931326	14	8.80245	0.941911	25	18.8335	0.779028	9	22.8379	1.00387	14	22.3551	0.888017	25	13.9521	0.878477	9	8.20226	0.820579	14	15.9453	0.945818	25	20.8188	1.19908	9	31.1285
TRINITY_DN2658_c0_g1	ORF type:complete; len:187 215-775 (-)	ADE76328	unknown [Picea sitchensis]	24.73	4	4	10	186	20.4781	8.26514	1.21834	4	11.4767	0.975874	2	5.21314	0.827943	4	13.86	1.18759	4	8.3282	1.04956	2	4.17765	1.21497	4	17.6857	1.14342	4	8.04136	0.93547	2	6.85553	1.15293	4	8.86177	0.818304	4	24.9395	0.943289	2	14.9533	0.914711	4	3.69049
TRINITY_DN52216_c0_g1	ORF type:complete; len:171 1128-1640 (-)	ABR18115	unknown [Picea sitchensis]	24.71	3	3	10	170	18.7615	4.89404	0.618514	1		0.96158	2	20.0213	2.25647	7	6.21661	0.770369	1		0.999991	2	4.80447	0.756337	7	21.1285	0.977893	1		0.910153	2	9.83813	0.83956	7	10.7251	1.1827	1		1.12271	2	7.93016	1.12441	7	6.12388
TRINITY_DN51244_c0_g1	ORF type:internal; len:155 3-464 (+)	AJP06306	HSP [Pinus tabuliformis]	24.68	2	5	22	154	17.5871	5.85889	0.890608	2	15.7824	0.999628	2	13.822				0.721426	2	55.2027	0.800547	2	19.2455				1.18179	2	27.312	0.9584	2	7.04091				1.17335	2	4.95573	1.17695	2	15.3886
TRINITY_DN47172_c1_g1	ORF type:complete; len:317 283-1233 (+)	XP_010271648	PREDICTED: heme-binding-like protein At3g10130, chloroplastic [Nelumbo nucifera]	24.68	6	6	14	316	35.415	8.19189	0.929371	6	3.71285	0.79292	2	15.0352	0.878726	6	25.8448	0.724309	6	18.5262	1.14714	2	17.8585	1.05132	6	24.1342	1.03034	6	2.6429	1.03516	2	40.4958	0.911489	6	6.97272	0.937658	6	18.9552	0.952909	2	4.63052	1.00519	6	14.1428
TRINITY_DN34255_c0_g1	ORF type:complete; len:556 518-2185 (-)	ABR18277	unknown [Picea sitchensis]	24.68	10	12	19	555	60.6522	7.13721	0.789447	6	8.25909	0.836762	4	3.92501	0.863902	7	36.9717	1.1757	6	6.10084	1.17376	4	18.3544	0.911998	7	33.2372	0.948224	6	9.6836	0.864143	4	16.7518	1.02232	7	8.12602	1.06215	6	1.96014	1.0694	4	2.92056	1.14473	7	22.7569
TRINITY_DN51103_c1_g1	ORF type:complete; len:309 629-1555 (-)	ACN40838	unknown [Picea sitchensis]	24.68	2	8	52	308	35.3864	6.44287	0.837762	2	18.6813	1.02194	4	5.13166	0.697174	1		1.04689	2	3.04033	1.17446	4	6.89096	1.29215	1		0.828435	2	27.2773	0.878741	4	25.8467	1.10909	1		1.14486	2	8.34582	0.990069	4	10.2919	0.798899	1
TRINITY_DN48877_c2_g1	ORF type:complete; len:305 432-1346 (+)	#N/A	#N/A	24.67	7	7	19	304	33.5444	4.7417	1.25606	6	3.56432	1.24496	6	7.61896	1.43305	7	51.6703	1.07545	6	10.5637	0.620904	6	6.20852	0.91157	7	16.5719	1.03999	6	1.87718	1.24248	6	8.04646	1.00705	7	10.8648	0.882964	6	2.66751	0.765862	6	9.44868	0.733773	7	6.49286
TRINITY_DN41530_c0_g1	ORF type:complete; len:204 255-866 (+)	ABK21496	unknown [Picea sitchensis]	24.63	5	5	13	203	22.676	9.36377	1.07885	6	2.76871	0.898738	2	6.47097	0.790575	5	43.6715	0.918552	6	6.71727	0.846092	2	6.73576	1.08614	5	14.0462	1.166	6	7.2254	1.15052	2	4.98786	1.07222	5	25.2043	0.934494	6	1.41621	1.00985	2	6.84663	0.963054	5	10.7419
TRINITY_DN40663_c0_g1	ORF type:complete; len:127 361-741 (-)	ABK21104	unknown [Picea sitchensis]	24.6	3	3	11	126	14.7412	4.4624				1.03644	6	5.44297	1.82573	5	34.0845				0.827783	6	12.7097	0.883866	5	17.5089				1.14048	6	5.91315	0.88878	5	8.57356				0.977153	6	7.81945	1.089	5	13.8401
TRINITY_DN39441_c0_g3	ORF type:complete; len:123 501-869 (+)	ADM76129	Ras-related protein-like protein, partial [Picea sitchensis];gi|306014153|gb|ADM76130.1| Ras-related protein-like protein, partial [Picea sitchensis];gi|306014155|gb|ADM76131.1| Ras-related protein-like protein, partial [Picea sitchensis];gi|306014157|gb|ADM76132.1| Ras-related protein-like protein, partial [Picea sitchensis];gi|306014159|gb|ADM76133.1| Ras-related protein-like protein, partial […	24.59	1	4	19	122	13.7641	7.07861				0.86463	1		1.05865	1					1.15055	1		1.01822	1					0.748561	1		1.04665	1					1.15017	1		1.07852	1
TRINITY_DN43657_c2_g8	ORF type:complete; len:455 301-1584 (-)	XP_010249286	PREDICTED: magnesium-chelatase subunit ChlI, chloroplastic-like [Nelumbo nucifera]	24.59	10	10	30	427	47.0385	6.37939	0.714327	5	4.4586	0.87143	3	6.29298	2.40884	22	7.45436	0.694454	5	7.64146	1.05061	3	1.01959	0.680554	22	11.6609	1.12139	5	1.5515	0.876436	3	4.08727	0.801488	22	5.01867	0.943209	5	4.95091	0.973065	3	9.64828	1.0366	22	10.0792
TRINITY_DN48961_c0_g2	ORF type:complete; len:339 380-1396 (-)	XP_010253010	PREDICTED: glycerophosphodiester phosphodiesterase GDPDL4-like [Nelumbo nucifera]	24.56	6	6	32	338	36.7127	5.98584	0.977124	12	19.1676	0.981452	7	14.3934	1.05481	12	10.3053	1.24474	12	11.5007	1.06966	7	12.0671	0.807948	12	13.0466	0.992442	12	12.4515	1.02842	7	17.6503	0.960379	12	8.71729	1.09235	12	8.94455	0.956671	7	5.47098	1.7174	12	17.049
TRINITY_DN41347_c0_g1	ORF type:complete; len:282 72-917 (+)	ACN39917	unknown [Picea sitchensis]	24.56	8	8	32	281	30.7118	9.71533	0.879647	11	16.7093	0.961573	9	19.9039	0.549467	12	23.9782	0.921873	11	22.3467	0.816583	9	12.9847	1.26023	12	16.0326	1.068	11	11.4438	0.98676	9	10.7308	1.2725	12	16.1301	0.957643	11	9.30056	1.30393	9	10.9727	0.75549	12	45.3526
TRINITY_DN39441_c0_g1	ORF type:complete; len:217 296-946 (+)	ACN39961	unknown [Picea sitchensis];gi|224284508|gb|ACN39987.1| unknown [Picea sitchensis]	24.54	3	5	20	216	24.0782	8.23584				1.10455	2	1.87421	1.21502	3	7.25481				1.10735	2	5.14388	0.942546	3	26.2434				0.920944	2	8.26552	0.939603	3	4.14719				0.971884	2	5.801	1.16445	3	4.45806
TRINITY_DN36520_c0_g1	ORF type:complete; len:405 316-1530 (-)	ABK25148	unknown [Picea sitchensis]	24.5	12	12	33	404	44.4101	7.84033	0.777732	11	31.241	0.896377	9	3.83243	0.889742	13	51.4635	0.897846	11	7.77121	1.35769	9	5.41923	1.31904	13	24.8019	0.903658	11	13.7541	0.858408	9	8.7666	0.977716	13	8.09643	1.11171	11	4.34033	1.10471	9	3.64295	0.854502	13	19.856
TRINITY_DN43932_c0_g3	ORF type:complete; len:201 378-980 (+)	ABK21222	unknown [Picea sitchensis];gi|116790907|gb|ABK25786.1| unknown [Picea sitchensis]	24.5	3	4	8	200	22.1102	7.91357	1.30471	3	3.65691	1.02458	3	7.58546				0.955234	3	5.45532	0.984859	3	12.4342				0.876355	3	6.58143	1.01368	3	10.0154				1.02916	3	2.86658	1.05225	3	0.797787
TRINITY_DN33778_c0_g1	ORF type:complete; len:152 334-789 (-)	ADE77638	unknown [Picea sitchensis]	24.5	3	3	16	151	17.5378	4.84326	1.51963	1		1.11745	11	13.8344	1.3732	4	47.9292	1.01048	1		0.874226	11	25.4125	0.819022	4	3.37057	0.844006	1		1.30869	11	7.6213	1.0421	4	6.54668	1.06668	1		0.861545	11	20.3378	0.75354	4	11.7624
TRINITY_DN49584_c1_g5	ORF type:3prime_partial; len:344 3-1031 (-)	ABK26409	unknown [Picea sitchensis]	24.49	6	8	51	343	38.5515	8.06006	0.966212	11	13.5981	0.852564	15	6.50249	0.740131	18	18.2429	1.10575	11	7.74812	1.16425	15	11.211	1.01089	18	7.21299	1.03778	11	7.64938	1.03062	15	10.889	1.05133	18	6.61993	0.968433	11	13.5242	1.09276	15	6.2567	1.00124	18	15.7706
TRINITY_DN51251_c6_g1	ORF type:complete; len:185 479-1033 (-)	AIZ74342	ADP-ribosylation factor [Pinus massoniana]	24.46	3	3	7	184	20.6286	8.14795	0.893196	3	2.85986	0.96133	2	1.34478	0.790691	2	23.3599	0.929238	3	6.24085	0.978793	2	11.4274	1.0549	2	5.70127	1.02086	3	6.00686	0.970005	2	13.035	1.12839	2	1.76304	1.11562	3	6.70107	1.09105	2	1.33672	1.05503	2	11.1928
TRINITY_DN52549_c1_g4	ORF type:3prime_partial; len:177 102-629 (+)	AFV46216	hypothetical protein, partial [Scutellaria baicalensis]	24.43	1	4	35	176	19.3158	8.5874	0.537065	1		0.671784	1		0.457194	1		0.70192	1		0.512252	1		1.82204	1		0.652606	1		0.926823	1		1.03023	1		1.26845	1		1.16598	1		0.393538	1
TRINITY_DN36096_c0_g1	ORF type:complete; len:132 317-712 (-)	ADE77733	unknown [Picea sitchensis]	24.43	3	3	5	131	15.4141	5.5542				1.08143	4	3.62591	1.1333	1					0.879826	4	5.98981	0.972839	1					1.06992	4	6.09374	0.96413	1					0.918486	4	8.081	0.910968	1
TRINITY_DN49686_c0_g1	ORF type:complete; len:824 235-2706 (+)	XP_006849050	heat shock protein 90-6, mitochondrial [Amborella trichopoda];gi|548852523|gb|ERN10631.1| hypothetical protein AMTR_s00028p00187760 [Amborella trichopoda]	24.42	16	17	48	823	92.1797	5.14795	0.694509	10	13.8423	0.996311	19	13.7963	1.00979	14	90.3837	0.917166	10	16.2575	1.15912	19	18.5606	1.24137	14	32.5301	0.79766	10	12.3641	0.804384	19	17.2832	0.966598	14	22.2116	1.08493	10	10.498	1.07082	19	9.60932	0.852795	14	16.527
TRINITY_DN41255_c0_g5	ORF type:complete; len:719 549-2705 (+)	ACS28225	phenylalanine ammonia-lyase [Pinus massoniana]	24.37	13	17	50	718	78.2862	6.16357	1.21795	16	6.90873	0.939603	16	16.4398	0.990707	10	22.7492	1.20283	16	9.28032	1.01144	16	9.18735	0.70395	10	24.953	1.05696	16	4.18127	0.854898	16	12.9472	0.970045	10	8.60791	0.808456	16	7.47944	1.22419	16	11.9984	1.62911	10	18.1289
TRINITY_DN52249_c0_g3	ORF type:internal; len:157 1-468 (-)	ABK23082	unknown [Picea sitchensis];gi|116793651|gb|ABK26828.1| unknown [Picea sitchensis]	24.36	4	4	18	156	17.8617	6.37939	0.818962	7	17.2518	0.830275	9	15.1366	0.691977	2	18.2709	0.786691	7	8.21766	0.948715	9	10.934	1.51302	2	11.7692	1.13038	7	10.8839	1.24415	9	16.2146	0.905339	2	2.76979	1.06642	7	4.04129	0.903182	9	10.5183	1.11242	2	11.0809
TRINITY_DN33013_c0_g1	ORF type:internal; len:108 1-321 (+)	XP_023921743	glyceraldehyde-3-phosphate dehydrogenase, cytosolic-like [Quercus suber]	24.3	1	3	13	107	11.5409	4.84326							2.65105	7	3.50948							0.655865	7	1.93738							0.798253	7	3.22222							0.959011	7	4.03091
TRINITY_DN43879_c1_g5	ORF type:5prime_partial; len:211 331-963 (-)	ABD52129	dirigent protein pDIR18 [Picea glauca]	24.29	3	4	44	210	23.259	8.42627	1.40284	10	11.5509	1.02388	14	4.48278	1.31281	8	16.3959	1.12055	10	8.71739	0.761098	14	13.8262	0.810516	8	19.2608	0.904351	10	11.5303	0.996387	14	10.9546	1.00598	8	6.95993	0.850558	10	4.68145	0.961908	14	5.06591	1.36644	8	30.1499
TRINITY_DN36850_c0_g2	ORF type:complete; len:207 250-870 (+)	ABK25331	unknown [Picea sitchensis];gi|224284327|gb|ACN39899.1| unknown [Picea sitchensis]	24.27	5	5	12	206	22.8423	5.10986	0.932338	3	17.0483	1.02192	3	5.31808	0.949324	6	15.4	0.93226	3	11.4978	0.947219	3	1.06612	1.10228	6	10.3933	0.786656	3	7.62199	1.00624	3	13.7713	0.965821	6	15.7588	1.12468	3	4.39134	1.01981	3	7.89254	0.95869	6	5.86824
TRINITY_DN53132_c1_g2	ORF type:internal; len:104 3-311 (+)	ACN40000	unknown [Picea sitchensis]	24.27	2	3	33	103	11.0036	9.67139	0.506228	11	30.8886	0.70722	10	20.252	0.473977	6	44.3666	0.69196	11	7.10428	0.943917	8	23.3894	1.41037	6	13.5811	1.38395	11	6.58756	1.15354	10	23.3944	1.14228	6	2.30305	0.804974	11	6.72175	1.10107	10	24.4426	0.802855	6	8.84456
TRINITY_DN47048_c1_g2	ORF type:complete; len:296 1181-1975 (-)	ABK21318	unknown [Picea sitchensis]	24.24	6	6	25	264	29.5228	9.20264	1.05429	7	22.1421	0.969773	10	7.37174	0.671774	8	20.964	0.825931	7	11.7516	0.868592	10	10.0276	1.18891	8	8.54298	1.27146	7	6.83426	1.16849	10	17.9694	1.18661	8	9.3325	0.907389	7	10.3647	1.02208	10	5.44449	0.885019	8	13.7546
TRINITY_DN52045_c0_g1	ORF type:complete; len:331 1809-2801 (-)	ABK24293	unknown [Picea sitchensis];gi|148908526|gb|ABR17374.1| unknown [Picea sitchensis]	24.24	9	9	30	330	36.0375	7.2251	0.779752	5	4.5461	0.85149	8	6.75252	2.02301	17	27.4726	0.9101	5	6.98173	0.772593	8	8.08777	0.704075	17	11.6469	1.77054	5	3.29457	1.06298	8	9.30995	0.918159	17	20.9449	0.797615	5	8.01073	1.07082	8	8.05632	1.09029	17	5.00176
TRINITY_DN38785_c0_g1	ORF type:complete; len:133 514-912 (-)	ABK21928	unknown [Picea sitchensis];gi|224286850|gb|ACN41128.1| unknown [Picea sitchensis]	24.24	4	4	28	132	14.2419	4.7417	1.02361	10	3.67313	0.91264	9	9.44597	0.761192	9	14.1014	0.993154	10	14.9397	0.848138	9	18.7442	1.16158	9	19.0938	1.39581	10	20.5399	1.19716	9	8.64268	1.20584	9	4.57698	0.819501	10	12.171	0.953508	9	13.5567	0.882215	9	20.6625
TRINITY_DN45543_c0_g1	ORF type:complete; len:257 141-911 (+)	XP_021989544	translation initiation factor IF3-2, chloroplastic-like [Helianthus annuus];gi|1191660280|gb|OTG12250.1| putative translation initiation factor 3 [Helianthus annuus]	24.22	5	5	25	256	28.1628	9.92041	1.09866	9	9.12798	0.980923	8	7.56912	0.833451	8	41.6698	0.942622	9	15.8571	0.894367	8	8.43481	1.19944	8	14.3585	1.43173	9	16.389	1.26822	8	3.63176	1.28694	8	12.0466	0.954885	9	16.6641	1.12026	8	8.59147	0.684753	8	7.14757
TRINITY_DN49722_c0_g4	ORF type:complete; len:187 234-794 (-)	ABK25113	unknown [Picea sitchensis]	24.19	3	3	6	186	16.737	11.5903	1.49233	3	10.3731	1.1586	2	15.2809	1.82995	1		1.05279	3	4.14314	1.08409	2	2.90378	0.713078	1		0.992442	3	3.43155	0.666871	2	0.0445549	0.679495	1		0.757545	3	1.29142	0.874704	2	21.8847	1.37537	1
TRINITY_DN41297_c0_g5	ORF type:internal; len:241 1-720 (+)	ABR15470	sucrose synthase [Pinus taeda]	24.17	6	6	16	240	27.7125	5.99854	1.10398	7	15.8182	1.20904	5	34.846	1.10427	4	0.960003	1.32097	7	19.2512	0.958531	5	1.84686	1.16963	4	1.84523	0.941922	7	11.6927	0.808899	5	18.3256	1.05141	4	3.33332	1.12891	7	19.9776	1.05745	5	7.98018	1.08375	4	6.6316
TRINITY_DN43813_c0_g1	ORF type:complete; len:267 93-803 (+)	ABK26947	unknown [Picea sitchensis]	24.15	6	6	20	236	26.2868	6.23975	0.675372	6	18.36	0.852588	7	6.56675	0.626341	7	4.4878	1.00319	6	7.66577	1.13377	7	6.18572	1.05603	7	11.4757	0.883155	6	5.16649	1.10111	7	2.48086	1.12093	7	4.72004	1.3589	6	5.01099	1.04519	7	4.47069	1.10168	7	21.2395
TRINITY_DN38431_c0_g1	ORF type:complete; len:266 117-914 (+)	ADE77887	unknown [Picea sitchensis]	24.15	6	7	61	265	29.2679	9.33447	0.984905	14	17.6497	1.0382	14	11.201	0.736356	15	15.3192	0.736285	14	20.4997	0.910866	14	15.5907	1.23055	15	13.1143	1.05756	14	5.61547	1.15195	14	9.93069	0.881613	15	12.4804	1.04827	14	3.88208	0.953218	14	8.87411	0.906106	15	14.4791
TRINITY_DN47400_c0_g1	ORF type:complete; len:287 808-1668 (-)	ABR16418	unknown [Picea sitchensis]	24.13	2	6	7	286	32.2986	5.69385	0.863604	2	15.835							0.903867	2	3.20912							0.930872	2	11.896							0.992363	2	0.028091
TRINITY_DN46783_c1_g11	ORF type:5prime_partial; len:109 3-329 (+)	AHZ62759	drought response protein [Picea wilsonii]	24.07	2	2	45	108	11.3781	4.75439	1.29528	11	11.8132	1.06079	15	8.1921	1.029	16	29.0368	1.06139	11	6.28322	0.603358	15	22.3154	0.855842	16	15.4803	1.02603	11	19.2255	1.39142	15	10.1648	1.08192	16	7.302	0.890493	11	10.0332	0.989782	16	14.0951	0.842643	10	46.9724
TRINITY_DN46794_c0_g2	ORF type:complete; len:309 379-1305 (+)	ABK21549	unknown [Picea sitchensis]	24.03	6	7	15	308	33.1408	7.53271	1.04369	4	10.1293	0.968096	3	24.5134	0.66625	4	16.5616	0.846948	4	3.30285	0.590925	3	0.0799221	1.0175	4	18.3272	1.35202	4	13.0053	0.842202	3	4.11614	1.14902	4	13.6806	0.930361	4	4.06116	1.13511	3	8.49181	0.741472	4	16.3689
TRINITY_DN49602_c0_g1	ORF type:complete; len:234 116-817 (-)	ALH22539	expansin A1-like protein [Pinus radiata]	24.03	6	6	11	233	25.1284	8.42627	1.18367	5	2.18546	0.908259	3	14.101	0.969944	3	0.969248	1.06302	5	18.1445	0.95072	3	9.07706	1.00561	3	8.10152	1.07021	5	1.52173	1.09071	3	5.62515	1.10844	3	7.54721	0.911765	5	4.04512	1.07097	3	15.2368	1.01413	3	9.06823
TRINITY_DN43417_c0_g1	ORF type:5prime_partial; len:226 1013-1690 (-)	ABK24131	unknown [Picea sitchensis]	24	5	5	28	225	24.6777	9.0708	0.989438	13	16.1426	1.02803	8	13.7725	0.885647	7	24.7671	0.956389	13	17.9783	0.99005	8	5.20862	1.1807	7	5.22378	1.12054	13	7.04745	0.952785	8	6.15452	1.04688	7	3.65967	0.850251	13	7.58063	0.933251	8	7.05026	0.994848	7	11.8872
TRINITY_DN42078_c0_g2	ORF type:complete; len:364 101-1192 (+)	XP_004493165	PREDICTED: uncharacterized protein LOC101508429 [Cicer arietinum];gi|502107128|ref|XP_004493166.1| PREDICTED: uncharacterized protein LOC101508429 [Cicer arietinum]	23.97	8	8	31	363	40.5687	7.51807	0.888171	11	26.2735	0.863601	12	6.91405	0.928175	8	96.8207	0.811439	11	15.9345	0.980865	12	8.68145	1.09356	8	15.4535	1.13399	11	12.8538	1.1659	12	10.3335	1.09616	8	9.38574	0.934844	11	9.18373	1.08593	12	10.8872	0.968567	8	8.78201
TRINITY_DN49317_c1_g1	ORF type:3prime_partial; len:243 272-997 (+)	ANI24113	actin, partial [Leymus chinensis]	23.97	1	4	51	242	26.6614	5.09717
TRINITY_DN51163_c2_g3	ORF type:complete; len:122 332-697 (+)	AAB96829	water deficit stress inducible protein LP3-2, partial [Pinus taeda]	23.97	1	4	29	121	13.7467	6.46826	1.03723	3	1.51297	0.614486	3	25.4015	0.553803	2	12.0064	0.786447	3	5.44003	0.705411	3	0.356546	1.49805	2	8.44676	0.278555	3	10.9438	0.68942	3	2.83644	0.638898	2	10.1765	0.949093	3	1.65313	0.588879	3	19.4666	0.843215	2	5.43092
TRINITY_DN50007_c1_g3	ORF type:5prime_partial; len:264 3-794 (+)	CAA78900	Lhcb5 protein [Pinus sylvestris];gi|1093837|prf||2104448A Lhcb5 gene	23.95	5	5	45	263	28.3127	6.3667	1.22023	4	9.81413	1.66039	6	41.4487	1.5264	35	18.8526	0.934268	4	8.79698	0.854364	6	9.46592	0.675671	35	17.4438	0.709096	4	22.1734	0.82222	6	22.0045	0.871242	35	10.8666	1.34469	4	5.43211	0.864824	6	12.5846	1.40326	35	21.7127
TRINITY_DN52637_c0_g1	ORF type:3prime_partial; len:469 495-1898 (+)	ACN39965	unknown [Picea sitchensis]	23.93	7	9	27	468	49.9605	9.27588	0.782906	6	14.1988	1.00231	3	5.02636	1.8982	16	16.2189	0.726144	6	18.3195	1.05152	3	1.97134	0.670188	16	17.5645	1.06135	6	2.90542	0.812692	3	3.29942	0.925014	16	11.166	1.00794	6	6.4295	1.1335	3	0.848015	1.15825	16	7.90097
TRINITY_DN46191_c1_g1	ORF type:5prime_partial; len:164 355-846 (-)	ABG46324	putative pectin methylesterase, partial [Picea abies]	23.93	4	4	23	163	18.191	9.40771	1.21116	6	6.0525	0.877776	10	12.5358	0.929858	7	8.68243	1.03678	6	10.9064	1.18115	10	21.431	0.822959	7	16.3711	0.949565	6	7.30867	1.09298	10	16.8633	0.926722	7	8.44117	0.934504	6	3.50864	0.943283	10	7.21253	1.2132	7	9.18754
TRINITY_DN46904_c0_g2	ORF type:complete; len:164 470-961 (+)	ABR17632	unknown [Picea sitchensis]	23.93	2	3	8	163	18.0623	7.41553	0.860005	1		1.06064	2	1.82226	0.996463	3	7.95917	1.19543	1		0.906322	2	0.464489	0.9784	3	17.4398	1.05003	1		1.04904	2	0.602814	1.16726	3	18.6396	1.03786	1		1.13664	2	3.96487	1.16602	3	7.68319
TRINITY_DN46938_c0_g10	ORF type:complete; len:332 227-1132 (-)	AKR76260	beta-1 tubulin [Dendrobium catenatum]	23.92	1	6	12	301	34.4216	4.85596				1.36553	3	9.79079							1.05371	3	1.05791							1.07883	3	6.65876							0.205669	3	47.7533
TRINITY_DN47908_c1_g1	ORF type:complete; len:495 392-1876 (+)	ABK24467	unknown [Picea sitchensis]	23.89	9	10	36	494	52.4313	8.51416	1.08836	9	14.5505	0.980177	11	11.2503	0.976318	15	11.3718	0.989808	9	6.60241	0.880553	11	11.9415	1.00415	15	13.6767	1.06934	9	5.95835	1.09135	11	14.8545	1.00597	15	15.4201	1.05389	9	7.48188	1.00592	11	5.402	1.01551	15	20.3276
TRINITY_DN37962_c0_g1	ORF type:complete; len:395 143-1327 (+)	AJA33578	late embryogenesis abundant protein LEA4-3 [Pinus tabuliformis]	23.86	9	9	18	394	42.4718	5.32568	1.0203	3	6.07711	0.927727	8	7.32357	1.32644	7	10.0148	1.40801	3	12.2828	1.09174	8	10.6766	0.730052	7	23.658	0.786795	3	8.90721	1.18386	8	18.7194	0.875142	7	12.5352	1.31737	3	5.41998	0.965189	8	14.7225	1.79712	7	20.067
TRINITY_DN47818_c0_g4	ORF type:complete; len:257 832-1602 (+)	ADE76294	unknown [Picea sitchensis]	23.83	3	4	10	256	28.4668	6.31592	0.84969	5	7.58392	1.00851	2	10.0962	0.681427	2	30.8184	0.908656	5	4.46328	0.988675	2	3.23082	1.20114	2	11.0173	0.907199	5	9.2028	0.801526	2	1.25833	1.03609	2	14.5224	1.06762	5	6.56437	0.952965	2	5.11661	0.87579	2	50.3177
TRINITY_DN39081_c0_g1	ORF type:complete; len:341 376-1398 (+)	XP_010250407	PREDICTED: U2 small nuclear ribonucleoprotein A&apos; isoform X2 [Nelumbo nucifera]	23.82	6	6	13	340	38.2649	4.66553	1.03227	3	1.787	0.958172	6	8.64565	1.22963	4	58.7806	0.896163	3	2.67454	0.872339	6	11.0019	0.999124	4	20.0687	1.18676	3	2.98347	1.11948	6	7.7345	0.943484	4	12.006	0.955753	3	0.21461	0.809721	6	10.5121	0.986732	4	18.0109
TRINITY_DN51096_c1_g5	ORF type:complete; len:178 119-652 (+)	ABK23983	unknown [Picea sitchensis];gi|116788932|gb|ABK25055.1| unknown [Picea sitchensis]	23.73	7	7	26	177	19.6853	9.75928	0.965168	5	2.52871	1.1766	14	9.99615	0.881143	7	7.12499	1.26353	5	12.3496	1.00795	14	16.4688	1.01301	7	4.52344	0.828203	5	14.8644	0.809983	14	12.7727	1.16811	7	10.3882	0.996885	5	1.6242	1.03701	14	8.231	0.822147	7	14.1629
TRINITY_DN50470_c1_g3	ORF type:complete; len:473 325-1743 (+)	XP_015895853	PREDICTED: chromo domain-containing protein LHP1 [Ziziphus jujuba]	23.73	9	9	25	472	52.7015	5.13525	1.02778	5	23.1958	1.07235	12	12.3247	1.28616	8	25.6439	0.986445	5	13.4744	0.944089	12	7.68859	0.941855	8	13.9322	1.08532	5	8.13817	0.981346	12	13.2622	0.986404	8	7.96192	1.01893	5	7.16919	0.96523	12	11.4647	1.25153	8	8.5071
TRINITY_DN45713_c3_g1	ORF type:complete; len:844 886-3417 (-)	XP_015955850	probable methyltransferase PMT26 [Arachis duranensis]	23.72	20	22	46	843	94.7729	5.09717	1.44885	7	5.45335	1.32238	18	18.2541	1.63129	19	10.5629	1.21772	7	6.98251	0.926153	18	10.3755	0.62234	19	29.7785	0.993322	7	9.90564	0.903032	18	15.145	0.819345	19	12.1892	0.780121	7	17.4345	0.964598	18	8.45511	1.76149	19	13.2306
TRINITY_DN47444_c0_g1	ORF type:3prime_partial; len:174 341-859 (+)	ABK26701	unknown [Picea sitchensis]	23.7	5	5	20	173	18.149	5.021	0.981906	7	12.5732	1.17401	8	20.7524	0.866275	5	13.6022	1.02267	7	6.1442	1.08024	8	6.70725	1.141	5	9.31914	0.914949	7	3.32089	0.930421	8	20.7678	1.02258	5	6.66579	1.11914	7	8.57661	0.896763	8	8.12019	1.02689	5	20.3231
TRINITY_DN50054_c2_g3	ORF type:complete; len:499 189-1685 (-)	ABR16352	unknown [Picea sitchensis]	23.69	10	10	37	498	56.4944	5.35107	0.978836	11	6.7995	0.814823	16	6.02557	0.928071	10	13.5179	1.15594	11	13.6984	0.97646	16	9.33589	0.887677	10	23.257	0.960146	11	4.62615	1.12637	16	22.1685	0.904706	10	9.02506	1.03873	11	16.8204	1.08889	16	7.03581	1.14028	10	15.5122
TRINITY_DN47879_c0_g2	ORF type:complete; len:516 876-2423 (-)	ABK25011	unknown [Picea sitchensis]	23.69	12	12	44	515	57.3169	4.67822	1.00759	14	10.7733	1.02776	16	13.981	1.13998	14	19.3346	0.937764	14	9.01449	1.04591	16	8.07874	1.10547	14	11.4617	0.916904	14	7.89296	0.90833	16	15.4788	0.970487	14	10.7562	1.02314	14	8.14204	0.8866	16	14.0339	0.870062	14	13.7324
TRINITY_DN45800_c1_g1	ORF type:complete; len:360 485-1564 (-)	XP_010259654	PREDICTED: electron transfer flavoprotein subunit alpha, mitochondrial [Nelumbo nucifera]	23.68	6	6	20	359	37.7866	7.03467	0.890432	8	10.2365	0.767536	7	8.45464	0.758586	5	3.64149	0.727298	8	12.8821	0.925655	7	6.48041	1.20321	5	1.20804	1.1515	8	36.0163	1.19502	7	4.74373	1.07427	5	16.2324	0.95802	8	6.70423	1.13734	7	3.90209	0.776283	5	17.2905
TRINITY_DN31512_c0_g1	ORF type:internal; len:166 3-497 (-)	XP_001764384	predicted protein [Physcomitrella patens];gi|1333474447|gb|PNR47081.1| hypothetical protein PHYPA_014201 [Physcomitrella patens]	23.64	2	2	2	165	19.1069	9.94971	5.16264	1		1.00823	1					0.28529	1		1.0136	1					0.282346	1		1.11799	1					0.355753	1		0.391022	1
[truncated: 3,291 more rows]
