# Supplementary material for: Proteomic Insight into the Symbiotic Relationship of Pinus massoniana Lamb and Suillus luteus towards Developing Al-Stress Resistance
Source: Life (Basel). 2021 Feb 23;11(2):177. doi: 10.3390/life11020177 (PMC7926926; doi:10.3390/life11020177)
Supplement: Supplementary file 1 [file life-11-00177-s001.zip › Supplementary Table 2.xlsx]

## Sheet: Sheet1
	Supplementary Table 2. Differential protein expressed in CK-04 Vs CK-0 with corrosponding GO annotations
	Protein IDs	Protein Name	CK-04/CK-0	t test p value	GO annotations
1	TRINITY_DN52906_c0_g4	unknown [Picea sitchensis]	3.23527	0.00775545	GO:0005975(BP:carbohydrate metabolic process);GO:0006108(BP:malate metabolic process);GO:0055114(BP:oxidation-reduction process);GO:0046554(MF:malate dehydrogenase (NADP+) activity)
2	TRINITY_DN50016_c1_g2	unknown [Picea sitchensis]	2.6123	0.0358845	GO:0009056(BP:catabolic process);GO:0043170(BP:macromolecule metabolic process);GO:0016798(MF:hydrolase activity, acting on glycosyl bonds)
3	TRINITY_DN52906_c0_g1	unknown [Picea sitchensis]	2.60676	0.00553472	GO:0005975(BP:carbohydrate metabolic process);GO:0006108(BP:malate metabolic process);GO:0055114(BP:oxidation-reduction process);GO:0046554(MF:malate dehydrogenase (NADP+) activity)
4	TRINITY_DN52423_c0_g1	unknown [Picea sitchensis]	2.10764	0.0147565	GO:0009052(BP:pentose-phosphate shunt, non-oxidative branch);GO:0044262(BP:cellular carbohydrate metabolic process);GO:0019323(BP:pentose catabolic process);GO:0005829(CC:cytosol);GO:0004750(MF:ribulose-phosphate 3-epimerase activity);GO:0046872(MF:metal ion binding)
5	TRINITY_DN46165_c0_g1	unknown [Picea sitchensis];gi|116787593|gb|ABK24569.1| unknown [Picea sitchensis];gi|116787654|gb|ABK24594.1| unknown [Picea sitchensis];gi|116789956|gb|ABK25450.1| unknown [Picea sitchensis];gi|116791694|gb|ABK26074.1| unknown [Picea sitchensis]	1.9786	0.0255955	GO:0006096(BP:glycolytic process);GO:0004332(MF:fructose-bisphosphate aldolase activity)
6	TRINITY_DN49486_c2_g1	hypothetical protein AXG93_2015s1180 [Marchantia polymorpha subsp. ruderalis]	1.87964	6.76063e-05	GO:0008152(BP:metabolic process);GO:0042578(MF:phosphoric ester hydrolase activity)
7	TRINITY_DN45666_c0_g1	probable inactive shikimate kinase like 2, chloroplastic [Amborella trichopoda]	1.84343	0.0134643	GO:0009073(BP:aromatic amino acid family biosynthetic process);GO:0019632(BP:shikimate metabolic process);GO:0004765(MF:shikimate kinase activity);GO:0000287(MF:magnesium ion binding)
8	TRINITY_DN50789_c7_g1	piezo-type mechanosensitive ion channel homolog isoform X5 [Amborella trichopoda]	1.83896	0.0266329	GO:0016020(CC:membrane)
9	TRINITY_DN52263_c0_g1	unknown [Picea sitchensis]	1.73229	0.0377184	GO:0055085(BP:transmembrane transport);GO:0006021(BP:inositol biosynthetic process);GO:0008654(BP:phospholipid biosynthetic process);GO:0016021(CC:integral component of membrane);GO:0042626(MF:ATPase activity, coupled to transmembrane movement of substances);GO:0004512(MF:inositol-3-phosphate synthase activity);GO:0005524(MF:ATP binding)
10	TRINITY_DN52406_c0_g1	unknown [Picea sitchensis]	1.7215	0.0244334	GO:0006096(BP:glycolytic process);GO:0030955(MF:potassium ion binding);GO:0004743(MF:pyruvate kinase activity);GO:0000287(MF:magnesium ion binding);GO:0016301(MF:kinase activity)
11	TRINITY_DN47422_c1_g1	unknown [Picea sitchensis]	1.71902	0.0170952	GO:0016491(MF:oxidoreductase activity)
12	TRINITY_DN46202_c0_g1	unknown [Picea sitchensis]	1.69636	0.0285889	GO:0055114(BP:oxidation-reduction process);GO:0016491(MF:oxidoreductase activity)
13	TRINITY_DN51195_c0_g1	unknown [Picea sitchensis]	1.66928	0.0266836	GO:0009058(BP:biosynthetic process);GO:0006520(BP:cellular amino acid metabolic process);GO:0009941(CC:chloroplast envelope);GO:0010319(CC:stromule);GO:0009570(CC:chloroplast stroma);GO:0048046(CC:apoplast);GO:0005739(CC:mitochondrion);GO:0042802(MF:identical protein binding);GO:0030170(MF:pyridoxal phosphate binding);GO:0004069(MF:L-aspartate:2-oxoglutarate aminotransferase activity);GO:0080130(…
14	TRINITY_DN52787_c0_g1	phosphoglycerate kinase 1 [Pinus pinaster]	1.66783	0.00233677	GO:0006096(BP:glycolytic process);GO:0004618(MF:phosphoglycerate kinase activity)
15	TRINITY_DN46342_c0_g1	unknown [Picea sitchensis]	1.66298	0.0111633	GO:0055114(BP:oxidation-reduction process);GO:0010181(MF:FMN binding)
16	TRINITY_DN49981_c0_g2	unknown [Picea sitchensis]	1.65344	0.00289295	GO:0042026(BP:protein refolding);GO:0044434(CC:chloroplast part);GO:0005524(MF:ATP binding)
17	TRINITY_DN48547_c0_g1	Tyrosine-tRNA ligase, bacterial-type [Trema orientalis]	1.63526	0.0138906	GO:0006412(BP:translation);GO:0043039(BP:tRNA aminoacylation);GO:0043231(CC:intracellular membrane-bounded organelle);GO:0044444(CC:cytoplasmic part);GO:0097159(MF:organic cyclic compound binding);GO:0004812(MF:aminoacyl-tRNA ligase activity);GO:1901363(MF:heterocyclic compound binding)
18	TRINITY_DN43626_c0_g1	unknown [Picea sitchensis]	1.63064	0.0240235	GO:0046872(MF:metal ion binding)
19	TRINITY_DN40501_c0_g1	unknown [Picea sitchensis]	1.61098	0.0346627	GO:0009813(BP:flavonoid biosynthetic process);GO:0045430(MF:chalcone isomerase activity)
20	TRINITY_DN52536_c0_g2	unknown [Picea sitchensis]	1.6086	0.00956931	GO:0042026(BP:protein refolding);GO:0005737(CC:cytoplasm);GO:0005524(MF:ATP binding)
21	TRINITY_DN40100_c0_g1	unknown [Picea sitchensis]	1.59738	0.0214101	GO:0055114(BP:oxidation-reduction process);GO:0016491(MF:oxidoreductase activity);GO:0005507(MF:copper ion binding)
22	TRINITY_DN52187_c2_g1	unknown [Picea sitchensis]	1.58773	0.0138557	GO:0016491(MF:oxidoreductase activity)
23	TRINITY_DN52804_c0_g4	unknown [Picea sitchensis]	1.5833	0.0439115	GO:0008233(MF:peptidase activity)
24	TRINITY_DN49009_c0_g2	unknown [Picea sitchensis]	1.57466	0.0491782	GO:0003824(MF:catalytic activity)
25	TRINITY_DN48813_c1_g1	unknown [Picea sitchensis]	1.57319	0.0447521	GO:0006508(BP:proteolysis);GO:0009570(CC:chloroplast stroma);GO:0004252(MF:serine-type endopeptidase activity)
26	TRINITY_DN44051_c0_g1	unknown [Picea sitchensis];gi|224284132|gb|ACN39803.1| unknown [Picea sitchensis];gi|224284764|gb|ACN40112.1| unknown [Picea sitchensis]	1.55562	0.0472902	GO:0006096(BP:glycolytic process);GO:0009570(CC:chloroplast stroma);GO:0004332(MF:fructose-bisphosphate aldolase activity)
27	TRINITY_DN41219_c0_g3	pyridoxal phosphate (PLP)-dependent aspartate aminotransferase superfamily [Klebsormidium nitens]	1.54466	0.043511	-
28	TRINITY_DN51467_c0_g1	unknown [Picea sitchensis]	1.54421	0.00897862	GO:0055114(BP:oxidation-reduction process);GO:0050660(MF:flavin adenine dinucleotide binding);GO:0016491(MF:oxidoreductase activity)
29	TRINITY_DN43853_c0_g1	unknown [Picea sitchensis]	1.54025	0.0094309	GO:0019318(BP:hexose metabolic process);GO:0030246(MF:carbohydrate binding);GO:0004034(MF:aldose 1-epimerase activity)
30	TRINITY_DN40866_c0_g1	unknown [Picea sitchensis]	1.53782	0.0267274	GO:0008152(BP:metabolic process);GO:0016747(MF:transferase activity, transferring acyl groups other than amino-acyl groups)
31	TRINITY_DN50356_c0_g1	unknown [Picea sitchensis]	1.53751	0.00264052	GO:0006520(BP:cellular amino acid metabolic process);GO:0009058(BP:biosynthetic process);GO:0030170(MF:pyridoxal phosphate binding);GO:0004069(MF:L-aspartate:2-oxoglutarate aminotransferase activity);GO:0080130(MF:L-phenylalanine:2-oxoglutarate aminotransferase activity)
32	TRINITY_DN51594_c1_g1	unknown [Picea sitchensis]	1.5311	0.00272034	GO:0015986(BP:ATP synthesis coupled proton transport);GO:0045261(CC:proton-transporting ATP synthase complex, catalytic core F(1));GO:0046961(MF:proton-transporting ATPase activity, rotational mechanism);GO:0046933(MF:proton-transporting ATP synthase activity, rotational mechanism)
33	TRINITY_DN48320_c2_g1	unknown [Picea sitchensis]	1.52679	0.00177926	GO:0006564(BP:L-serine biosynthetic process);GO:0055114(BP:oxidation-reduction process);GO:0051287(MF:NAD binding);GO:0004617(MF:phosphoglycerate dehydrogenase activity);GO:0016597(MF:amino acid binding)
34	TRINITY_DN51597_c1_g1	HSP70-type chaperone 26 [Prunus persica var. persica]	1.51144	0.000735582	GO:0006457(BP:protein folding);GO:0005524(MF:ATP binding);GO:0051082(MF:unfolded protein binding)
35	TRINITY_DN52787_c0_g4	phosphoglycerate kinase 1 [Pinus massoniana]	1.5019	0.0228976	GO:0006096(BP:glycolytic process);GO:0004618(MF:phosphoglycerate kinase activity)
36	TRINITY_DN36764_c0_g1	unknown [Picea sitchensis]	1.49216	0.0151794	GO:0008152(BP:metabolic process);GO:0016746(MF:transferase activity, transferring acyl groups)
37	TRINITY_DN39862_c0_g1	unknown [Picea sitchensis]	1.4884	0.0140097	GO:0006457(BP:protein folding);GO:0051050(BP:positive regulation of transport);GO:0009506(CC:plasmodesma);GO:0016020(CC:membrane);GO:0005829(CC:cytosol);GO:0005524(MF:ATP binding);GO:0051082(MF:unfolded protein binding);GO:0044183(MF:protein binding involved in protein folding)
38	TRINITY_DN50211_c0_g1	unknown [Picea sitchensis]	1.48442	0.0124022	GO:0009089(BP:lysine biosynthetic process via diaminopimelate);GO:0030170(MF:pyridoxal phosphate binding);GO:0010285(MF:L,L-diaminopimelate aminotransferase activity)
39	TRINITY_DN41880_c0_g1	PREDICTED: uncharacterized protein LOC104592125 isoform X1 [Nelumbo nucifera]	1.48315	0.0421639	-
40	TRINITY_DN43813_c0_g1	unknown [Picea sitchensis]	1.48215	0.0115887	GO:0004364(MF:glutathione transferase activity)
41	TRINITY_DN45161_c0_g1	unknown [Picea sitchensis]	1.48187	0.0111591	GO:0006526(BP:arginine biosynthetic process);GO:0016310(BP:phosphorylation);GO:0009536(CC:plastid);GO:0034618(MF:arginine binding);GO:0003991(MF:acetylglutamate kinase activity)
42	TRINITY_DN52676_c0_g1	putative alpha-xylosidase [Pinus pinaster]	1.48173	0.0281375	GO:0003824(MF:catalytic activity)
43	TRINITY_DN52496_c0_g2	unknown [Picea sitchensis]	1.48091	0.0273375	GO:0050662(MF:coenzyme binding);GO:0003824(MF:catalytic activity)
44	TRINITY_DN44315_c1_g1	PREDICTED: MAR-binding filament-like protein 1-1 [Nelumbo nucifera]	1.48028	0.0239719	-
45	TRINITY_DN44592_c0_g5	hypothetical protein PHYPA_005267 [Physcomitrella patens]	1.47422	0.00474374	-
46	TRINITY_DN42039_c0_g2	unknown [Picea sitchensis]	1.47152	0.0120206	-
47	TRINITY_DN42082_c0_g1	unknown [Picea sitchensis]	1.46726	0.000271687	GO:0008270(MF:zinc ion binding)
48	TRINITY_DN49853_c10_g1	unknown [Picea sitchensis]	1.46351	0.0149724	GO:0006413(BP:translational initiation);GO:0010207(BP:photosystem II assembly);GO:0009534(CC:chloroplast thylakoid);GO:0003743(MF:translation initiation factor activity)
49	TRINITY_DN49996_c4_g1	unknown [Picea sitchensis]	1.46246	0.0289281	-
50	TRINITY_DN48618_c0_g2	unknown [Picea sitchensis]	1.46117	0.0293589	-
51	TRINITY_DN46617_c0_g1	6-phosphogluconate dehydrogenase, decarboxylating 1, chloroplastic isoform X1 [Citrus clementina];gi|557541679|gb|ESR52657.1| hypothetical protein CICLE_v10019859mg [Citrus clementina]	1.45615	0.0392464	GO:0016491(MF:oxidoreductase activity)
52	TRINITY_DN46327_c1_g1	unknown [Picea sitchensis]	1.4536	0.0233579	GO:0019752(BP:carboxylic acid metabolic process);GO:0030170(MF:pyridoxal phosphate binding);GO:0016831(MF:carboxy-lyase activity)
53	TRINITY_DN44945_c1_g2	unknown [Picea sitchensis]	1.45067	0.0462163	GO:0006835(BP:dicarboxylic acid transport);GO:0035674(BP:tricarboxylic acid transmembrane transport);GO:0005618(CC:cell wall);GO:0016021(CC:integral component of membrane);GO:0005739(CC:mitochondrion);GO:0009506(CC:plasmodesma);GO:0009941(CC:chloroplast envelope);GO:0005774(CC:vacuolar membrane);GO:0015142(MF:tricarboxylic acid transmembrane transporter activity);GO:0005310(MF:dicarboxylic acid t…
54	TRINITY_DN49366_c2_g2	acetolactate synthase small subunit 2, chloroplastic [Durio zibethinus]	1.42703	0.0317072	GO:0008152(BP:metabolic process)
55	TRINITY_DN50514_c0_g2	phosphomevalonate kinase, peroxisomal isoform X1 [Amborella trichopoda];gi|1173140266|ref|XP_020520514.1| phosphomevalonate kinase, peroxisomal isoform X1 [Amborella trichopoda]	1.42685	0.0125775	GO:0016301(MF:kinase activity);GO:0000166(MF:nucleotide binding)
56	TRINITY_DN16220_c0_g1	unknown [Picea sitchensis]	1.42338	0.0432756	GO:0044205(BP:'de novo' UMP biosynthetic process);GO:0006207(BP:'de novo' pyrimidine nucleobase biosynthetic process);GO:0004590(MF:orotidine-5'-phosphate decarboxylase activity);GO:0004588(MF:orotate phosphoribosyltransferase activity)
57	TRINITY_DN50674_c0_g1	unknown [Picea sitchensis]	1.42176	0.0329757	GO:0006526(BP:arginine biosynthetic process);GO:0005524(MF:ATP binding);GO:0004055(MF:argininosuccinate synthase activity)
58	TRINITY_DN41297_c1_g1	putative sucrose synthase, partial [Pinus pinaster]	1.42104	0.0439773	GO:0005985(BP:sucrose metabolic process);GO:0016157(MF:sucrose synthase activity)
59	TRINITY_DN50543_c1_g1	unknown [Picea sitchensis];gi|148909070|gb|ABR17637.1| unknown [Picea sitchensis]	1.41593	0.000576256	GO:0006106(BP:fumarate metabolic process);GO:0006099(BP:tricarboxylic acid cycle);GO:0045239(CC:tricarboxylic acid cycle enzyme complex);GO:0004333(MF:fumarate hydratase activity)
60	TRINITY_DN51570_c2_g1	actin [Zea mays]	1.40791	0.0305285	GO:0005524(MF:ATP binding)
61	TRINITY_DN52163_c0_g2	unknown [Picea sitchensis]	1.39891	0.00914715	GO:0008152(BP:metabolic process);GO:0003824(MF:catalytic activity)
62	TRINITY_DN35099_c0_g1	unknown [Picea sitchensis]	1.38849	0.0450274	GO:0008104(BP:protein localization)
63	TRINITY_DN43847_c1_g3	ATP synthase CF1 alpha subunit (chloroplast) [Pinus pinaster]	1.38646	0.00155783	GO:0015991(BP:ATP hydrolysis coupled proton transport);GO:0015986(BP:ATP synthesis coupled proton transport);GO:0045261(CC:proton-transporting ATP synthase complex, catalytic core F(1));GO:0009535(CC:chloroplast thylakoid membrane);GO:0046961(MF:proton-transporting ATPase activity, rotational mechanism);GO:0046933(MF:proton-transporting ATP synthase activity, rotational mechanism);GO:0005524(MF:A…
64	TRINITY_DN44012_c0_g1	Alpha-D-phosphohexomutase superfamily [Macleaya cordata]	1.37989	0.000850179	GO:0005829(CC:cytosol);GO:0004615(MF:phosphomannomutase activity)
65	TRINITY_DN37023_c0_g1	PREDICTED: protease Do-like 8, chloroplastic isoform X1 [Vitis vinifera];gi|731419550|ref|XP_010661061.1| PREDICTED: protease Do-like 8, chloroplastic isoform X1 [Vitis vinifera];gi|296082900|emb|CBI22201.3| unnamed protein product, partial [Vitis vinifera]	1.37044	0.00619861	-
66	TRINITY_DN40018_c0_g1	unknown [Picea sitchensis]	1.37027	0.027598	-
67	TRINITY_DN52919_c0_g2	unknown [Picea sitchensis];gi|116785522|gb|ABK23757.1| unknown [Picea sitchensis]	1.37021	0.0131072	-
68	TRINITY_DN34180_c0_g1	PREDICTED: acyl carrier protein 1, chloroplastic-like [Prunus mume]	1.36815	0.0478903	-
69	TRINITY_DN51545_c3_g1	PREDICTED: probable succinyl-CoA ligase [ADP-forming] subunit alpha, mitochondrial [Cucumis melo]	1.36382	0.030447	GO:0008152(BP:metabolic process);GO:0048037(MF:cofactor binding);GO:0016874(MF:ligase activity)
70	TRINITY_DN39801_c0_g1	aminoacyl tRNA synthase complex-interacting multifunctional protein 1 [Durio zibethinus]	1.36321	0.0191991	-
71	TRINITY_DN43107_c0_g1	unknown [Picea sitchensis]	1.36098	0.0394136	GO:0008152(BP:metabolic process);GO:0003824(MF:catalytic activity)
72	TRINITY_DN44915_c0_g3	6-phosphogluconate dehydrogenase [Pinus sylvestris];gi|310689089|gb|ADP03056.1| 6-phosphogluconate dehydrogenase [Pinus sylvestris];gi|310689097|gb|ADP03060.1| 6-phosphogluconate dehydrogenase [Pinus sylvestris];gi|310689099|gb|ADP03061.1| 6-phosphogluconate dehydrogenase [Pinus sylvestris];gi|310689101|gb|ADP03062.1| 6-phosphogluconate dehydrogenase [Pinus sylvestris];gi|310689103|gb|ADP03063.1|…	1.35683	0.0252206	GO:0006098(BP:pentose-phosphate shunt);GO:0055114(BP:oxidation-reduction process);GO:0004616(MF:phosphogluconate dehydrogenase (decarboxylating) activity)
73	TRINITY_DN42782_c0_g2	unknown [Picea sitchensis];gi|224286287|gb|ACN40852.1| unknown [Picea sitchensis]	1.34503	0.00500846	GO:0015986(BP:ATP synthesis coupled proton transport);GO:0045261(CC:proton-transporting ATP synthase complex, catalytic core F(1));GO:0046961(MF:proton-transporting ATPase activity, rotational mechanism);GO:0046933(MF:proton-transporting ATP synthase activity, rotational mechanism)
74	TRINITY_DN39989_c0_g1	PREDICTED: 3-phosphoshikimate 1-carboxyvinyltransferase 2 isoform X2 [Elaeis guineensis]	1.34484	0.0116096	GO:0008652(BP:cellular amino acid biosynthetic process);GO:0016765(MF:transferase activity, transferring alkyl or aryl (other than methyl) groups)
75	TRINITY_DN53100_c1_g1	unknown [Picea sitchensis]	1.34036	0.00730285	GO:0005488(MF:binding)
76	TRINITY_DN45147_c0_g1	unknown [Picea sitchensis]	1.33439	0.0423248	GO:0016559(BP:peroxisome fission);GO:0005779(CC:integral component of peroxisomal membrane)
77	TRINITY_DN37809_c0_g1	unknown [Picea sitchensis]	1.33296	0.00849666	GO:0006096(BP:glycolytic process);GO:0030955(MF:potassium ion binding);GO:0004743(MF:pyruvate kinase activity);GO:0000287(MF:magnesium ion binding);GO:0016301(MF:kinase activity)
78	TRINITY_DN40127_c0_g1	unknown [Picea sitchensis]	1.32814	0.0114843	GO:0005975(BP:carbohydrate metabolic process);GO:0044281(BP:small molecule metabolic process);GO:0016491(MF:oxidoreductase activity)
79	TRINITY_DN45634_c0_g1	glutamate decarboxylase [Pinus pinaster]	1.32502	0.0498262	GO:0006536(BP:glutamate metabolic process);GO:0030170(MF:pyridoxal phosphate binding);GO:0004351(MF:glutamate decarboxylase activity)
80	TRINITY_DN52582_c0_g2	unknown [Picea sitchensis];gi|116791672|gb|ABK26067.1| unknown [Picea sitchensis]	1.32439	0.0126516	GO:0016311(BP:dephosphorylation);GO:0005975(BP:carbohydrate metabolic process);GO:0042132(MF:fructose 1,6-bisphosphate 1-phosphatase activity)
81	TRINITY_DN42169_c0_g2	unknown [Picea sitchensis]	1.32303	0.0127831	GO:0006631(BP:fatty acid metabolic process);GO:0055114(BP:oxidation-reduction process);GO:0003857(MF:3-hydroxyacyl-CoA dehydrogenase activity);GO:0070403(MF:NAD+ binding)
82	TRINITY_DN47589_c0_g1	WEB family [Macleaya cordata]	1.323	0.0178249	-
83	TRINITY_DN44706_c0_g1	PREDICTED: D-2-hydroxyglutarate dehydrogenase, mitochondrial [Nelumbo nucifera]	1.32156	0.0289638	GO:0003824(MF:catalytic activity)
84	TRINITY_DN46596_c0_g2	DEAD-box ATP-dependent RNA helicase 53 [Amborella trichopoda];gi|548838900|gb|ERM99235.1| hypothetical protein AMTR_s00092p00127820 [Amborella trichopoda]	1.31944	0.0241568	GO:0003676(MF:nucleic acid binding);GO:0005524(MF:ATP binding);GO:0004386(MF:helicase activity)
85	TRINITY_DN52557_c0_g1	urate oxidase [Pinus taeda]	1.31288	0.032586	GO:0006144(BP:purine nucleobase metabolic process);GO:0019628(BP:urate catabolic process);GO:0055114(BP:oxidation-reduction process);GO:0005777(CC:peroxisome);GO:0004846(MF:urate oxidase activity)
86	TRINITY_DN37498_c0_g1	unknown [Picea sitchensis]	1.31194	0.00350087	GO:0055114(BP:oxidation-reduction process);GO:0030328(BP:prenylcysteine catabolic process);GO:0001735(MF:prenylcysteine oxidase activity)
87	TRINITY_DN34255_c0_g1	unknown [Picea sitchensis]	1.30977	0.0464323	GO:0001678(BP:cellular glucose homeostasis);GO:0046835(BP:carbohydrate phosphorylation);GO:0006096(BP:glycolytic process);GO:0005623(CC:cell);GO:0004396(MF:hexokinase activity);GO:0005536(MF:glucose binding);GO:0005524(MF:ATP binding)
88	TRINITY_DN49814_c5_g2	unknown [Picea sitchensis]	1.30508	0.000122147	-
89	TRINITY_DN44694_c1_g1	unknown [Picea sitchensis]	1.30418	0.00323345	-
90	TRINITY_DN37802_c0_g1	unknown [Picea sitchensis]	1.3031	0.0040426	GO:0003924(MF:GTPase activity);GO:0005525(MF:GTP binding)
91	TRINITY_DN46345_c1_g3	unknown [Picea sitchensis]	1.29742	0.0193155	GO:0045116(BP:protein neddylation);GO:0005737(CC:cytoplasm);GO:0031625(MF:ubiquitin protein ligase binding);GO:0019788(MF:NEDD8 transferase activity);GO:0061630(MF:ubiquitin protein ligase activity);GO:0005524(MF:ATP binding)
92	TRINITY_DN51922_c0_g2	PREDICTED: uncharacterized protein LOC109193814 [Ipomoea nil]	1.29563	0.025625	-
93	TRINITY_DN51476_c0_g2	unknown [Picea sitchensis]	1.29207	0.0125634	GO:0055114(BP:oxidation-reduction process);GO:0008270(MF:zinc ion binding);GO:0016491(MF:oxidoreductase activity)
94	TRINITY_DN37617_c0_g1	uncharacterized protein LOC18439853 isoform X1 [Amborella trichopoda];gi|1173122118|ref|XP_020526460.1| uncharacterized protein LOC18439853 isoform X1 [Amborella trichopoda]	1.28675	0.0405174	GO:0055114(BP:oxidation-reduction process);GO:0005829(CC:cytosol);GO:0016491(MF:oxidoreductase activity)
95	TRINITY_DN36868_c0_g1	electron transfer flavoprotein subunit beta, mitochondrial isoform X1 [Amborella trichopoda];gi|548832125|gb|ERM94921.1| hypothetical protein AMTR_s00009p00178470 [Amborella trichopoda]	1.28402	0.00415761	GO:0015996(BP:chlorophyll catabolic process);GO:0006552(BP:leucine catabolic process);GO:0005739(CC:mitochondrion);GO:0009055(MF:electron transfer activity)
96	TRINITY_DN43847_c1_g9	ATP synthase CF1 alpha subunit (chloroplast) [Pinus elliottii]	1.2834	0.0053343	GO:0015991(BP:ATP hydrolysis coupled proton transport);GO:0015986(BP:ATP synthesis coupled proton transport);GO:0045261(CC:proton-transporting ATP synthase complex, catalytic core F(1));GO:0009535(CC:chloroplast thylakoid membrane);GO:0046961(MF:proton-transporting ATPase activity, rotational mechanism);GO:0046933(MF:proton-transporting ATP synthase activity, rotational mechanism);GO:0005524(MF:A…
97	TRINITY_DN49584_c1_g5	unknown [Picea sitchensis]	1.28215	0.0383009	GO:0019318(BP:hexose metabolic process);GO:0030246(MF:carbohydrate binding);GO:0004034(MF:aldose 1-epimerase activity)
98	TRINITY_DN43707_c0_g1	unknown [Picea sitchensis]	1.27894	0.0465534	GO:0006457(BP:protein folding);GO:0005829(CC:cytosol);GO:0005524(MF:ATP binding);GO:0051082(MF:unfolded protein binding)
99	TRINITY_DN42726_c0_g1	unknown [Picea sitchensis]	1.27827	0.0461614	GO:0018022(BP:peptidyl-lysine methylation);GO:0005737(CC:cytoplasm);GO:0016279(MF:protein-lysine N-methyltransferase activity)
100	TRINITY_DN47685_c0_g2	lecithin-cholesterol acyltransferase-like 1 [Quercus suber]	1.27637	0.0182447	-
101	TRINITY_DN49387_c0_g2	GBF-interacting protein 1-like isoform X1 [Amborella trichopoda];gi|548861835|gb|ERN19206.1| hypothetical protein AMTR_s00061p00187940 [Amborella trichopoda]	1.27622	0.0172589	-
102	TRINITY_DN48992_c0_g1	unknown [Picea sitchensis]	1.27453	0.00129763	GO:0006096(BP:glycolytic process);GO:0030955(MF:potassium ion binding);GO:0004743(MF:pyruvate kinase activity);GO:0000287(MF:magnesium ion binding);GO:0016301(MF:kinase activity)
103	TRINITY_DN51434_c0_g2	PREDICTED: chaperonin CPN60-2, mitochondrial [Elaeis guineensis]	1.26888	0.0430759	GO:0042026(BP:protein refolding);GO:0005737(CC:cytoplasm);GO:0005524(MF:ATP binding)
104	TRINITY_DN52247_c0_g1	beta-fructofuranosidase, insoluble isoenzyme CWINV1 isoform X2 [Amborella trichopoda]	1.26527	0.0386163	GO:0008152(BP:metabolic process);GO:0016798(MF:hydrolase activity, acting on glycosyl bonds)
105	TRINITY_DN41997_c2_g1	Biotin/lipoyl attachment [Macleaya cordata]	1.26206	0.0323801	-
106	TRINITY_DN26031_c0_g1	unknown [Picea sitchensis]	1.2613	0.0446834	GO:0001731(BP:formation of translation preinitiation complex);GO:0005852(CC:eukaryotic translation initiation factor 3 complex);GO:0016282(CC:eukaryotic 43S preinitiation complex);GO:0033290(CC:eukaryotic 48S preinitiation complex);GO:0003743(MF:translation initiation factor activity)
107	TRINITY_DN43640_c0_g1	hypothetical protein SELMODRAFT_270369 [Selaginella moellendorffii];gi|300168610|gb|EFJ35213.1| hypothetical protein SELMODRAFT_270369 [Selaginella moellendorffii]	1.25977	0.0453245	GO:0055114(BP:oxidation-reduction process);GO:0016491(MF:oxidoreductase activity)
108	TRINITY_DN47530_c1_g2	unknown [Picea sitchensis]	1.2566	0.0301887	-
109	TRINITY_DN37988_c0_g1	unknown [Picea sitchensis]	1.25528	0.0451987	GO:0033014(BP:tetrapyrrole biosynthetic process);GO:0018160(BP:peptidyl-pyrromethane cofactor linkage);GO:0004418(MF:hydroxymethylbilane synthase activity)
110	TRINITY_DN41717_c0_g1	enolase 1, chloroplastic [Helianthus annuus];gi|1191674396|gb|OTG26361.1| putative enolase 1 [Helianthus annuus]	1.25387	0.0239795	GO:0016829(MF:lyase activity)
111	TRINITY_DN50358_c1_g3	unknown [Picea sitchensis]	1.2525	0.00464754	GO:0019509(BP:L-methionine salvage from methylthioadenosine);GO:0019284(BP:L-methionine salvage from S-adenosylmethionine);GO:0005737(CC:cytoplasm);GO:0005634(CC:nucleus);GO:0046523(MF:S-methyl-5-thioribose-1-phosphate isomerase activity)
112	TRINITY_DN47853_c0_g2	hypothetical protein COLO4_34883 [Corchorus olitorius]	1.25206	0.038048	GO:0016226(BP:iron-sulfur cluster assembly);GO:0009570(CC:chloroplast stroma);GO:0051536(MF:iron-sulfur cluster binding);GO:0005524(MF:ATP binding)
113	TRINITY_DN44647_c0_g1	unknown [Picea sitchensis]	1.24984	0.0110462	GO:0009058(BP:biosynthetic process);GO:0016844(MF:strictosidine synthase activity)
114	TRINITY_DN41012_c0_g1	protein decapping 5-like [Hevea brasiliensis];gi|1217021175|ref|XP_021650274.1| protein decapping 5-like [Hevea brasiliensis]	1.2474	0.032862	GO:0009987(BP:cellular process)
115	TRINITY_DN49848_c0_g1	unknown [Picea sitchensis];gi|224286758|gb|ACN41082.1| unknown [Picea sitchensis]	1.24671	0.0325208	-
116	TRINITY_DN46019_c0_g1	unknown [Picea sitchensis]	1.23919	0.014868	-
117	TRINITY_DN51434_c0_g1	chaperonin CPN60-2, mitochondrial [Cajanus cajan];gi|1012349535|gb|KYP60725.1| hypothetical protein KK1_023138 [Cajanus cajan]	1.23903	0.0360319	GO:0042026(BP:protein refolding);GO:0005737(CC:cytoplasm);GO:0005524(MF:ATP binding)
118	TRINITY_DN47212_c1_g2	unknown [Picea sitchensis]	1.23893	0.0334034	GO:0016560(BP:protein import into peroxisome matrix, docking);GO:0005778(CC:peroxisomal membrane);GO:0016021(CC:integral component of membrane)
119	TRINITY_DN47003_c5_g1	RecName: Full=Ribulose bisphosphate carboxylase small chain, chloroplastic; Short=RuBisCO small subunit; Flags: Precursor;gi|20958|emb|CAA31774.1| ribulose bisphosphate carboxylase preprotein [Pinus thunbergii]	1.23858	0.0372195	GO:0019253(BP:reductive pentose-phosphate cycle);GO:0009853(BP:photorespiration);GO:0055114(BP:oxidation-reduction process);GO:0009507(CC:chloroplast);GO:0016984(MF:ribulose-bisphosphate carboxylase activity);GO:0004497(MF:monooxygenase activity)
120	TRINITY_DN50233_c1_g3	unknown [Picea sitchensis]	1.23838	0.017886	GO:0006465(BP:signal peptide processing);GO:0016021(CC:integral component of membrane);GO:0005787(CC:signal peptidase complex);GO:0008233(MF:peptidase activity)
121	TRINITY_DN40089_c0_g1	unknown [Picea sitchensis]	1.23578	0.0158792	GO:0006782(BP:protoporphyrinogen IX biosynthetic process);GO:0055114(BP:oxidation-reduction process);GO:0050661(MF:NADP binding);GO:0008883(MF:glutamyl-tRNA reductase activity)
122	TRINITY_DN51584_c0_g1	unknown [Picea sitchensis]	1.23522	0.00603593	GO:0016310(BP:phosphorylation);GO:0016301(MF:kinase activity)
123	TRINITY_DN52540_c0_g1	unknown [Picea sitchensis];gi|224285188|gb|ACN40321.1| unknown [Picea sitchensis]	1.23442	0.0153489	GO:0006166(BP:purine ribonucleoside salvage);GO:0006167(BP:AMP biosynthetic process);GO:0004001(MF:adenosine kinase activity)
124	TRINITY_DN44784_c0_g1	protein EARLY-RESPONSIVE TO DEHYDRATION 7, chloroplastic isoform X1 [Amborella trichopoda];gi|548860680|gb|ERN18213.1| hypothetical protein AMTR_s00055p00019700 [Amborella trichopoda]	1.23355	0.0445131	-
125	TRINITY_DN33576_c0_g1	signal recognition particle 54 kDa protein 2 [Hevea brasiliensis];gi|1217000752|ref|XP_021639703.1| signal recognition particle 54 kDa protein 2 [Hevea brasiliensis]	1.2325	0.0193679	GO:0006614(BP:SRP-dependent cotranslational protein targeting to membrane);GO:0048500(CC:signal recognition particle);GO:0008312(MF:7S RNA binding);GO:0003924(MF:GTPase activity);GO:0005525(MF:GTP binding)
126	TRINITY_DN51695_c6_g1	Translation elongation factor EFTs/EF1B [Macleaya cordata]	1.23246	0.0279752	-
127	TRINITY_DN45936_c0_g2	unknown [Picea sitchensis]	1.23028	0.0432645	-
128	TRINITY_DN52303_c1_g1	unknown [Picea sitchensis]	1.22101	0.00994559	GO:0008152(BP:metabolic process);GO:0016788(MF:hydrolase activity, acting on ester bonds)
129	TRINITY_DN47517_c0_g2	unknown [Picea sitchensis]	1.22017	0.0194595	-
130	TRINITY_DN51916_c1_g1	unknown [Picea sitchensis]	1.21773	0.00584097	GO:0005737(CC:cytoplasm);GO:0016829(MF:lyase activity);GO:0046872(MF:metal ion binding)
131	TRINITY_DN43688_c0_g1	unknown [Picea sitchensis]	1.21585	0.00324887	GO:0015979(BP:photosynthesis)
132	TRINITY_DN45395_c0_g5	ATPase subunit 1 (mitochondrion) [Picea glauca]	1.21352	0.0341853	GO:0015991(BP:ATP hydrolysis coupled proton transport);GO:0015986(BP:ATP synthesis coupled proton transport);GO:0045261(CC:proton-transporting ATP synthase complex, catalytic core F(1));GO:0005739(CC:mitochondrion);GO:0046961(MF:proton-transporting ATPase activity, rotational mechanism);GO:0046933(MF:proton-transporting ATP synthase activity, rotational mechanism);GO:0005524(MF:ATP binding)
133	TRINITY_DN46692_c1_g3	26S proteasome non-ATPase regulatory subunit 11 homolog [Amborella trichopoda];gi|548842589|gb|ERN02481.1| hypothetical protein AMTR_s00821p00008410 [Amborella trichopoda]	1.21255	0.0395819	GO:0000502(CC:proteasome complex)
134	TRINITY_DN47481_c2_g2	unknown [Picea sitchensis]	1.21248	0.00911799	GO:0012505(CC:endomembrane system);GO:0043231(CC:intracellular membrane-bounded organelle);GO:0044444(CC:cytoplasmic part);GO:0016810(MF:hydrolase activity, acting on carbon-nitrogen (but not peptide) bonds)
135	TRINITY_DN50533_c0_g8	unknown [Picea sitchensis]	1.20844	0.00324769	-
136	TRINITY_DN44040_c1_g2	D-3-phosphoglycerate dehydrogenase [Pinus pinaster]	1.20596	0.00243575	GO:0006564(BP:L-serine biosynthetic process);GO:0055114(BP:oxidation-reduction process);GO:0051287(MF:NAD binding);GO:0004617(MF:phosphoglycerate dehydrogenase activity);GO:0016597(MF:amino acid binding)
137	TRINITY_DN34874_c0_g1	unknown [Picea sitchensis]	1.20405	0.0255051	-
138	TRINITY_DN51541_c0_g1	unknown [Picea sitchensis]	0.83235	0.0382268	GO:0032259(BP:methylation);GO:0008171(MF:O-methyltransferase activity)
139	TRINITY_DN47518_c0_g2	chaperone protein dnaJ 10 [Amborella trichopoda];gi|548853498|gb|ERN11481.1| hypothetical protein AMTR_s00022p00097490 [Amborella trichopoda]	0.824247	0.0432777	-
140	TRINITY_DN51662_c0_g1	unknown [Picea sitchensis];gi|116790150|gb|ABK25519.1| unknown [Picea sitchensis];gi|224284782|gb|ACN40121.1| unknown [Picea sitchensis]	0.82271	0.0018304	GO:0050896(BP:response to stimulus)
141	TRINITY_DN37269_c0_g1	unknown [Picea sitchensis]	0.821653	0.0323125	GO:0006508(BP:proteolysis);GO:0008236(MF:serine-type peptidase activity)
142	TRINITY_DN43578_c3_g1	unknown [Picea sitchensis]	0.818177	0.0406147	GO:0000398(BP:mRNA splicing, via spliceosome);GO:0005732(CC:small nucleolar ribonucleoprotein complex);GO:0003723(MF:RNA binding)
143	TRINITY_DN52352_c0_g2	unknown [Picea sitchensis]	0.817531	0.0349459	GO:0008233(MF:peptidase activity)
144	TRINITY_DN48184_c0_g2	unknown [Picea sitchensis]	0.812062	0.0315751	-
145	TRINITY_DN43230_c0_g1	hypothetical protein AMTR_s00029p00224260 [Amborella trichopoda]	0.805944	0.00562506	-
146	TRINITY_DN50316_c0_g4	unknown [Picea sitchensis]	0.805149	0.0179975	-
147	TRINITY_DN40267_c0_g1	unknown [Picea sitchensis]	0.805099	0.046752	-
148	TRINITY_DN49977_c0_g1	PREDICTED: translocase of chloroplast 120, chloroplastic isoform X2 [Vitis vinifera]	0.799133	0.00984122	GO:0016817(MF:hydrolase activity, acting on acid anhydrides);GO:0005525(MF:GTP binding)
149	TRINITY_DN41068_c0_g1	unknown [Picea sitchensis]	0.788297	0.0295512	GO:0005509(MF:calcium ion binding)
150	TRINITY_DN45505_c0_g1	unknown [Picea sitchensis]	0.786221	0.0435024	GO:0006412(BP:translation);GO:0005840(CC:ribosome);GO:0003735(MF:structural constituent of ribosome)
151	TRINITY_DN42705_c0_g1	unknown [Picea sitchensis]	0.784981	0.0207263	GO:0055114(BP:oxidation-reduction process);GO:0012505(CC:endomembrane system);GO:0043227(CC:membrane-bounded organelle);GO:0044444(CC:cytoplasmic part);GO:0043229(CC:intracellular organelle);GO:0016021(CC:integral component of membrane);GO:0031418(MF:L-ascorbic acid binding);GO:0005506(MF:iron ion binding);GO:0016705(MF:oxidoreductase activity, acting on paired donors, with incorporation or reduc…
152	TRINITY_DN47490_c0_g3	hypothetical protein AMTR_s00020p00023980 [Amborella trichopoda]	0.782566	0.0341241	GO:0006418(BP:tRNA aminoacylation for protein translation);GO:0043231(CC:intracellular membrane-bounded organelle);GO:0044444(CC:cytoplasmic part);GO:0000166(MF:nucleotide binding);GO:0004812(MF:aminoacyl-tRNA ligase activity)
153	TRINITY_DN51964_c0_g2	unknown [Picea sitchensis]	0.774395	0.0337218	-
154	TRINITY_DN37531_c0_g1	unknown [Picea sitchensis];gi|224285601|gb|ACN40519.1| unknown [Picea sitchensis]	0.773677	0.0119591	-
155	TRINITY_DN48160_c0_g1	PREDICTED: uncharacterized protein LOC18589853 [Theobroma cacao];gi|1063490414|ref|XP_017982016.1| PREDICTED: uncharacterized protein LOC18589853 [Theobroma cacao];gi|1063490416|ref|XP_017982017.1| PREDICTED: uncharacterized protein LOC18589853 [Theobroma cacao]	0.771764	0.0203867	-
156	TRINITY_DN52656_c1_g1	probable histone H2A.3 [Asparagus officinalis];gi|1150744486|ref|XP_020246423.1| probable histone H2A.3 [Asparagus officinalis];gi|1141993510|gb|ONK74729.1| uncharacterized protein A4U43_C03F9540 [Asparagus officinalis]	0.771644	0.0385851	GO:0000786(CC:nucleosome);GO:0005634(CC:nucleus);GO:0046982(MF:protein heterodimerization activity);GO:0003677(MF:DNA binding)
157	TRINITY_DN42619_c0_g1	uncharacterized protein LOC18421752 [Amborella trichopoda]	0.764641	0.00996997	-
158	TRINITY_DN40445_c0_g1	hypothetical protein CL4262Contig1_02, partial [Pinus radiata];gi|383162902|gb|AFG64152.1| hypothetical protein CL4262Contig1_02, partial [Pinus taeda];gi|383162904|gb|AFG64153.1| hypothetical protein CL4262Contig1_02, partial [Pinus taeda];gi|383162906|gb|AFG64154.1| hypothetical protein CL4262Contig1_02, partial [Pinus taeda];gi|383162908|gb|AFG64155.1| hypothetical protein CL4262Contig1_02, pa…	0.762128	0.0255947	GO:0006334(BP:nucleosome assembly);GO:0000786(CC:nucleosome);GO:0005634(CC:nucleus);GO:0003677(MF:DNA binding)
159	TRINITY_DN36480_c0_g1	unnamed protein product [Coffea canephora]	0.761657	0.0392355	GO:0016020(CC:membrane)
160	TRINITY_DN40204_c0_g1	unknown [Picea sitchensis]	0.759943	0.0488031	-
161	TRINITY_DN43401_c0_g2	PREDICTED: ubiquitin carboxyl-terminal hydrolase 14 isoform X1 [Nelumbo nucifera]	0.751509	0.0160047	GO:0006508(BP:proteolysis);GO:0008234(MF:cysteine-type peptidase activity)
162	TRINITY_DN32630_c0_g1	mother of FT and TFL1-like 1 [Pinus sylvestris]	0.745361	0.00898451	-
163	TRINITY_DN50303_c0_g6	unknown [Picea sitchensis]	0.739947	0.0219158	GO:0050896(BP:response to stimulus);GO:0009987(BP:cellular process);GO:0008152(BP:metabolic process);GO:0005488(MF:binding);GO:0016491(MF:oxidoreductase activity)
164	TRINITY_DN36084_c0_g1	PREDICTED: phosphatidylserine decarboxylase proenzyme 2-like [Nelumbo nucifera]	0.739791	0.0496919	GO:0006629(BP:lipid metabolic process);GO:0016829(MF:lyase activity)
165	TRINITY_DN17513_c0_g1	PITH domain-containing protein At3g04780 [Herrania umbratica]	0.736874	0.0284676	GO:0006457(BP:protein folding);GO:0034599(BP:cellular response to oxidative stress);GO:0045454(BP:cell redox homeostasis);GO:0000103(BP:sulfate assimilation);GO:0055114(BP:oxidation-reduction process);GO:0005737(CC:cytoplasm);GO:0016671(MF:oxidoreductase activity, acting on a sulfur group of donors, disulfide as acceptor);GO:0015035(MF:protein disulfide oxidoreductase activity)
166	TRINITY_DN42634_c1_g2	PREDICTED: uncharacterized protein LOC104601792 isoform X1 [Nelumbo nucifera];gi|720024198|ref|XP_010263558.1| PREDICTED: uncharacterized protein LOC104601792 isoform X1 [Nelumbo nucifera]	0.733963	0.0427955	-
167	TRINITY_DN70835_c0_g1	SKP1-like protein ASK10, partial [Arabidopsis thaliana]	0.733198	0.0356898	-
168	TRINITY_DN45930_c1_g2	unknown [Picea sitchensis]	0.718156	0.0188336	GO:0097159(MF:organic cyclic compound binding);GO:1901363(MF:heterocyclic compound binding)
169	TRINITY_DN45701_c2_g2	hypothetical protein AXG93_369s1380 [Marchantia polymorpha subsp. ruderalis]	0.711088	0.0300245	GO:0006607(BP:NLS-bearing protein import into nucleus);GO:0000060(BP:protein import into nucleus, translocation);GO:0006610(BP:ribosomal protein import into nucleus);GO:0031965(CC:nuclear membrane);GO:0034399(CC:nuclear periphery);GO:0005737(CC:cytoplasm);GO:0008565(MF:protein transporter activity);GO:0008139(MF:nuclear localization sequence binding)
170	TRINITY_DN42693_c0_g1	unknown [Picea sitchensis]	0.703312	0.0493561	GO:0006412(BP:translation);GO:0005840(CC:ribosome);GO:0009941(CC:chloroplast envelope);GO:0009570(CC:chloroplast stroma);GO:0016020(CC:membrane);GO:0003735(MF:structural constituent of ribosome)
171	TRINITY_DN44014_c3_g2	unknown [Picea sitchensis];gi|116779660|gb|ABK21383.1| unknown [Picea sitchensis];gi|116780003|gb|ABK21513.1| unknown [Picea sitchensis];gi|116780040|gb|ABK21531.1| unknown [Picea sitchensis];gi|116780437|gb|ABK21681.1| unknown [Picea sitchensis];gi|116781959|gb|ABK22315.1| unknown [Picea sitchensis];gi|116782009|gb|ABK22334.1| unknown [Picea sitchensis];gi|116788688|gb|ABK24964.1| unknown [Picea…	0.698872	0.0308796	GO:0006412(BP:translation);GO:0005840(CC:ribosome);GO:0003735(MF:structural constituent of ribosome)
172	TRINITY_DN32588_c0_g1	calmodulin [Amborella trichopoda]	0.69628	0.0331427	GO:0005509(MF:calcium ion binding)
173	TRINITY_DN46783_c1_g7	drought response protein [Picea wilsonii]	0.694068	0.0224825	GO:0006950(BP:response to stress)
174	TRINITY_DN50552_c0_g1	heterogeneous nuclear ribonucleoprotein Q-like isoform X1 [Hevea brasiliensis];gi|1217003287|ref|XP_021641032.1| heterogeneous nuclear ribonucleoprotein Q-like isoform X1 [Hevea brasiliensis];gi|1217003289|ref|XP_021641034.1| heterogeneous nuclear ribonucleoprotein Q-like isoform X1 [Hevea brasiliensis]	0.693866	0.0362288	-
175	TRINITY_DN48668_c0_g1	unknown [Picea sitchensis]	0.693605	0.0452067	-
176	TRINITY_DN39415_c0_g1	unknown [Picea sitchensis];gi|116793506|gb|ABK26772.1| unknown [Picea sitchensis]	0.69174	0.000423682	GO:0006810(BP:transport)
177	TRINITY_DN39303_c0_g1	putative phytocyanin, partial [Pinus banksiana]	0.688522	0.0462956	GO:0009055(MF:electron transfer activity)
178	TRINITY_DN44749_c0_g1	unknown [Picea sitchensis];gi|224286283|gb|ACN40850.1| unknown [Picea sitchensis]	0.683028	0.00388365	GO:0005783(CC:endoplasmic reticulum);GO:0044425(CC:membrane part)
179	TRINITY_DN44237_c0_g1	hypothetical protein BVC80_1835g762 [Macleaya cordata]	0.682145	0.0309929	-
180	TRINITY_DN47499_c2_g3	PREDICTED: nucleolin isoform X2 [Elaeis guineensis]	0.679065	0.00715598	-
181	TRINITY_DN41728_c1_g1	poly [ADP-ribose] polymerase 2 [Amborella trichopoda];gi|548859316|gb|ERN17017.1| hypothetical protein AMTR_s00057p00219020 [Amborella trichopoda]	0.678551	0.030955	GO:0016740(MF:transferase activity)
182	TRINITY_DN33778_c0_g1	unknown [Picea sitchensis]	0.674199	0.0289552	-
183	TRINITY_DN48733_c0_g2	AGO5 [Pinus tabuliformis]	0.670626	0.00803699	GO:0003676(MF:nucleic acid binding)
184	TRINITY_DN39287_c0_g1	PREDICTED: splicing factor 3B subunit 1 [Nelumbo nucifera];gi|720007184|ref|XP_010258224.1| PREDICTED: splicing factor 3B subunit 1 [Nelumbo nucifera]	0.669786	0.00441279	GO:0000245(BP:spliceosomal complex assembly);GO:0005686(CC:U2 snRNP);GO:0071004(CC:U2-type prespliceosome);GO:0005689(CC:U12-type spliceosomal complex);GO:0071013(CC:catalytic step 2 spliceosome);GO:0003729(MF:mRNA binding)
185	TRINITY_DN46126_c0_g3	ribosomal protein S4 (chloroplast) [Pinus rigida];gi|356998594|gb|AET46484.1| ribosomal protein S4 (chloroplast) [Pinus ponderosa var. scopulorum];gi|356999105|gb|AET46988.1| ribosomal protein S4 (chloroplast) [Pinus pseudostrobus var. apulcensis];gi|357000198|gb|AET48066.1| ribosomal protein S4 (chloroplast) [Pinus jeffreyi];gi|357000416|gb|AET48281.1| ribosomal protein S4 (chloroplast) [Pinus h…	0.667296	0.0334187	GO:0006412(BP:translation);GO:0015935(CC:small ribosomal subunit);GO:0009507(CC:chloroplast);GO:0003735(MF:structural constituent of ribosome);GO:0019843(MF:rRNA binding)
186	TRINITY_DN48877_c2_g1	#N/A	0.662907	0.0390324	-
187	TRINITY_DN51017_c1_g4	unknown [Picea sitchensis]	0.650846	0.0289569	GO:0000786(CC:nucleosome);GO:0005634(CC:nucleus);GO:0046982(MF:protein heterodimerization activity);GO:0003677(MF:DNA binding)
188	TRINITY_DN44473_c8_g1	hypothetical protein AQUCO_00300023v1 [Aquilegia coerulea]	0.647838	0.0408171	GO:0016070(BP:RNA metabolic process)
189	TRINITY_DN48948_c1_g1	predicted protein [Physcomitrella patens];gi|1333471518|gb|PNR44329.1| hypothetical protein PHYPA_016713 [Physcomitrella patens]	0.635413	0.0475372	GO:0009733(BP:response to auxin);GO:0048767(BP:root hair elongation);GO:0009845(BP:seed germination);GO:0009416(BP:response to light stimulus);GO:0009611(BP:response to wounding);GO:0007010(BP:cytoskeleton organization);GO:0051301(BP:cell division);GO:0005829(CC:cytosol);GO:0005618(CC:cell wall);GO:0005856(CC:cytoskeleton);GO:0005739(CC:mitochondrion);GO:0005730(CC:nucleolus);GO:0009506(CC:plasmo…
190	TRINITY_DN45713_c3_g1	probable methyltransferase PMT26 [Arachis duranensis]	0.628327	0.0481467	-
191	TRINITY_DN50864_c0_g1	PREDICTED: uncharacterized protein LOC104593008 [Nelumbo nucifera];gi|719983957|ref|XP_010250917.1| PREDICTED: uncharacterized protein LOC104593008 [Nelumbo nucifera]	0.624396	0.00786113	-
192	TRINITY_DN47296_c1_g1	PREDICTED: high mobility group B protein 14-like [Musa acuminata subsp. malaccensis]	0.621987	0.00813692	-
193	TRINITY_DN46035_c0_g2	unknown [Picea sitchensis]	0.612771	0.00936225	GO:0005509(MF:calcium ion binding)
194	TRINITY_DN47499_c2_g1	nucleolin [Amborella trichopoda];gi|548841009|gb|ERN01072.1| hypothetical protein AMTR_s00002p00175460 [Amborella trichopoda]	0.607896	0.0213192	-
195	TRINITY_DN42983_c0_g1	unknown [Picea sitchensis]	0.596068	0.0392802	-
196	TRINITY_DN45252_c0_g2	PREDICTED: heterogeneous nuclear ribonucleoprotein Q-like [Elaeis guineensis];gi|1130639609|ref|XP_019709278.1| PREDICTED: heterogeneous nuclear ribonucleoprotein Q-like [Elaeis guineensis]	0.576541	0.0232359	-
197	TRINITY_DN53086_c2_g1	psbA (chloroplast) [Amaranthus hybridus];gi|223835|prf||1001242A protein psbA	0.571281	0.0234833	GO:0009507(CC:chloroplast)
198	TRINITY_DN46759_c0_g1	RecName: Full=Superoxide dismutase [Cu-Zn];gi|20695|emb|CAA41454.1| CuZn superoxide dismutase [Pinus sylvestris]	0.569785	0.0307603	GO:0019430(BP:removal of superoxide radicals);GO:0055114(BP:oxidation-reduction process);GO:0005737(CC:cytoplasm);GO:0046872(MF:metal ion binding);GO:0004784(MF:superoxide dismutase activity)
199	TRINITY_DN49815_c0_g2	unknown [Picea sitchensis]	0.568899	0.0299998	-
200	TRINITY_DN50683_c0_g2	putative photosystem I PsaA/PsaB (plastid) [Helianthus annuus]	0.565666	0.0135942	GO:0018298(BP:protein-chromophore linkage);GO:0015979(BP:photosynthesis);GO:0055114(BP:oxidation-reduction process);GO:0016021(CC:integral component of membrane);GO:0009522(CC:photosystem I);GO:0009535(CC:chloroplast thylakoid membrane);GO:0016491(MF:oxidoreductase activity);GO:0009055(MF:electron transfer activity);GO:0000287(MF:magnesium ion binding);GO:0016168(MF:chlorophyll binding);GO:005153…
201	TRINITY_DN50007_c1_g3	Lhcb5 protein [Pinus sylvestris];gi|1093837|prf||2104448A Lhcb5 gene	0.559177	0.0127718	GO:0009765(BP:photosynthesis, light harvesting);GO:0018298(BP:protein-chromophore linkage);GO:0016021(CC:integral component of membrane);GO:0009522(CC:photosystem I);GO:0009535(CC:chloroplast thylakoid membrane);GO:0046872(MF:metal ion binding);GO:0016168(MF:chlorophyll binding)
202	TRINITY_DN38159_c0_g1	PREDICTED: homeobox protein HAT3.1-like isoform X1 [Malus domestica];gi|1039880555|ref|XP_017188016.1| PREDICTED: homeobox protein HAT3.1-like isoform X1 [Malus domestica]	0.555326	0.0381242	-
203	TRINITY_DN42014_c4_g1	PREDICTED: transmembrane 9 superfamily member 7-like [Daucus carota subsp. sativus];gi|1021032141|gb|KZM89925.1| hypothetical protein DCAR_022712 [Daucus carota subsp. sativus]	0.549895	0.0171652	GO:0016020(CC:membrane)
204	TRINITY_DN40513_c0_g1	PREDICTED: formamidopyrimidine-DNA glycosylase isoform X1 [Eucalyptus grandis];gi|629105268|gb|KCW70737.1| hypothetical protein EUGRSUZ_F03905 [Eucalyptus grandis]	0.519507	0.024477	GO:0006281(BP:DNA repair);GO:0016799(MF:hydrolase activity, hydrolyzing N-glycosyl compounds);GO:0005488(MF:binding)
205	TRINITY_DN51004_c0_g2	#N/A	0.511091	0.0450299	-
206	TRINITY_DN39413_c0_g1	unknown [Picea sitchensis]	0.496326	0.000381963	GO:0006355(BP:regulation of transcription, DNA-templated)
207	TRINITY_DN48783_c0_g1	Protein phosphatase 2A [Macleaya cordata]	0.472492	0.0231257	GO:0007165(BP:signal transduction);GO:0000159(CC:protein phosphatase type 2A complex)
208	TRINITY_DN45512_c1_g1	PREDICTED: putative RNA-binding protein Luc7-like 2 [Prunus mume]	0.455735	0.0229742	GO:0006376(BP:mRNA splice site selection);GO:0005685(CC:U1 snRNP);GO:0003729(MF:mRNA binding)
209	TRINITY_DN45910_c0_g1	Cu-Zn-superoxide dismutase precursor [Pinus pinaster]	0.442126	0.0124055	GO:0055114(BP:oxidation-reduction process);GO:0071486(BP:cellular response to high light intensity);GO:0019430(BP:removal of superoxide radicals);GO:0009507(CC:chloroplast);GO:0046872(MF:metal ion binding);GO:0004784(MF:superoxide dismutase activity)
210	TRINITY_DN50705_c0_g1	Clathrin [Macleaya cordata]	0.429828	0.0213751	GO:0016192(BP:vesicle-mediated transport);GO:0006886(BP:intracellular protein transport);GO:0030132(CC:clathrin coat of coated pit);GO:0030130(CC:clathrin coat of trans-Golgi network vesicle);GO:0005198(MF:structural molecule activity)
211	TRINITY_DN52986_c0_g2	Lhca4 protein,Type 4 protein of light-harvesting complex of photosystem I [Pinus sylvestris]	0.28682	0.019738	GO:0009765(BP:photosynthesis, light harvesting);GO:0018298(BP:protein-chromophore linkage);GO:0016021(CC:integral component of membrane);GO:0009522(CC:photosystem I);GO:0009535(CC:chloroplast thylakoid membrane);GO:0046872(MF:metal ion binding);GO:0016168(MF:chlorophyll binding)
212	TRINITY_DN46938_c0_g5	beta-tubulin [Pinus massoniana]	0.268468	0.0101953	GO:0007017(BP:microtubule-based process);GO:0005794(CC:Golgi apparatus);GO:0016020(CC:membrane);GO:0005874(CC:microtubule);GO:0005200(MF:structural constituent of cytoskeleton);GO:0005525(MF:GTP binding);GO:0003924(MF:GTPase activity)
213	TRINITY_DN26259_c0_g1	component of cytosolic 80S ribosome and 40S small subunit [Volvox carteri f. nagariensis];gi|300266700|gb|EFJ50886.1| component of cytosolic 80S ribosome and 40S small subunit [Volvox carteri f. nagariensis]	0.239419	0.0035619	GO:0044424(CC:intracellular part)
214	TRINITY_DN54744_c0_g1	predicted protein [Ostreococcus lucimarinus CCE9901];gi|144577637|gb|ABO95703.1| predicted protein [Ostreococcus lucimarinus CCE9901]	0.237078	0.00122605	-
215	TRINITY_DN96372_c0_g1	60S ribosomal protein L23A [Klebsormidium nitens]	0.218431	0.00282084	GO:0006412(BP:translation);GO:0000027(BP:ribosomal large subunit assembly);GO:0022625(CC:cytosolic large ribosomal subunit);GO:0003735(MF:structural constituent of ribosome)
