# Supplementary material for: Proteomic Insight into the Symbiotic Relationship of Pinus massoniana Lamb and Suillus luteus towards Developing Al-Stress Resistance
Source: Life (Basel). 2021 Feb 23;11(2):177. doi: 10.3390/life11020177 (PMC7926926; doi:10.3390/life11020177)
Supplement: Supplementary file 1 [file life-11-00177-s001.zip › Supplementary Table 3.xlsx]

## Sheet: Sheet1
	Supplementary Table 3. Differential protein expressed in LB-04 Vs CK-04 with corrosponding GO annotations
Sr. No.	Protein IDs	LB-04/CK-04	t test p value	Hit1_acc	Hit1_description	GO annotations
1	TRINITY_DN46586_c4_g5	2.14347	0.00104078	P15193	RecName: Full=Chlorophyll a-b binding protein type 2 member 1A, chloroplastic; AltName: Full=Chlorophyll a-b binding protein type II 1A; Short=CAB; AltName: Full=LHCP; Flags: Precursor;gi|20661|emb|CAA32657.1| unnamed protein product [Pinus sylvestris]	GO:0009765(BP:photosynthesis, light harvesting);GO:0018298(BP:protein-chromophore linkage);GO:0009523(CC:photosystem II);GO:0016021(CC:integral component of membrane);GO:0009522(CC:photosystem I);GO:0009535(CC:chloroplast thylakoid membrane);GO:0046872(MF:metal ion binding);GO:0016168(MF:chlorophyll binding)
2	TRINITY_DN51949_c0_g2	1.78392	0.0416507	AFV52379	laccase [Picea abies]	GO:0005576(CC:extracellular region);GO:0046872(MF:metal ion binding);GO:0016491(MF:oxidoreductase activity)
3	TRINITY_DN44650_c0_g1	1.73472	0.0157734	ADQ37303	putative spermidine synthase [Pinus sylvestris]	GO:0006595(BP:polyamine metabolic process);GO:0016740(MF:transferase activity)
4	TRINITY_DN51565_c0_g2	1.72687	0.0021157	ABK24853	unknown [Picea sitchensis]	GO:0006629(BP:lipid metabolic process)
5	TRINITY_DN38060_c0_g1	1.71069	0.025637	ABR16768	unknown [Picea sitchensis]	-
6	TRINITY_DN50464_c0_g3	1.70869	0.0488992	ABK22280	unknown [Picea sitchensis]	GO:0045893(BP:positive regulation of transcription, DNA-templated);GO:0009873(BP:ethylene-activated signaling pathway);GO:0009414(BP:response to water deprivation);GO:0009408(BP:response to heat);GO:0009737(BP:response to abscisic acid);GO:0005730(CC:nucleolus);GO:0043565(MF:sequence-specific DNA binding);GO:0003713(MF:transcription coactivator activity);GO:0003700(MF:DNA-binding transcription fa…
7	TRINITY_DN40674_c0_g1	1.69772	0.0328951	XP_019080139	PREDICTED: 18.1 kDa class I heat shock protein [Vitis vinifera]	-
8	TRINITY_DN51043_c0_g1	1.64042	0.0227564	ABR16324	unknown [Picea sitchensis]	GO:0006414(BP:translational elongation);GO:0009507(CC:chloroplast);GO:0003746(MF:translation elongation factor activity);GO:0003924(MF:GTPase activity);GO:0005525(MF:GTP binding)
9	TRINITY_DN40732_c0_g1	1.6218	0.0121582	XP_006847485	aspartic proteinase-like protein 2 isoform X1 [Amborella trichopoda];gi|548850718|gb|ERN09066.1| hypothetical protein AMTR_s00163p00062330 [Amborella trichopoda]	GO:0016787(MF:hydrolase activity)
10	TRINITY_DN44749_c0_g1	1.56695	0.036295	ABR17571	unknown [Picea sitchensis];gi|224286283|gb|ACN40850.1| unknown [Picea sitchensis]	GO:0005783(CC:endoplasmic reticulum);GO:0044425(CC:membrane part)
11	TRINITY_DN47744_c0_g1	1.56501	0.0336573	ABR17682	unknown [Picea sitchensis]	GO:0006508(BP:proteolysis);GO:0008236(MF:serine-type peptidase activity)
12	TRINITY_DN51244_c0_g1	1.54424	0.00901955	AJP06306	HSP [Pinus tabuliformis]	-
13	TRINITY_DN47063_c0_g1	1.53091	0.0155556	OVA13591	NHL repeat [Macleaya cordata]	-
14	TRINITY_DN47199_c0_g2	1.5211	0.030316	ABK22748	unknown [Picea sitchensis]	GO:0005783(CC:endoplasmic reticulum);GO:0044425(CC:membrane part)
15	TRINITY_DN43091_c0_g1	1.48325	0.0278902	ABK22575	unknown [Picea sitchensis];gi|116791036|gb|ABK25833.1| unknown [Picea sitchensis];gi|224285362|gb|ACN40404.1| unknown [Picea sitchensis]	-
16	TRINITY_DN51146_c0_g2	1.44872	0.0499974	ABR15471	endoglucanase [Pinus taeda]	GO:0030245(BP:cellulose catabolic process);GO:0016021(CC:integral component of membrane);GO:0008810(MF:cellulase activity)
17	TRINITY_DN39799_c0_g2	1.43028	0.0105985	ACN40500	unknown [Picea sitchensis]	GO:0045454(BP:cell redox homeostasis);GO:0006662(BP:glycerol ether metabolic process);GO:0055114(BP:oxidation-reduction process);GO:0005623(CC:cell);GO:0015035(MF:protein disulfide oxidoreductase activity)
18	TRINITY_DN46655_c0_g2	1.416	0.0175249	XP_006838920	ATP-sulfurylase 3, chloroplastic [Amborella trichopoda];gi|548841426|gb|ERN01489.1| hypothetical protein AMTR_s00002p00269930 [Amborella trichopoda]	GO:0048573(BP:photoperiodism, flowering);GO:0006790(BP:sulfur compound metabolic process);GO:0001887(BP:selenium compound metabolic process);GO:0019252(BP:starch biosynthetic process);GO:0009735(BP:response to cytokinin);GO:0046686(BP:response to cadmium ion);GO:0005829(CC:cytosol);GO:0030931(CC:heterotetrameric ADPG pyrophosphorylase complex);GO:0009570(CC:chloroplast stroma);GO:0005886(CC:plasm…
19	TRINITY_DN48203_c0_g3	1.4145	0.0435934	XP_012837082	PREDICTED: purple acid phosphatase 2-like [Erythranthe guttata];gi|604333483|gb|EYU37834.1| hypothetical protein MIMGU_mgv1a005856mg [Erythranthe guttata]	GO:0016787(MF:hydrolase activity)
20	TRINITY_DN32109_c0_g1	1.39864	0.00903115	ABR17232	unknown [Picea sitchensis];gi|149688564|gb|ABR27727.1| dirigent-like protein [Picea sitchensis]	-
21	TRINITY_DN42133_c0_g2	1.39278	0.025175	ABK24760	unknown [Picea sitchensis]	GO:0046034(BP:ATP metabolic process);GO:0015991(BP:ATP hydrolysis coupled proton transport);GO:0033180(CC:proton-transporting V-type ATPase, V1 domain);GO:0005524(MF:ATP binding)
22	TRINITY_DN37752_c0_g1	1.3901	0.0250825	XP_011629232	protein disulfide-isomerase SCO2 [Amborella trichopoda]	-
23	TRINITY_DN37967_c0_g1	1.37921	0.0124469	XP_002264084	PREDICTED: uncharacterized protein LOC100250213 [Vitis vinifera];gi|297745737|emb|CBI15793.3| unnamed protein product, partial [Vitis vinifera]	-
24	TRINITY_DN47568_c1_g7	1.3749	0.0392929	ABK22320	unknown [Picea sitchensis]	GO:0006412(BP:translation);GO:0015934(CC:large ribosomal subunit);GO:0003735(MF:structural constituent of ribosome);GO:0003723(MF:RNA binding)
25	TRINITY_DN52216_c0_g1	1.35743	0.0208725	ABR18115	unknown [Picea sitchensis]	GO:0006779(BP:porphyrin-containing compound biosynthetic process);GO:0016021(CC:integral component of membrane);GO:0046872(MF:metal ion binding);GO:0004655(MF:porphobilinogen synthase activity)
26	TRINITY_DN52348_c1_g2	1.35323	0.0421683	ACN40042	unknown [Picea sitchensis]	GO:0005975(BP:carbohydrate metabolic process);GO:0006108(BP:malate metabolic process);GO:0006099(BP:tricarboxylic acid cycle);GO:0005777(CC:peroxisome);GO:0030060(MF:L-malate dehydrogenase activity)
27	TRINITY_DN39005_c0_g1	1.34438	0.0418704	XP_021897188	protoporphyrinogen oxidase 1, chloroplastic [Carica papaya]	GO:0008152(BP:metabolic process);GO:0044434(CC:chloroplast part);GO:0016491(MF:oxidoreductase activity)
28	TRINITY_DN49779_c0_g1	1.342	0.0285547	AJW67289	thaumatin-like protein [Pinus massoniana]	GO:0016021(CC:integral component of membrane)
29	TRINITY_DN46293_c0_g1	1.33906	0.0351806	ABR18130	unknown [Picea sitchensis]	GO:0003676(MF:nucleic acid binding)
30	TRINITY_DN40495_c0_g1	1.33747	0.0336157	ABK24084	unknown [Picea sitchensis];gi|148909493|gb|ABR17844.1| unknown [Picea sitchensis]	GO:0000786(CC:nucleosome);GO:0005634(CC:nucleus);GO:0046982(MF:protein heterodimerization activity);GO:0003677(MF:DNA binding)
31	TRINITY_DN43045_c0_g9	1.33251	0.0194337	ACX61990	ribulose-1,5-bisphosphate carboxylase/oxygenase large subunit, partial (chloroplast) [Vismia billbergiana]	GO:0019253(BP:reductive pentose-phosphate cycle);GO:0055114(BP:oxidation-reduction process);GO:0009507(CC:chloroplast);GO:0016984(MF:ribulose-bisphosphate carboxylase activity);GO:0004497(MF:monooxygenase activity);GO:0000287(MF:magnesium ion binding)
32	TRINITY_DN43345_c2_g1	1.32766	0.0177745	ABK23230	unknown [Picea sitchensis]	GO:0009507(CC:chloroplast);GO:0050662(MF:coenzyme binding);GO:0003824(MF:catalytic activity)
33	TRINITY_DN36137_c0_g1	1.31602	0.0437757	ABR17472	unknown [Picea sitchensis]	GO:0009744(BP:response to sucrose);GO:0043562(BP:cellular response to nitrogen levels)
34	TRINITY_DN52212_c0_g2	1.3116	0.0192058	CAN81148	hypothetical protein VITISV_020814 [Vitis vinifera]	GO:0055085(BP:transmembrane transport);GO:0016021(CC:integral component of membrane);GO:0042626(MF:ATPase activity, coupled to transmembrane movement of substances);GO:0000166(MF:nucleotide binding)
35	TRINITY_DN45269_c0_g1	1.30154	0.0167928	ABK23948	unknown [Picea sitchensis]	GO:0009416(BP:response to light stimulus);GO:0006355(BP:regulation of transcription, DNA-templated);GO:0005634(CC:nucleus);GO:0043565(MF:sequence-specific DNA binding);GO:0003700(MF:DNA-binding transcription factor activity)
36	TRINITY_DN48600_c0_g1	1.29227	0.0484335	O65084	RecName: Full=Proteasome subunit beta type-3; AltName: Full=20S proteasome alpha subunit C; AltName: Full=20S proteasome subunit beta-3;gi|2982322|gb|AAC32146.1| probable proteasome subunit [Picea mariana];gi|116784298|gb|ABK23292.1| unknown [Picea sitchensis]	GO:0051603(BP:proteolysis involved in cellular protein catabolic process);GO:0005737(CC:cytoplasm);GO:0005839(CC:proteasome core complex);GO:0005634(CC:nucleus);GO:0004298(MF:threonine-type endopeptidase activity)
37	TRINITY_DN39699_c0_g1	1.29069	0.00222543	XP_006373548	hypothetical protein POPTR_0016s00290g [Populus trichocarpa];gi|1334281372|gb|PNS97060.1| hypothetical protein POPTR_016G000900v3 [Populus trichocarpa]	GO:0005829(CC:cytosol);GO:0016791(MF:phosphatase activity)
38	TRINITY_DN47656_c0_g2	1.28949	0.0237923	ABK23139	unknown [Picea sitchensis];gi|224285382|gb|ACN40414.1| unknown [Picea sitchensis]	GO:0019904(MF:protein domain specific binding)
39	TRINITY_DN47091_c1_g2	1.28576	0.0409089	ABK23169	unknown [Picea sitchensis]	GO:0006260(BP:DNA replication);GO:0003697(MF:single-stranded DNA binding)
40	TRINITY_DN41803_c0_g1	1.28286	0.0169532	ABK22525	unknown [Picea sitchensis]	-
41	TRINITY_DN43982_c0_g1	1.28047	0.016308	OVA15016	Peptide chain release factor class I/class II [Macleaya cordata]	GO:0006412(BP:translation);GO:0009657(BP:plastid organization);GO:0005737(CC:cytoplasm);GO:0016149(MF:translation release factor activity, codon specific);GO:0043022(MF:ribosome binding)
42	TRINITY_DN47719_c0_g3	1.27743	0.0356991	ABK25991	unknown [Picea sitchensis]	GO:0008152(BP:metabolic process);GO:0016798(MF:hydrolase activity, acting on glycosyl bonds)
43	TRINITY_DN38020_c0_g1	1.27582	0.00987856	ABK22305	unknown [Picea sitchensis]	-
44	TRINITY_DN40933_c0_g3	1.26977	0.023142	BAF31232	beta-D-galactosidase [Persea americana]	GO:0016787(MF:hydrolase activity)
45	TRINITY_DN47910_c0_g1	1.26148	0.0425425	ADE76268	unknown [Picea sitchensis]	GO:0006457(BP:protein folding);GO:0009408(BP:response to heat);GO:0046872(MF:metal ion binding);GO:0005524(MF:ATP binding);GO:0051082(MF:unfolded protein binding);GO:0031072(MF:heat shock protein binding)
46	TRINITY_DN39771_c0_g1	1.24377	0.001849	ABK25824	unknown [Picea sitchensis]	GO:0048209(BP:regulation of vesicle targeting, to, from or within Golgi);GO:0006906(BP:vesicle fusion);GO:0006891(BP:intra-Golgi vesicle-mediated transport);GO:0006888(BP:ER to Golgi vesicle-mediated transport);GO:0009737(BP:response to abscisic acid);GO:0015031(BP:protein transport);GO:0005829(CC:cytosol);GO:0016021(CC:integral component of membrane);GO:0005797(CC:Golgi medial cisterna);GO:00001…
47	TRINITY_DN42941_c2_g2	1.2366	0.0222136	ACN41013	unknown [Picea sitchensis]	GO:0006096(BP:glycolytic process);GO:0043167(MF:ion binding);GO:0000166(MF:nucleotide binding);GO:0016301(MF:kinase activity)
48	TRINITY_DN53100_c1_g1	1.23605	0.00923038	ABR17163	unknown [Picea sitchensis]	GO:0005488(MF:binding)
49	TRINITY_DN42005_c0_g1	1.21926	0.0229687	ABK23985	unknown [Picea sitchensis]	GO:0009507(CC:chloroplast)
50	TRINITY_DN45924_c3_g1	1.20201	0.0468119	OVA00639	protein of unknown function DUF1995 [Macleaya cordata]	GO:0010207(BP:photosystem II assembly);GO:0009532(CC:plastid stroma);GO:0009507(CC:chloroplast)
51	TRINITY_DN48144_c0_g2	0.831228	0.0372927	ABR16592	unknown [Picea sitchensis];gi|148907829|gb|ABR17039.1| unknown [Picea sitchensis]	GO:0055114(BP:oxidation-reduction process);GO:0019632(BP:shikimate metabolic process);GO:0003855(MF:3-dehydroquinate dehydratase activity);GO:0004764(MF:shikimate 3-dehydrogenase (NADP+) activity);GO:0050661(MF:NADP binding)
52	TRINITY_DN49009_c0_g2	0.827108	0.0198743	ABK24546	unknown [Picea sitchensis]	GO:0003824(MF:catalytic activity)
53	TRINITY_DN39989_c0_g1	0.8271	0.00534269	XP_010941045	PREDICTED: 3-phosphoshikimate 1-carboxyvinyltransferase 2 isoform X2 [Elaeis guineensis]	GO:0008652(BP:cellular amino acid biosynthetic process);GO:0016765(MF:transferase activity, transferring alkyl or aryl (other than methyl) groups)
54	TRINITY_DN40082_c0_g1	0.823998	0.0137011	ADE75710	unknown [Picea sitchensis]	GO:0016020(CC:membrane)
55	TRINITY_DN45459_c0_g1	0.82364	0.0139671	ABV21762	GRP94 [Pinus taeda]	GO:0006457(BP:protein folding);GO:0006950(BP:response to stress);GO:0005524(MF:ATP binding);GO:0051082(MF:unfolded protein binding)
56	TRINITY_DN50086_c1_g2	0.819562	0.00629807	ABK22313	unknown [Picea sitchensis]	GO:0055114(BP:oxidation-reduction process);GO:0016491(MF:oxidoreductase activity)
57	TRINITY_DN45284_c2_g1	0.818502	0.0431268	XP_010244440	PREDICTED: exosome complex exonuclease RRP46 homolog [Nelumbo nucifera]	GO:0000956(BP:nuclear-transcribed mRNA catabolic process);GO:0043628(BP:ncRNA 3'-end processing);GO:0016072(BP:rRNA metabolic process);GO:0000178(CC:exosome (RNase complex));GO:0031981(CC:nuclear lumen)
58	TRINITY_DN26031_c0_g1	0.816376	0.0438485	ABK25406	unknown [Picea sitchensis]	GO:0001731(BP:formation of translation preinitiation complex);GO:0005852(CC:eukaryotic translation initiation factor 3 complex);GO:0016282(CC:eukaryotic 43S preinitiation complex);GO:0033290(CC:eukaryotic 48S preinitiation complex);GO:0003743(MF:translation initiation factor activity)
59	TRINITY_DN48838_c2_g1	0.815441	0.0239643	ABK26439	unknown [Picea sitchensis]	GO:0006886(BP:intracellular protein transport);GO:0005622(CC:intracellular)
60	TRINITY_DN50533_c0_g8	0.811743	0.0252474	ABK24213	unknown [Picea sitchensis]	-
61	TRINITY_DN42477_c0_g1	0.806309	0.00687095	AAP31312	ABI3-interacting protein 2 [Callitropsis nootkatensis]	-
62	TRINITY_DN41316_c0_g1	0.805495	0.0411985	ABK22596	unknown [Picea sitchensis]	-
63	TRINITY_DN41649_c0_g1	0.799051	0.0144532	XP_010268001	PREDICTED: lon protease homolog, mitochondrial-like [Nelumbo nucifera]	GO:0044260(BP:cellular macromolecule metabolic process);GO:0006508(BP:proteolysis);GO:0030163(BP:protein catabolic process);GO:0070011(MF:peptidase activity, acting on L-amino acid peptides);GO:0097159(MF:organic cyclic compound binding);GO:1901363(MF:heterocyclic compound binding)
64	TRINITY_DN48551_c0_g1	0.793365	0.00969199	XP_006840664	anthranilate phosphoribosyltransferase, chloroplastic isoform X1 [Amborella trichopoda];gi|548842409|gb|ERN02339.1| hypothetical protein AMTR_s00096p00025660 [Amborella trichopoda]	GO:0000162(BP:tryptophan biosynthetic process);GO:0005829(CC:cytosol);GO:0009507(CC:chloroplast);GO:0003824(MF:catalytic activity)
65	TRINITY_DN48547_c0_g1	0.78818	0.036536	PON92591	Tyrosine-tRNA ligase, bacterial-type [Trema orientalis]	GO:0006412(BP:translation);GO:0043039(BP:tRNA aminoacylation);GO:0043231(CC:intracellular membrane-bounded organelle);GO:0044444(CC:cytoplasmic part);GO:0097159(MF:organic cyclic compound binding);GO:0004812(MF:aminoacyl-tRNA ligase activity);GO:1901363(MF:heterocyclic compound binding)
66	TRINITY_DN46941_c0_g2	0.784608	0.00512501	ABR16547	unknown [Picea sitchensis];gi|148910585|gb|ABR18363.1| unknown [Picea sitchensis]	GO:0006730(BP:one-carbon metabolic process);GO:0004013(MF:adenosylhomocysteinase activity)
67	TRINITY_DN49321_c1_g3	0.783613	0.0363342	ABK23236	unknown [Picea sitchensis]	GO:0006412(BP:translation);GO:0005840(CC:ribosome);GO:0003735(MF:structural constituent of ribosome)
68	TRINITY_DN50514_c0_g2	0.783516	0.0408307	XP_011621878	phosphomevalonate kinase, peroxisomal isoform X1 [Amborella trichopoda];gi|1173140266|ref|XP_020520514.1| phosphomevalonate kinase, peroxisomal isoform X1 [Amborella trichopoda]	GO:0016301(MF:kinase activity);GO:0000166(MF:nucleotide binding)
69	TRINITY_DN50791_c1_g1	0.781887	0.0466983	AAB96829	water deficit stress inducible protein LP3-2, partial [Pinus taeda]	GO:0006950(BP:response to stress)
70	TRINITY_DN41873_c0_g1	0.781816	0.0498515	OVA07237	WEB family [Macleaya cordata]	GO:0009902(BP:chloroplast relocation)
71	TRINITY_DN50903_c2_g1	0.781544	0.0447814	ABR18365	unknown [Picea sitchensis]	GO:0050662(MF:coenzyme binding);GO:0003824(MF:catalytic activity)
72	TRINITY_DN49527_c0_g1	0.780977	0.0441143	XP_011621649	serine/threonine-protein phosphatase 5, partial [Amborella trichopoda]	GO:0005829(CC:cytosol)
73	TRINITY_DN48747_c0_g1	0.778217	0.0115041	XP_006858463	histidine--tRNA ligase, cytoplasmic [Amborella trichopoda];gi|548862572|gb|ERN19930.1| hypothetical protein AMTR_s00071p00100010 [Amborella trichopoda]	-
74	TRINITY_DN35925_c0_g1	0.775519	0.0256919	ADE75913	unknown [Picea sitchensis]	GO:0006886(BP:intracellular protein transport);GO:0016021(CC:integral component of membrane);GO:0005783(CC:endoplasmic reticulum)
75	TRINITY_DN2658_c0_g1	0.775263	0.0153009	ADE76328	unknown [Picea sitchensis]	-
76	TRINITY_DN47730_c2_g1	0.774245	0.0214442	XP_006827655	tripeptidyl-peptidase 2 isoform X1 [Amborella trichopoda]	GO:0006508(BP:proteolysis);GO:0004252(MF:serine-type endopeptidase activity)
77	TRINITY_DN49862_c0_g1	0.774215	0.0265947	XP_011628041	polyamine-modulated factor 1-binding protein 1 isoform X1 [Amborella trichopoda]	-
78	TRINITY_DN43405_c0_g1	0.772296	0.00170254	XP_010095511	vacuolar protein sorting-associated protein 9A [Morus notabilis];gi|587871218|gb|EXB60485.1| hypothetical protein L484_014940 [Morus notabilis]	-
79	TRINITY_DN41819_c0_g1	0.772267	0.0425973	XP_018849560	PREDICTED: WEB family protein At3g02930, chloroplastic-like [Juglans regia]	-
80	TRINITY_DN44947_c0_g4	0.77038	0.0386958	ABR15470	sucrose synthase [Pinus taeda]	GO:0016757(MF:transferase activity, transferring glycosyl groups)
81	TRINITY_DN47589_c0_g1	0.764402	0.0159073	OVA07237	WEB family [Macleaya cordata]	-
82	TRINITY_DN39357_c0_g1	0.759706	0.00564432	XP_006357875	PREDICTED: myosin heavy chain, skeletal muscle [Solanum tuberosum]	-
83	TRINITY_DN39862_c0_g1	0.758843	0.023824	ABK24472	unknown [Picea sitchensis]	GO:0006457(BP:protein folding);GO:0051050(BP:positive regulation of transport);GO:0009506(CC:plasmodesma);GO:0016020(CC:membrane);GO:0005829(CC:cytosol);GO:0005524(MF:ATP binding);GO:0051082(MF:unfolded protein binding);GO:0044183(MF:protein binding involved in protein folding)
84	TRINITY_DN47243_c0_g2	0.758694	0.00998311	AHC69919	xyloglucan endotransglucosylase/hydrolase 1 [Pinus radiata]	GO:0071555(BP:cell wall organization);GO:0010411(BP:xyloglucan metabolic process);GO:0042546(BP:cell wall biogenesis);GO:0005618(CC:cell wall);GO:0048046(CC:apoplast);GO:0016762(MF:xyloglucan:xyloglucosyl transferase activity);GO:0004553(MF:hydrolase activity, hydrolyzing O-glycosyl compounds)
85	TRINITY_DN49776_c0_g6	0.751657	0.0369192	Q9LL41	RecName: Full=Isoflavone reductase homolog PCBER; AltName: Full=Phenylcoumaran benzylic ether reductase PT1; Short=PCBER-Pt1; AltName: Full=PtPCBER;gi|38492949|pdb|1QYC|A Chain A, Crystal Structures Of Pinoresinol-Lariciresinol And Phenylcoumaran Benzylic Ether Reductases, And Their Relationship To Isoflavone Reductases;gi|38492950|pdb|1QYC|B Chain B, Crystal Structures Of Pinoresinol-Lariciresin…	-
86	TRINITY_DN43413_c0_g1	0.749029	0.0404639	XP_006826755	pyrophosphate--fructose 6-phosphate 1-phosphotransferase subunit beta [Amborella trichopoda];gi|548831175|gb|ERM93992.1| hypothetical protein AMTR_s00136p00065750 [Amborella trichopoda]	GO:0006096(BP:glycolytic process);GO:0008443(MF:phosphofructokinase activity)
87	TRINITY_DN52804_c0_g4	0.745697	0.010775	ABR17987	unknown [Picea sitchensis]	GO:0008233(MF:peptidase activity)
88	TRINITY_DN36764_c0_g1	0.744104	0.0498801	ABR17709	unknown [Picea sitchensis]	GO:0008152(BP:metabolic process);GO:0016746(MF:transferase activity, transferring acyl groups)
89	TRINITY_DN53281_c1_g1	0.731328	0.0492456	KRH66302	hypothetical protein GLYMA_03G097300 [Glycine max]	GO:0003824(MF:catalytic activity)
90	TRINITY_DN52496_c0_g2	0.731308	0.00876356	ADE77658	unknown [Picea sitchensis]	GO:0050662(MF:coenzyme binding);GO:0003824(MF:catalytic activity)
91	TRINITY_DN41836_c0_g2	0.718994	0.00409989	EOY01403	Leucine-rich repeat protein kinase family protein isoform 1 [Theobroma cacao];gi|508709507|gb|EOY01404.1| Leucine-rich repeat protein kinase family protein isoform 1 [Theobroma cacao];gi|508709508|gb|EOY01405.1| Leucine-rich repeat protein kinase family protein isoform 1 [Theobroma cacao]	-
92	TRINITY_DN48978_c0_g1	0.694011	0.0317548	ABK22756	unknown [Picea sitchensis]	GO:0055114(BP:oxidation-reduction process);GO:0016491(MF:oxidoreductase activity)
93	TRINITY_DN44590_c1_g3	0.666931	0.0480702	ABK24353	unknown [Picea sitchensis]	GO:0005747(CC:mitochondrial respiratory chain complex I)
94	TRINITY_DN52824_c1_g1	0.636163	0.0267347	ABR18375	unknown [Picea sitchensis]	GO:0006424(BP:glutamyl-tRNA aminoacylation);GO:0005737(CC:cytoplasm);GO:0005524(MF:ATP binding);GO:0004818(MF:glutamate-tRNA ligase activity)
95	TRINITY_DN50104_c0_g2	0.523817	0.0111975	XP_006848634	uncharacterized protein LOC18438387 [Amborella trichopoda];gi|548851985|gb|ERN10215.1| hypothetical protein AMTR_s00171p00044550 [Amborella trichopoda]	-
96	TRINITY_DN50016_c1_g2	0.482694	0.0397012	ABR17664	unknown [Picea sitchensis]	GO:0009056(BP:catabolic process);GO:0043170(BP:macromolecule metabolic process);GO:0016798(MF:hydrolase activity, acting on glycosyl bonds)
