# Supplementary material for: Proteomic Insight into the Symbiotic Relationship of Pinus massoniana Lamb and Suillus luteus towards Developing Al-Stress Resistance
Source: Life (Basel). 2021 Feb 23;11(2):177. doi: 10.3390/life11020177 (PMC7926926; doi:10.3390/life11020177)
Supplement: Supplementary file 1 [file life-11-00177-s001.zip › Supplementary table 4.xlsx]

## Sheet: Sheet1
	Supplementary Table 4. Differential protein expressed in LB-04 Vs LB-0 with corrosponding GO annotations and KEGG pathways
No	Protein IDs	LB-04/LB-0	t test p value	Hit1_acc	Hit1_description	GO annotations	Pathways
1	TRINITY_DN46586_c4_g5	2.35798	0.00300274	P15193	RecName: Full=Chlorophyll a-b binding protein type 2 member 1A, chloroplastic; AltName: Full=Chlorophyll a-b binding protein type II 1A; Short=CAB; AltName: Full=LHCP; Flags: Precursor;gi|20661|emb|CAA32657.1| unnamed protein product [Pinus sylvestris]	GO:0009765(BP:photosynthesis, light harvesting);GO:0018298(BP:protein-chromophore linkage);GO:0009523(CC:photosystem II);GO:0016021(CC:integral component of membrane);GO:0009522(CC:photosystem I);GO:0009535(CC:chloroplast thylakoid membrane);GO:0046872(MF:metal ion binding);GO:0016168(MF:chlorophyll binding)	-
2	TRINITY_DN40077_c0_g4	2.06058	0.00172408	ACN40356	unknown [Picea sitchensis]	GO:0006413(BP:translational initiation);GO:0010501(BP:RNA secondary structure unwinding);GO:0010468(BP:regulation of gene expression);GO:0004004(MF:ATP-dependent RNA helicase activity);GO:0003676(MF:nucleic acid binding);GO:0005524(MF:ATP binding)	-
3	TRINITY_DN51146_c0_g2	1.72538	0.0140151	ABR15471	endoglucanase [Pinus taeda]	GO:0030245(BP:cellulose catabolic process);GO:0016021(CC:integral component of membrane);GO:0008810(MF:cellulase activity)	ko00500(Starch and sucrose metabolism);ko02020(Two-component system)
4	TRINITY_DN44650_c0_g1	1.70093	0.0161912	ADQ37303	putative spermidine synthase [Pinus sylvestris]	GO:0006595(BP:polyamine metabolic process);GO:0016740(MF:transferase activity)	ko00480(Glutathione metabolism);ko00270(Cysteine and methionine metabolism);ko00330(Arginine and proline metabolism)
5	TRINITY_DN49169_c0_g2	1.70015	0.0206991	OWM73048	hypothetical protein CDL15_Pgr001162 [Punica granatum]	-	ko00520(Amino sugar and nucleotide sugar metabolism)
6	TRINITY_DN47744_c0_g1	1.69469	0.0297451	ABR17682	unknown [Picea sitchensis]	GO:0006508(BP:proteolysis);GO:0008236(MF:serine-type peptidase activity)	-
7	TRINITY_DN49418_c0_g2	1.66358	0.00146717	ABK24202	unknown [Picea sitchensis]	GO:0006364(BP:rRNA processing);GO:0042274(BP:ribosomal small subunit biogenesis);GO:0006412(BP:translation);GO:0022627(CC:cytosolic small ribosomal subunit);GO:0003735(MF:structural constituent of ribosome)	ko04371(Apelin signaling pathway);ko04910(Insulin signaling pathway);ko04151(PI3K-Akt signaling pathway);ko04150(mTOR signaling pathway);ko04066(HIF-1 signaling pathway);ko05205(Proteoglycans in cancer);ko01521(EGFR tyrosine kinase inhibitor resistance);ko04714(Thermogenesis);ko03010(Ribosome)
8	TRINITY_DN48436_c0_g5	1.65722	0.044116	YP_717100	NADH dehydrogenase subunit 7 [Brassica napus];gi|37591046|dbj|BAC98848.1| NADH dehydrogenase subunit 7 (mitochondrion) [Brassica napus]	GO:0055114(BP:oxidation-reduction process);GO:0005739(CC:mitochondrion);GO:0051287(MF:NAD binding);GO:0016651(MF:oxidoreductase activity, acting on NAD(P)H);GO:0048038(MF:quinone binding)	ko05012(Parkinson disease);ko00190(Oxidative phosphorylation);ko04932(Non-alcoholic fatty liver disease (NAFLD));ko05016(Huntington disease);ko04723(Retrograde endocannabinoid signaling);ko04714(Thermogenesis);ko05010(Alzheimer disease)
9	TRINITY_DN46191_c1_g2	1.63008	0.010975	ACN40984	unknown [Picea sitchensis]	GO:0016787(MF:hydrolase activity)	-
10	TRINITY_DN39498_c0_g1	1.61866	0.0247078	XP_021631016	putative transferase At4g12130, mitochondrial isoform X2 [Manihot esculenta]		-
11	TRINITY_DN41239_c0_g1	1.61578	0.042987	XP_010277936	PREDICTED: heterogeneous nuclear ribonucleoprotein U-like protein 1 isoform X1 [Nelumbo nucifera]	GO:0016021(CC:integral component of membrane)	ko05164(Influenza A)
12	TRINITY_DN47574_c0_g2	1.56508	0.0401806	ABK25901	unknown [Picea sitchensis]	GO:0003676(MF:nucleic acid binding)	-
13	TRINITY_DN47199_c0_g2	1.5403	0.0075447	ABK22748	unknown [Picea sitchensis]	GO:0005783(CC:endoplasmic reticulum);GO:0044425(CC:membrane part)	-
14	TRINITY_DN47449_c0_g1	1.50255	0.012199	ABA25922	glutathione-S-transferase [Picea mariana]	GO:0016740(MF:transferase activity)	ko01524(Platinum drug resistance);ko05418(Fluid shear stress and atherosclerosis);ko05200(Pathways in cancer);ko00980(Metabolism of xenobiotics by cytochrome P450);ko05225(Hepatocellular carcinoma);ko05204(Chemical carcinogenesis);ko04212(Longevity regulating pathway - worm);ko00983(Drug metabolism - other enzymes);ko00480(Glutathione metabolism);ko00982(Drug metabolism - cytochrome P450)
15	TRINITY_DN52351_c0_g1	1.49347	0.009999	ABR17992	unknown [Picea sitchensis]	GO:0005975(BP:carbohydrate metabolic process);GO:0052692(MF:raffinose alpha-galactosidase activity)	-
16	TRINITY_DN37325_c2_g1	1.4864	0.0278564	POF26359	atp synthase subunit alpha, mitochondrial [Quercus suber]	GO:0006754(BP:ATP biosynthetic process);GO:1902600(BP:proton transmembrane transport);GO:0033178(CC:proton-transporting two-sector ATPase complex, catalytic domain);GO:0044424(CC:intracellular part);GO:0000166(MF:nucleotide binding);GO:0019829(MF:cation-transporting ATPase activity);GO:0015078(MF:proton transmembrane transporter activity);GO:0044769(MF:ATPase activity, coupled to transmembrane mo…	ko00190(Oxidative phosphorylation);ko05010(Alzheimer disease);ko05016(Huntington disease);ko04714(Thermogenesis);ko05012(Parkinson disease)
17	TRINITY_DN41128_c0_g2	1.48191	0.0316796	AGC11130	LRR receptor-like protein kinase, partial [Larix sibirica];gi|440549263|gb|AGC11136.1| LRR receptor-like protein kinase, partial [Larix sibirica];gi|440549359|gb|AGC11182.1| LRR receptor-like protein kinase, partial [Larix sibirica];gi|440549371|gb|AGC11188.1| LRR receptor-like protein kinase, partial [Larix sibirica];gi|440549393|gb|AGC11199.1| LRR receptor-like protein kinase, partial [Larix si…	-	-
18	TRINITY_DN45277_c2_g2	1.47711	0.0101687	ABK25108	unknown [Picea sitchensis]	GO:0005737(CC:cytoplasm);GO:0005525(MF:GTP binding);GO:0016887(MF:ATPase activity);GO:0005524(MF:ATP binding);GO:0043023(MF:ribosomal large subunit binding);GO:0043022(MF:ribosome binding)	-
19	TRINITY_DN34894_c0_g1	1.47335	0.00951627	XP_006439553	glutamate--cysteine ligase, chloroplastic isoform X1 [Citrus clementina];gi|567894132|ref|XP_006439554.1| glutamate--cysteine ligase, chloroplastic isoform X1 [Citrus clementina];gi|557541815|gb|ESR52793.1| hypothetical protein CICLE_v10019696mg [Citrus clementina];gi|557541816|gb|ESR52794.1| hypothetical protein CICLE_v10019696mg [Citrus clementina]	GO:0006750(BP:glutathione biosynthetic process);GO:0004357(MF:glutamate-cysteine ligase activity)	ko00480(Glutathione metabolism);ko00270(Cysteine and methionine metabolism)
20	TRINITY_DN40732_c0_g1	1.47075	0.00742974	XP_006847485	aspartic proteinase-like protein 2 isoform X1 [Amborella trichopoda];gi|548850718|gb|ERN09066.1| hypothetical protein AMTR_s00163p00062330 [Amborella trichopoda]	GO:0016787(MF:hydrolase activity)	-
21	TRINITY_DN42902_c0_g1	1.45997	0.0416834	XP_022001262	lysine--tRNA ligase, chloroplastic/mitochondrial [Helianthus annuus];gi|1191649758|gb|OTG01731.1| putative lysyl-tRNA synthetase, class II [Helianthus annuus]	GO:0006418(BP:tRNA aminoacylation for protein translation);GO:0005737(CC:cytoplasm);GO:0000166(MF:nucleotide binding);GO:0004812(MF:aminoacyl-tRNA ligase activity)	ko00970(Aminoacyl-tRNA biosynthesis)
22	TRINITY_DN43704_c3_g3	1.45301	0.0216936	XP_006852610	soluble starch synthase 1, chloroplastic/amyloplastic isoform X2 [Amborella trichopoda];gi|1173117503|ref|XP_020527960.1| soluble starch synthase 1, chloroplastic/amyloplastic isoform X1 [Amborella trichopoda];gi|548856221|gb|ERN14077.1| hypothetical protein AMTR_s00021p00224370 [Amborella trichopoda]	GO:0009059(BP:macromolecule biosynthetic process);GO:0009507(CC:chloroplast);GO:0046527(MF:glucosyltransferase activity)	ko02026(Biofilm formation - Escherichia coli);ko00500(Starch and sucrose metabolism)
23	TRINITY_DN44647_c0_g2	1.42746	0.00186856	ABR18309	unknown [Picea sitchensis]	GO:0009058(BP:biosynthetic process);GO:0016020(CC:membrane);GO:0016844(MF:strictosidine synthase activity)	-
24	TRINITY_DN34716_c0_g1	1.4258	0.0108782	XP_020248624	protein UXT homolog isoform X1 [Asparagus officinalis];gi|1141974611|gb|ONK55837.1| uncharacterized protein A4U43_C10F1480 [Asparagus officinalis]	GO:0000122(BP:negative regulation of transcription by RNA polymerase II)	-
25	TRINITY_DN69266_c0_g1	1.40928	0.00654897	GAU48184	hypothetical protein TSUD_141730 [Trifolium subterraneum]	GO:0002181(BP:cytoplasmic translation);GO:0022625(CC:cytosolic large ribosomal subunit);GO:0003735(MF:structural constituent of ribosome)	ko03010(Ribosome)
26	TRINITY_DN46293_c0_g1	1.40612	0.0140077	ABR18130	unknown [Picea sitchensis]	GO:0003676(MF:nucleic acid binding)	-
27	TRINITY_DN40230_c0_g1	1.40159	0.0158689	XP_010257075	PREDICTED: uncharacterized protein LOC104597307 [Nelumbo nucifera]	-	-
28	TRINITY_DN41644_c0_g1	1.39793	0.0351964	XP_010052602	PREDICTED: non-specific phospholipase C3 [Eucalyptus grandis]	GO:0003824(MF:catalytic activity)	ko04919(Thyroid hormone signaling pathway);ko02024(Quorum sensing);ko00565(Ether lipid metabolism);ko00562(Inositol phosphate metabolism);ko00564(Glycerophospholipid metabolism)
29	TRINITY_DN51484_c0_g2	1.39602	0.0297413	ABB78087	(E)-4-hydroxy-3-methyl-but-2-enyl diphosphate synthase [Ginkgo biloba]	GO:0016114(BP:terpenoid biosynthetic process);GO:0055114(BP:oxidation-reduction process);GO:0046429(MF:4-hydroxy-3-methylbut-2-en-1-yl diphosphate synthase activity);GO:0005506(MF:iron ion binding)	ko00900(Terpenoid backbone biosynthesis)
30	TRINITY_DN42269_c0_g1	1.39309	0.0434583	ACN41003	unknown [Picea sitchensis]	GO:0006006(BP:glucose metabolic process);GO:0006098(BP:pentose-phosphate shunt);GO:0055114(BP:oxidation-reduction process);GO:0050661(MF:NADP binding);GO:0004345(MF:glucose-6-phosphate dehydrogenase activity)	ko05230(Central carbon metabolism in cancer);ko00480(Glutathione metabolism);ko00030(Pentose phosphate pathway)
31	TRINITY_DN52242_c2_g2	1.3878	0.0414757	OVA01515	Class II glutamine amidotransferase domain [Macleaya cordata]	GO:0006537(BP:glutamate biosynthetic process);GO:0019676(BP:ammonia assimilation cycle);GO:0005737(CC:cytoplasm);GO:0015930(MF:glutamate synthase activity)	ko00910(Nitrogen metabolism);ko00630(Glyoxylate and dicarboxylate metabolism)
32	TRINITY_DN42802_c1_g1	1.38723	0.0293583	XP_010269515	PREDICTED: probable histone-arginine methyltransferase CARM1 isoform X7 [Nelumbo nucifera]	GO:0006479(BP:protein methylation);GO:0008168(MF:methyltransferase activity)	ko01522(Endocrine resistance)
33	TRINITY_DN53011_c1_g1	1.38683	0.0150407	OMO73484	hypothetical protein COLO4_27068 [Corchorus olitorius]	GO:0006414(BP:translational elongation);GO:0005737(CC:cytoplasm);GO:0003746(MF:translation elongation factor activity);GO:0005525(MF:GTP binding);GO:0003924(MF:GTPase activity)	ko03013(RNA transport);ko05140(Leishmaniasis);ko05134(Legionellosis)
34	TRINITY_DN53100_c1_g1	1.38101	0.0168444	ABR17163	unknown [Picea sitchensis]	GO:0005488(MF:binding)	-
35	TRINITY_DN44851_c5_g1	1.37946	0.0481272	ABR16369	unknown [Picea sitchensis];gi|148909995|gb|ABR18082.1| unknown [Picea sitchensis]	GO:0030170(MF:pyridoxal phosphate binding);GO:0003824(MF:catalytic activity)	ko00920(Sulfur metabolism);ko00450(Selenocompound metabolism);ko00270(Cysteine and methionine metabolism)
36	TRINITY_DN37967_c0_g1	1.37169	0.0382439	XP_002264084	PREDICTED: uncharacterized protein LOC100250213 [Vitis vinifera];gi|297745737|emb|CBI15793.3| unnamed protein product, partial [Vitis vinifera]	-	-
37	TRINITY_DN40327_c0_g1	1.35975	0.0274392	ABK26183	unknown [Picea sitchensis]	-	-
38	TRINITY_DN45567_c0_g1	1.35692	0.0208995	ABK21170	unknown [Picea sitchensis];gi|116781965|gb|ABK22318.1| unknown [Picea sitchensis];gi|148909584|gb|ABR17884.1| unknown [Picea sitchensis]	GO:0006412(BP:translation);GO:0022627(CC:cytosolic small ribosomal subunit);GO:0003735(MF:structural constituent of ribosome);GO:0019843(MF:rRNA binding)	ko03010(Ribosome)
39	TRINITY_DN44937_c0_g1	1.3559	0.0170403	ABR18089	unknown [Picea sitchensis]	GO:0006508(BP:proteolysis);GO:0008237(MF:metallopeptidase activity);GO:0008270(MF:zinc ion binding)	ko00480(Glutathione metabolism)
40	TRINITY_DN35769_c0_g1	1.34075	0.0426154	ABK24734	unknown [Picea sitchensis];gi|116791293|gb|ABK25924.1| unknown [Picea sitchensis]	-	-
41	TRINITY_DN42137_c0_g1	1.3369	0.00292878	XP_010269115	PREDICTED: presequence protease 2, chloroplastic/mitochondrial [Nelumbo nucifera]	GO:0006508(BP:proteolysis);GO:0046872(MF:metal ion binding);GO:0003824(MF:catalytic activity)	-
42	TRINITY_DN38935_c0_g1	1.32977	0.00790007	ABR17991	unknown [Picea sitchensis]	GO:0005991(BP:trehalose metabolic process);GO:0004555(MF:alpha,alpha-trehalase activity)	ko00500(Starch and sucrose metabolism)
43	TRINITY_DN49762_c2_g5	1.32976	0.0206193	XP_019444316	PREDICTED: cell division control protein 48 homolog E [Lupinus angustifolius];gi|1102712526|gb|OIW11297.1| hypothetical protein TanjilG_20446 [Lupinus angustifolius]	GO:0005524(MF:ATP binding);GO:0016787(MF:hydrolase activity)	ko04141(Protein processing in endoplasmic reticulum);ko05134(Legionellosis)
44	TRINITY_DN50677_c0_g1	1.32849	0.0455568	XP_006855294	probable beta-D-xylosidase 2 [Amborella trichopoda];gi|548859060|gb|ERN16761.1| hypothetical protein AMTR_s00057p00049120 [Amborella trichopoda]	GO:0005975(BP:carbohydrate metabolic process);GO:0004553(MF:hydrolase activity, hydrolyzing O-glycosyl compounds)	-
45	TRINITY_DN53251_c0_g3	1.32064	0.0209803	XP_009401914	PREDICTED: glycine dehydrogenase (decarboxylating), mitochondrial-like [Musa acuminata subsp. malaccensis]	GO:0006544(BP:glycine metabolic process);GO:0003824(MF:catalytic activity)	ko00630(Glyoxylate and dicarboxylate metabolism);ko00260(Glycine, serine and threonine metabolism)
46	TRINITY_DN42133_c0_g2	1.31198	0.0314481	ABK24760	unknown [Picea sitchensis]	GO:0046034(BP:ATP metabolic process);GO:0015991(BP:ATP hydrolysis coupled proton transport);GO:0033180(CC:proton-transporting V-type ATPase, V1 domain);GO:0005524(MF:ATP binding)	ko05323(Rheumatoid arthritis);ko04721(Synaptic vesicle cycle);ko05110(Vibrio cholerae infection);ko04145(Phagosome);ko04966(Collecting duct acid secretion);ko00190(Oxidative phosphorylation);ko05165(Human papillomavirus infection);ko05120(Epithelial cell signaling in Helicobacter pylori infection);ko04150(mTOR signaling pathway)
47	TRINITY_DN42434_c0_g1	1.30968	0.00826361	XP_022740576	T-complex protein 1 subunit eta-like [Durio zibethinus]	-	-
48	TRINITY_DN10943_c0_g1	1.30557	0.0204662	ABK22367	unknown [Picea sitchensis]	GO:0016787(MF:hydrolase activity)	ko00623(Toluene degradation);ko00361(Chlorocyclohexane and chlorobenzene degradation);ko00364(Fluorobenzoate degradation)
49	TRINITY_DN50211_c0_g1	1.30348	0.0428543	ABR17603	unknown [Picea sitchensis]	GO:0009089(BP:lysine biosynthetic process via diaminopimelate);GO:0030170(MF:pyridoxal phosphate binding);GO:0010285(MF:L,L-diaminopimelate aminotransferase activity)	ko00300(Lysine biosynthesis)
50	TRINITY_DN50661_c0_g1	1.30024	0.0308115	ABK25168	unknown [Picea sitchensis]	GO:0006422(BP:aspartyl-tRNA aminoacylation);GO:0005737(CC:cytoplasm);GO:0003676(MF:nucleic acid binding);GO:0005524(MF:ATP binding);GO:0004815(MF:aspartate-tRNA ligase activity)	ko00970(Aminoacyl-tRNA biosynthesis)
51	TRINITY_DN46601_c1_g3	1.29516	0.0081886	XP_002278408	PREDICTED: E3 ubiquitin-protein ligase UPL3 [Vitis vinifera]	GO:0044424(CC:intracellular part);GO:0003824(MF:catalytic activity)	ko04120(Ubiquitin mediated proteolysis)
52	TRINITY_DN41803_c0_g1	1.29327	0.0184593	ABK22525	unknown [Picea sitchensis]	-	-
53	TRINITY_DN52089_c0_g2	1.29108	0.0134955	AMR43653	purple acid phosphatase 1 [Pinus massoniana]	GO:0016787(MF:hydrolase activity)	-
54	TRINITY_DN47063_c0_g1	1.28619	0.0368105	OVA13591	NHL repeat [Macleaya cordata]	-	-
55	TRINITY_DN32109_c0_g1	1.28181	0.0135121	ABR17232	unknown [Picea sitchensis];gi|149688564|gb|ABR27727.1| dirigent-like protein [Picea sitchensis]	-	-
56	TRINITY_DN52212_c0_g2	1.28146	0.0265005	CAN81148	hypothetical protein VITISV_020814 [Vitis vinifera]	GO:0055085(BP:transmembrane transport);GO:0016021(CC:integral component of membrane);GO:0042626(MF:ATPase activity, coupled to transmembrane movement of substances);GO:0000166(MF:nucleotide binding)	ko04976(Bile secretion);ko05226(Gastric cancer);ko02010(ABC transporters);ko05206(MicroRNAs in cancer)
57	TRINITY_DN50857_c0_g6	1.27845	0.0457331	BAX09078	glyceraldehyde-3-phosphate dehydrogenase [Cryptomeria japonica]	GO:0055114(BP:oxidation-reduction process);GO:0009013(MF:succinate-semialdehyde dehydrogenase [NAD(P)+] activity);GO:0004029(MF:aldehyde dehydrogenase (NAD) activity);GO:0004777(MF:succinate-semialdehyde dehydrogenase (NAD+) activity)	ko00030(Pentose phosphate pathway);ko00010(Glycolysis / Gluconeogenesis)
58	TRINITY_DN50657_c0_g1	1.2781	0.00832996	XP_008244478	PREDICTED: ketol-acid reductoisomerase, chloroplastic [Prunus mume]	GO:0009082(BP:branched-chain amino acid biosynthetic process);GO:1901607(BP:alpha-amino acid biosynthetic process);GO:0044434(CC:chloroplast part);GO:0046872(MF:metal ion binding);GO:0016491(MF:oxidoreductase activity)	ko00290(Valine, leucine and isoleucine biosynthesis);ko00770(Pantothenate and CoA biosynthesis)
59	TRINITY_DN42674_c0_g2	1.27652	0.0167201	XP_008782932	PREDICTED: uncharacterized protein LOC103702326 isoform X2 [Phoenix dactylifera]	-	-
60	TRINITY_DN52303_c1_g1	1.27508	0.0417745	ABR18107	unknown [Picea sitchensis]	GO:0008152(BP:metabolic process);GO:0016788(MF:hydrolase activity, acting on ester bonds)	ko04919(Thyroid hormone signaling pathway);ko02024(Quorum sensing);ko00565(Ether lipid metabolism);ko00562(Inositol phosphate metabolism);ko00564(Glycerophospholipid metabolism)
61	TRINITY_DN43150_c0_g2	1.27349	0.00524944	ACJ67022	1-deoxy-D-xylulose 5-phosphate reductoisomerase [Pinus taeda]	GO:0051484(BP:isopentenyl diphosphate biosynthetic process, methylerythritol 4-phosphate pathway involved in terpenoid biosynthetic process);GO:0055114(BP:oxidation-reduction process);GO:0030604(MF:1-deoxy-D-xylulose-5-phosphate reductoisomerase activity);GO:0030145(MF:manganese ion binding);GO:0070402(MF:NADPH binding);GO:0016853(MF:isomerase activity)	ko00900(Terpenoid backbone biosynthesis)
62	TRINITY_DN41593_c0_g3	1.27164	0.0215179	ABR17030	unknown [Picea sitchensis]	-	-
63	TRINITY_DN42941_c2_g2	1.26548	0.042799	ACN41013	unknown [Picea sitchensis]	GO:0006096(BP:glycolytic process);GO:0043167(MF:ion binding);GO:0000166(MF:nucleotide binding);GO:0016301(MF:kinase activity)	ko05230(Central carbon metabolism in cancer);ko04922(Glucagon signaling pathway);ko00680(Methane metabolism);ko03018(RNA degradation);ko00010(Glycolysis / Gluconeogenesis);ko00052(Galactose metabolism);ko04152(AMPK signaling pathway);ko04066(HIF-1 signaling pathway);ko00030(Pentose phosphate pathway);ko00051(Fructose and mannose metabolism)
64	TRINITY_DN44075_c0_g4	1.26008	0.017331	XP_010256132	PREDICTED: ATPase 11, plasma membrane-type isoform X2 [Nelumbo nucifera]	GO:0006754(BP:ATP biosynthetic process);GO:1902600(BP:proton transmembrane transport);GO:0016021(CC:integral component of membrane);GO:0008553(MF:proton-exporting ATPase activity, phosphorylative mechanism);GO:0046872(MF:metal ion binding);GO:0005524(MF:ATP binding)	ko00190(Oxidative phosphorylation)
65	TRINITY_DN39349_c0_g1	1.25996	0.0041725	XP_022735277	uncharacterized protein LOC111288598 [Durio zibethinus]	GO:0006412(BP:translation);GO:0005840(CC:ribosome);GO:0003735(MF:structural constituent of ribosome)	ko03010(Ribosome)
66	TRINITY_DN52216_c0_g1	1.25745	0.00627369	ABR18115	unknown [Picea sitchensis]	GO:0006779(BP:porphyrin-containing compound biosynthetic process);GO:0016021(CC:integral component of membrane);GO:0046872(MF:metal ion binding);GO:0004655(MF:porphobilinogen synthase activity)	ko00860(Porphyrin and chlorophyll metabolism)
67	TRINITY_DN49790_c0_g3	1.24984	0.0192327	ABR17797	unknown [Picea sitchensis];gi|148909917|gb|ABR18045.1| unknown [Picea sitchensis]	GO:0005829(CC:cytosol)	-
68	TRINITY_DN49802_c1_g1	1.24355	0.00637504	ABK25073	unknown [Picea sitchensis];gi|148908153|gb|ABR17192.1| unknown [Picea sitchensis];gi|224285911|gb|ACN40669.1| unknown [Picea sitchensis]	GO:0050790(BP:regulation of catalytic activity);GO:0007264(BP:small GTPase mediated signal transduction);GO:0055114(BP:oxidation-reduction process);GO:0015031(BP:protein transport);GO:0005622(CC:intracellular);GO:0016491(MF:oxidoreductase activity);GO:0005093(MF:Rab GDP-dissociation inhibitor activity)	-
69	TRINITY_DN33217_c0_g1	1.24072	0.0170208	ABK25992	unknown [Picea sitchensis]	GO:0007264(BP:small GTPase mediated signal transduction);GO:0015031(BP:protein transport);GO:0005886(CC:plasma membrane);GO:0005829(CC:cytosol);GO:0005525(MF:GTP binding)	-
70	TRINITY_DN50885_c0_g2	1.24063	0.0444292	ADE77903	unknown [Picea sitchensis]	-	-
71	TRINITY_DN48982_c1_g1	1.23732	0.0294399	ABK26048	unknown [Picea sitchensis];gi|224285374|gb|ACN40410.1| unknown [Picea sitchensis]	GO:0006412(BP:translation);GO:0005840(CC:ribosome);GO:0003735(MF:structural constituent of ribosome)	ko03010(Ribosome)
72	TRINITY_DN35674_c0_g1	1.23463	0.00186605	XP_023514558	uncharacterized protein LOC111778811 [Cucurbita pepo subsp. pepo]	GO:0008152(BP:metabolic process);GO:0016020(CC:membrane);GO:0016798(MF:hydrolase activity, acting on glycosyl bonds)	-
73	TRINITY_DN50101_c0_g2	1.23061	0.0414086	AFB33267	hypothetical protein 2_2799_03, partial [Pinus cembra];gi|376337393|gb|AFB33268.1| hypothetical protein 2_2799_03, partial [Pinus cembra]	-	-
74	TRINITY_DN51519_c0_g4	1.2252	0.042306	ABK24517	unknown [Picea sitchensis];gi|224285889|gb|ACN40658.1| unknown [Picea sitchensis]	GO:0006412(BP:translation);GO:0000028(BP:ribosomal small subunit assembly);GO:0022627(CC:cytosolic small ribosomal subunit);GO:0003735(MF:structural constituent of ribosome)	ko03010(Ribosome)
75	TRINITY_DN46010_c0_g1	1.22376	0.0243744	XP_010936789	PREDICTED: phosphoribosylglycinamide formyltransferase, chloroplastic [Elaeis guineensis];gi|1130642716|ref|XP_019709943.1| PREDICTED: phosphoribosylglycinamide formyltransferase, chloroplastic [Elaeis guineensis]	GO:0009058(BP:biosynthetic process);GO:0016740(MF:transferase activity)	ko00230(Purine metabolism);ko00670(One carbon pool by folate)
76	TRINITY_DN51838_c2_g1	1.21954	0.0442585	PIM97985	Molecular chaperones HSP70/HSC70, HSP70 superfamily [Handroanthus impetiginosus]	GO:0005524(MF:ATP binding)	ko03040(Spliceosome);ko04144(Endocytosis);ko04010(MAPK signaling pathway);ko04915(Estrogen signaling pathway);ko04141(Protein processing in endoplasmic reticulum);ko04612(Antigen processing and presentation);ko05162(Measles);ko04213(Longevity regulating pathway - multiple species);ko05145(Toxoplasmosis);ko05134(Legionellosis)
77	TRINITY_DN47722_c0_g1	1.21642	0.0172783	ADE77611	unknown [Picea sitchensis]	GO:0042254(BP:ribosome biogenesis)	-
78	TRINITY_DN49255_c2_g5	1.21305	0.0205967	ABR18001	unknown [Picea sitchensis]	GO:0006754(BP:ATP biosynthetic process);GO:1902600(BP:proton transmembrane transport);GO:0016021(CC:integral component of membrane);GO:0008553(MF:proton-exporting ATPase activity, phosphorylative mechanism);GO:0046872(MF:metal ion binding);GO:0005524(MF:ATP binding)	ko04974(Protein digestion and absorption);ko04978(Mineral absorption);ko04960(Aldosterone-regulated sodium reabsorption);ko04973(Carbohydrate digestion and absorption);ko04918(Thyroid hormone synthesis);ko04911(Insulin secretion);ko04961(Endocrine and other factor-regulated calcium reabsorption);ko04919(Thyroid hormone signaling pathway);ko04964(Proximal tubule bicarbonate reclamation);ko04260(Ca…
79	TRINITY_DN49937_c3_g2	1.21114	0.00599421	XP_009419208	PREDICTED: uncharacterized protein LOC103999244 [Musa acuminata subsp. malaccensis]	-	-
80	TRINITY_DN50347_c0_g3	1.2102	0.00644396	ABK25189	unknown [Picea sitchensis]	-	-
81	TRINITY_DN51169_c0_g1	1.20417	0.0208983	OAE20698	hypothetical protein AXG93_154s1720 [Marchantia polymorpha subsp. ruderalis]	GO:0006607(BP:NLS-bearing protein import into nucleus);GO:0005643(CC:nuclear pore);GO:0005654(CC:nucleoplasm);GO:0005829(CC:cytosol);GO:0008565(MF:protein transporter activity);GO:0008139(MF:nuclear localization sequence binding)	ko05164(Influenza A)
82	TRINITY_DN43400_c0_g1	1.20203	0.00307484	ABR17754	unknown [Picea sitchensis]	GO:0008652(BP:cellular amino acid biosynthetic process);GO:0051539(MF:4 iron, 4 sulfur cluster binding);GO:0016836(MF:hydro-lyase activity)	ko00290(Valine, leucine and isoleucine biosynthesis);ko00966(Glucosinolate biosynthesis);ko00660(C5-Branched dibasic acid metabolism)
83	TRINITY_DN43601_c0_g5	0.833105	0.0361842	ABK23421	unknown [Picea sitchensis]	GO:0006535(BP:cysteine biosynthetic process from serine);GO:0004124(MF:cysteine synthase activity);GO:0016740(MF:transferase activity)	ko00270(Cysteine and methionine metabolism);ko00920(Sulfur metabolism)
84	TRINITY_DN51434_c0_g2	0.833042	0.0119117	XP_010918836	PREDICTED: chaperonin CPN60-2, mitochondrial [Elaeis guineensis]	GO:0042026(BP:protein refolding);GO:0005737(CC:cytoplasm);GO:0005524(MF:ATP binding)	ko04212(Longevity regulating pathway - worm);ko03018(RNA degradation);ko05134(Legionellosis);ko05152(Tuberculosis);ko04940(Type I diabetes mellitus)
85	TRINITY_DN39952_c0_g1	0.83302	0.036147	ABK22179	unknown [Picea sitchensis]	GO:0055114(BP:oxidation-reduction process);GO:0004616(MF:phosphogluconate dehydrogenase (decarboxylating) activity);GO:0051287(MF:NAD binding)	ko00630(Glyoxylate and dicarboxylate metabolism);ko00650(Butanoate metabolism)
86	TRINITY_DN41864_c6_g2	0.832258	0.0449514	ABK23386	unknown [Picea sitchensis];gi|116786074|gb|ABK23962.1| unknown [Picea sitchensis]	GO:0006412(BP:translation);GO:0005840(CC:ribosome);GO:0003735(MF:structural constituent of ribosome)	-
87	TRINITY_DN51434_c0_g1	0.831715	0.00530327	XP_020222860	chaperonin CPN60-2, mitochondrial [Cajanus cajan];gi|1012349535|gb|KYP60725.1| hypothetical protein KK1_023138 [Cajanus cajan]	GO:0042026(BP:protein refolding);GO:0005737(CC:cytoplasm);GO:0005524(MF:ATP binding)	ko04212(Longevity regulating pathway - worm);ko03018(RNA degradation);ko05134(Legionellosis);ko05152(Tuberculosis);ko04940(Type I diabetes mellitus)
88	Q8RVJ0	0.830918	0.0489206	#N/A	#N/A	GO:0006413(BP:translational initiation);GO:0003743(MF:translation initiation factor activity)	ko03013(RNA transport)
89	TRINITY_DN35951_c0_g2	0.828495	0.0412315	ACN40518	unknown [Picea sitchensis]	GO:0005634(CC:nucleus);GO:0003677(MF:DNA binding)	-
90	TRINITY_DN45564_c0_g1	0.827935	0.00352425	ACN40290	unknown [Picea sitchensis];gi|224285837|gb|ACN40632.1| unknown [Picea sitchensis]	GO:0006633(BP:fatty acid biosynthetic process);GO:0055114(BP:oxidation-reduction process);GO:0044434(CC:chloroplast part);GO:0051287(MF:NAD binding);GO:0004316(MF:3-oxoacyl-[acyl-carrier-protein] reductase (NADPH) activity)	ko00061(Fatty acid biosynthesis);ko00333(Prodigiosin biosynthesis);ko00780(Biotin metabolism)
91	TRINITY_DN40853_c0_g2	0.826129	0.035611	ABK25263	unknown [Picea sitchensis]	GO:0006470(BP:protein dephosphorylation);GO:0046872(MF:metal ion binding);GO:0004722(MF:protein serine/threonine phosphatase activity)	-
92	TRINITY_DN49610_c4_g1	0.824138	0.043983	ABK24025	unknown [Picea sitchensis];gi|116794260|gb|ABK27069.1| unknown [Picea sitchensis]	GO:0006412(BP:translation);GO:0022625(CC:cytosolic large ribosomal subunit);GO:0003735(MF:structural constituent of ribosome);GO:0003723(MF:RNA binding)	ko03010(Ribosome)
93	TRINITY_DN48597_c0_g1	0.823619	0.0302906	ABK24055	unknown [Picea sitchensis]	GO:0009536(CC:plastid);GO:0003676(MF:nucleic acid binding);GO:0000166(MF:nucleotide binding)	-
94	TRINITY_DN35638_c0_g1	0.820018	0.0261742	ABK23836	unknown [Picea sitchensis]	-	-
95	TRINITY_DN51029_c4_g1	0.818374	0.0478652	ABK21030	unknown [Picea sitchensis];gi|116779482|gb|ABK21303.1| unknown [Picea sitchensis];gi|116793177|gb|ABK26640.1| unknown [Picea sitchensis]	GO:0006633(BP:fatty acid biosynthetic process)	-
96	TRINITY_DN8694_c0_g1	0.817423	0.0244441	ABK22407	unknown [Picea sitchensis];gi|224285214|gb|ACN40333.1| unknown [Picea sitchensis]	GO:0006355(BP:regulation of transcription, DNA-templated);GO:0003713(MF:transcription coactivator activity);GO:0003677(MF:DNA binding)	-
97	TRINITY_DN35042_c0_g1	0.816883	0.021997	ABK22962	unknown [Picea sitchensis]	-	-
98	TRINITY_DN52787_c0_g1	0.81681	0.01406	CBL95264	phosphoglycerate kinase 1 [Pinus pinaster]	GO:0006096(BP:glycolytic process);GO:0004618(MF:phosphoglycerate kinase activity)	ko00010(Glycolysis / Gluconeogenesis);ko00710(Carbon fixation in photosynthetic organisms);ko04066(HIF-1 signaling pathway)
99	TRINITY_DN44203_c1_g2	0.815565	0.0258561	ABK22559	unknown [Picea sitchensis];gi|224284794|gb|ACN40127.1| unknown [Picea sitchensis]	-	ko05418(Fluid shear stress and atherosclerosis);ko05132(Salmonella infection);ko04621(NOD-like receptor signaling pathway)
100	TRINITY_DN50086_c1_g2	0.814256	0.0225961	ABK22313	unknown [Picea sitchensis]	GO:0055114(BP:oxidation-reduction process);GO:0016491(MF:oxidoreductase activity)	ko00830(Retinol metabolism);ko04146(Peroxisome)
101	TRINITY_DN49505_c0_g1	0.813036	0.0462754	ADE77299	unknown [Picea sitchensis]	GO:0030163(BP:protein catabolic process)	-
102	TRINITY_DN43792_c2_g6	0.811311	0.0033679	ADE77922	unknown [Picea sitchensis]	-	-
103	TRINITY_DN51321_c0_g1	0.809644	0.000720937	ABK26453	unknown [Picea sitchensis];gi|116793625|gb|ABK26816.1| unknown [Picea sitchensis];gi|224286660|gb|ACN41034.1| unknown [Picea sitchensis]	GO:0003824(MF:catalytic activity)	-
104	TRINITY_DN39660_c0_g2	0.807229	0.00303417	ABK21227	unknown [Picea sitchensis]	GO:0006511(BP:ubiquitin-dependent protein catabolic process);GO:0005737(CC:cytoplasm);GO:0019773(CC:proteasome core complex, alpha-subunit complex);GO:0005634(CC:nucleus);GO:0004298(MF:threonine-type endopeptidase activity)	ko03050(Proteasome)
105	TRINITY_DN51476_c0_g1	0.805998	0.0270343	ACN40907	unknown [Picea sitchensis]	GO:0055114(BP:oxidation-reduction process);GO:0008270(MF:zinc ion binding);GO:0016491(MF:oxidoreductase activity)	-
106	TRINITY_DN48289_c2_g1	0.805595	0.0453138	PIA50243	hypothetical protein AQUCO_01300763v1 [Aquilegia coerulea]	-	-
107	TRINITY_DN48398_c0_g1	0.805368	0.0364481	ABK25023	unknown [Picea sitchensis]	GO:0005739(CC:mitochondrion);GO:0005515(MF:protein binding)	-
108	TRINITY_DN47950_c1_g1	0.805134	0.0251824	XP_007040666	PREDICTED: binding partner of ACD11 1 [Theobroma cacao]	GO:0016020(CC:membrane);GO:0097159(MF:organic cyclic compound binding);GO:1901363(MF:heterocyclic compound binding)	-
109	TRINITY_DN50533_c0_g8	0.805121	0.0218781	ABK24213	unknown [Picea sitchensis]	-	-
110	TRINITY_DN42485_c0_g1	0.803591	0.0269572	ABK23359	unknown [Picea sitchensis];gi|116792649|gb|ABK26445.1| unknown [Picea sitchensis]	GO:0055114(BP:oxidation-reduction process);GO:0008270(MF:zinc ion binding);GO:0016491(MF:oxidoreductase activity)	-
111	TRINITY_DN48192_c0_g2	0.802299	0.012057	ACN40029	unknown [Picea sitchensis]	GO:0044260(BP:cellular macromolecule metabolic process);GO:0044238(BP:primary metabolic process);GO:0044424(CC:intracellular part);GO:0005488(MF:binding)	ko03420(Nucleotide excision repair);ko04141(Protein processing in endoplasmic reticulum)
112	TRINITY_DN37654_c0_g1	0.79962	0.0389148	ABK25894	unknown [Picea sitchensis]	-	-
113	TRINITY_DN46287_c0_g4	0.799446	0.00810541	XP_012080072	putative exosome complex component rrp40 [Jatropha curcas];gi|643720840|gb|KDP31104.1| hypothetical protein JCGZ_11480 [Jatropha curcas]	GO:0071051(BP:polyadenylation-dependent snoRNA 3'-end processing);GO:0000467(BP:exonucleolytic trimming to generate mature 3'-end of 5.8S rRNA from tricistronic rRNA transcript (SSU-rRNA, 5.8S rRNA, LSU-rRNA));GO:0034427(BP:nuclear-transcribed mRNA catabolic process, exonucleolytic, 3'-5');GO:0071049(BP:nuclear retention of pre-mRNA with aberrant 3'-ends at the site of transcription);GO:0071034(B…	ko03018(RNA degradation)
114	TRINITY_DN46052_c3_g1	0.798437	0.0336038	ABK26420	unknown [Picea sitchensis]	GO:0016020(CC:membrane);GO:0005739(CC:mitochondrion)	ko04714(Thermogenesis);ko05012(Parkinson disease);ko04723(Retrograde endocannabinoid signaling);ko05016(Huntington disease);ko04932(Non-alcoholic fatty liver disease (NAFLD));ko05010(Alzheimer disease);ko00190(Oxidative phosphorylation)
115	TRINITY_DN41181_c0_g1	0.797754	0.0297316	ADE77401	unknown [Picea sitchensis]	GO:0006099(BP:tricarboxylic acid cycle);GO:0045252(CC:oxoglutarate dehydrogenase complex);GO:0004149(MF:dihydrolipoyllysine-residue succinyltransferase activity)	ko00020(Citrate cycle (TCA cycle));ko00310(Lysine degradation);ko00380(Tryptophan metabolism)
116	TRINITY_DN34179_c0_g1	0.797335	0.0266111	XP_018460043	PREDICTED: DCC family protein At1g52590, chloroplastic [Raphanus sativus]	GO:0010287(CC:plastoglobule)	-
117	TRINITY_DN37665_c0_g1	0.796256	0.0385341	ABK22663	unknown [Picea sitchensis];gi|116783504|gb|ABK22969.1| unknown [Picea sitchensis]	GO:0009941(CC:chloroplast envelope)	-
118	TRINITY_DN49290_c1_g3	0.794862	0.0144509	ADE76124	unknown [Picea sitchensis]	GO:0006508(BP:proteolysis);GO:0016020(CC:membrane);GO:0008236(MF:serine-type peptidase activity)	-
119	TRINITY_DN42638_c0_g1	0.793352	0.0109117	ABK23041	unknown [Picea sitchensis]	-	-
120	TRINITY_DN37266_c0_g2	0.790195	0.0274836	ABK21442	unknown [Picea sitchensis]	GO:0032211(BP:negative regulation of telomere maintenance via telomerase);GO:0006281(BP:DNA repair);GO:0006351(BP:transcription, DNA-templated);GO:0009508(CC:plastid chromosome);GO:0009507(CC:chloroplast);GO:0005634(CC:nucleus);GO:0042162(MF:telomeric DNA binding);GO:0003729(MF:mRNA binding);GO:0003697(MF:single-stranded DNA binding)	-
121	TRINITY_DN38699_c0_g1	0.789765	0.0123369	ADE77352	unknown [Picea sitchensis]	-	-
122	TRINITY_DN43846_c0_g1	0.789415	0.011197	AAX92710	SCF ubiquitin ligase [Picea abies]	GO:0006511(BP:ubiquitin-dependent protein catabolic process);GO:0016021(CC:integral component of membrane);GO:0016874(MF:ligase activity)	-
123	TRINITY_DN46689_c0_g1	0.787312	0.000644468	ABK26949	unknown [Picea sitchensis]	-	-
124	TRINITY_DN47870_c0_g2	0.787285	0.010082	ABK21850	unknown [Picea sitchensis]	GO:0051603(BP:proteolysis involved in cellular protein catabolic process);GO:0005773(CC:vacuole);GO:0005839(CC:proteasome core complex);GO:0005634(CC:nucleus);GO:0004298(MF:threonine-type endopeptidase activity)	ko03050(Proteasome)
125	TRINITY_DN39912_c0_g1	0.783437	0.013695	ABK24487	unknown [Picea sitchensis]	GO:0046907(BP:intracellular transport);GO:0005643(CC:nuclear pore)	ko05166(Human T-cell leukemia virus 1 infection)
126	TRINITY_DN50104_c0_g2	0.782596	0.0152981	XP_006848634	uncharacterized protein LOC18438387 [Amborella trichopoda];gi|548851985|gb|ERN10215.1| hypothetical protein AMTR_s00171p00044550 [Amborella trichopoda]	-	-
127	TRINITY_DN41541_c0_g2	0.781017	0.010661	ABK21515	unknown [Picea sitchensis]	GO:0006511(BP:ubiquitin-dependent protein catabolic process);GO:0005737(CC:cytoplasm);GO:0019773(CC:proteasome core complex, alpha-subunit complex);GO:0005634(CC:nucleus);GO:0004298(MF:threonine-type endopeptidase activity)	ko03050(Proteasome)
128	TRINITY_DN47055_c0_g1	0.78045	0.0152465	XP_002509539	PREDICTED: ribulose-phosphate 3-epimerase, cytoplasmic isoform [Ricinus communis];gi|223549438|gb|EEF50926.1| ribulose-5-phosphate-3-epimerase, putative [Ricinus communis]	GO:0071704(BP:organic substance metabolic process);GO:0044238(BP:primary metabolic process);GO:0016857(MF:racemase and epimerase activity, acting on carbohydrates and derivatives)	ko00040(Pentose and glucuronate interconversions);ko00030(Pentose phosphate pathway);ko00710(Carbon fixation in photosynthetic organisms)
129	TRINITY_DN51298_c1_g2	0.780393	0.00993207	ABK23212	unknown [Picea sitchensis]	-	-
130	TRINITY_DN47434_c1_g1	0.777883	0.0103491	AEX12515	hypothetical protein 2_4618_01, partial [Pinus taeda];gi|367066403|gb|AEX12516.1| hypothetical protein 2_4618_01, partial [Pinus taeda];gi|367066405|gb|AEX12517.1| hypothetical protein 2_4618_01, partial [Pinus taeda];gi|367066407|gb|AEX12518.1| hypothetical protein 2_4618_01, partial [Pinus taeda];gi|367066409|gb|AEX12519.1| hypothetical protein 2_4618_01, partial [Pinus taeda];gi|367066411|gb|A…	-	-
131	TRINITY_DN16660_c0_g1	0.777266	0.0275995	ABK24149	unknown [Picea sitchensis];gi|224285137|gb|ACN40296.1| unknown [Picea sitchensis]	-	-
132	TRINITY_DN52670_c0_g1	0.776288	0.0152798	ABK24750	unknown [Picea sitchensis]	GO:0044238(BP:primary metabolic process);GO:0019752(BP:carboxylic acid metabolic process);GO:0055114(BP:oxidation-reduction process);GO:0016615(MF:malate dehydrogenase activity);GO:0016616(MF:oxidoreductase activity, acting on the CH-OH group of donors, NAD or NADP as acceptor)	ko00630(Glyoxylate and dicarboxylate metabolism);ko00710(Carbon fixation in photosynthetic organisms);ko00270(Cysteine and methionine metabolism);ko00620(Pyruvate metabolism);ko04964(Proximal tubule bicarbonate reclamation);ko00020(Citrate cycle (TCA cycle))
133	TRINITY_DN47048_c1_g2	0.776076	0.00694859	ABK21318	unknown [Picea sitchensis]	-	-
134	TRINITY_DN39192_c0_g1	0.774618	0.0192015	ABK22464	unknown [Picea sitchensis]	GO:0006450(BP:regulation of translational fidelity);GO:0002161(MF:aminoacyl-tRNA editing activity)	-
135	TRINITY_DN47251_c1_g1	0.774308	0.033369	ABK25872	unknown [Picea sitchensis]	GO:0080090(BP:regulation of primary metabolic process);GO:0031326(BP:regulation of cellular biosynthetic process);GO:0006351(BP:transcription, DNA-templated);GO:0009536(CC:plastid);GO:0030234(MF:enzyme regulator activity)	-
136	TRINITY_DN41409_c0_g3	0.773683	0.0196668	ABR16796	unknown [Picea sitchensis]	GO:0097159(MF:organic cyclic compound binding);GO:1901363(MF:heterocyclic compound binding)	-
137	TRINITY_DN52353_c0_g2	0.772391	0.0484369	ADE76722	unknown [Picea sitchensis]	GO:0006355(BP:regulation of transcription, DNA-templated);GO:0043565(MF:sequence-specific DNA binding);GO:0003700(MF:DNA-binding transcription factor activity)	-
138	TRINITY_DN49138_c1_g1	0.771205	0.0226459	ABR16237	unknown [Picea sitchensis]	GO:0046872(MF:metal ion binding)	-
139	TRINITY_DN41141_c0_g1	0.770956	0.0358703	ABR17707	unknown [Picea sitchensis]	GO:0016020(CC:membrane)	-
140	TRINITY_DN27301_c0_g1	0.770811	0.0448894	ADE77784	unknown [Picea sitchensis]	-	-
141	TRINITY_DN44014_c3_g2	0.767122	0.00151763	ABK21348	unknown [Picea sitchensis];gi|116779660|gb|ABK21383.1| unknown [Picea sitchensis];gi|116780003|gb|ABK21513.1| unknown [Picea sitchensis];gi|116780040|gb|ABK21531.1| unknown [Picea sitchensis];gi|116780437|gb|ABK21681.1| unknown [Picea sitchensis];gi|116781959|gb|ABK22315.1| unknown [Picea sitchensis];gi|116782009|gb|ABK22334.1| unknown [Picea sitchensis];gi|116788688|gb|ABK24964.1| unknown [Picea…	GO:0006412(BP:translation);GO:0005840(CC:ribosome);GO:0003735(MF:structural constituent of ribosome)	ko03010(Ribosome)
142	TRINITY_DN34967_c0_g1	0.76285	0.0246613	ABK21025	unknown [Picea sitchensis];gi|224284499|gb|ACN39983.1| unknown [Picea sitchensis]	-	-
143	TRINITY_DN47913_c0_g1	0.760853	0.0281591	ABR16524	unknown [Picea sitchensis]	GO:0045454(BP:cell redox homeostasis);GO:0055114(BP:oxidation-reduction process);GO:0005623(CC:cell);GO:0050660(MF:flavin adenine dinucleotide binding);GO:0004148(MF:dihydrolipoyl dehydrogenase activity)	ko00630(Glyoxylate and dicarboxylate metabolism);ko00640(Propanoate metabolism);ko00620(Pyruvate metabolism);ko00010(Glycolysis / Gluconeogenesis);ko00280(Valine, leucine and isoleucine degradation);ko00260(Glycine, serine and threonine metabolism);ko00020(Citrate cycle (TCA cycle));ko00380(Tryptophan metabolism);ko00310(Lysine degradation)
144	TRINITY_DN51216_c1_g1	0.759922	0.0268149	ABK21485	unknown [Picea sitchensis]	-	-
145	TRINITY_DN34592_c0_g1	0.759275	0.0077853	ABK21839	unknown [Picea sitchensis];gi|224284558|gb|ACN40012.1| unknown [Picea sitchensis]	GO:0051252(BP:regulation of RNA metabolic process);GO:0043086(BP:negative regulation of catalytic activity);GO:0047443(MF:4-hydroxy-4-methyl-2-oxoglutarate aldolase activity);GO:0046872(MF:metal ion binding);GO:0008948(MF:oxaloacetate decarboxylase activity);GO:0008428(MF:ribonuclease inhibitor activity)	-
146	TRINITY_DN39201_c0_g2	0.757635	0.0108782	ABR17404	unknown [Picea sitchensis]	GO:0009396(BP:folic acid-containing compound biosynthetic process);GO:0055114(BP:oxidation-reduction process);GO:0004488(MF:methylenetetrahydrofolate dehydrogenase (NADP+) activity)	-
147	TRINITY_DN46676_c0_g2	0.75311	0.0220348	ABK22250	unknown [Picea sitchensis]	GO:0097159(MF:organic cyclic compound binding);GO:1901363(MF:heterocyclic compound binding)	ko05130(Pathogenic Escherichia coli infection)
148	TRINITY_DN42837_c0_g1	0.752449	0.0391444	KHG18496	Peptidyl-prolyl cis-trans isomerase FKBP16-3, chloroplastic -like protein [Gossypium arboreum]	GO:0044424(CC:intracellular part)	-
149	TRINITY_DN44352_c0_g1	0.751153	0.0362002	AHN05533	peroxidase [Pinus thunbergii]	GO:0009664(BP:plant-type cell wall organization);GO:0009505(CC:plant-type cell wall);GO:0004601(MF:peroxidase activity)	ko00940(Phenylpropanoid biosynthesis)
150	TRINITY_DN44530_c4_g9	0.750688	0.0158238	XP_006840277	ankyrin repeat domain-containing protein 2B [Amborella trichopoda];gi|548841995|gb|ERN01952.1| hypothetical protein AMTR_s00045p00049310 [Amborella trichopoda]	GO:0016757(MF:transferase activity, transferring glycosyl groups)	-
151	TRINITY_DN49567_c1_g2	0.74923	0.00569361	ABK22923	unknown [Picea sitchensis]	GO:0016021(CC:integral component of membrane)	-
152	TRINITY_DN38298_c0_g1	0.746955	0.022474	AJP06308	HYL1 [Pinus tabuliformis]	-	-
153	TRINITY_DN40608_c0_g1	0.745997	0.00521908	ABK24193	unknown [Picea sitchensis]	GO:0044845(BP:chain elongation of O-linked mannose residue);GO:1900101(BP:regulation of endoplasmic reticulum unfolded protein response);GO:0007275(BP:multicellular organism development);GO:0000032(BP:cell wall mannoprotein biosynthetic process);GO:0031502(CC:dolichyl-phosphate-mannose-protein mannosyltransferase complex);GO:0004169(MF:dolichyl-phosphate-mannose-protein mannosyltransferase activi…	-
154	TRINITY_DN42839_c0_g2	0.745449	0.0480195	ABK25105	unknown [Picea sitchensis];gi|116791832|gb|ABK26125.1| unknown [Picea sitchensis]	GO:0006950(BP:response to stress)	-
155	TRINITY_DN49818_c0_g1	0.740503	0.0084137	ABK21877	unknown [Picea sitchensis];gi|116783877|gb|ABK23123.1| unknown [Picea sitchensis];gi|116784000|gb|ABK23176.1| unknown [Picea sitchensis];gi|148910430|gb|ABR18291.1| unknown [Picea sitchensis];gi|224285905|gb|ACN40666.1| unknown [Picea sitchensis]	GO:0006414(BP:translational elongation);GO:0005853(CC:eukaryotic translation elongation factor 1 complex);GO:0003746(MF:translation elongation factor activity)	-
156	TRINITY_DN52851_c1_g1	0.739588	0.0269981	ABK24360	unknown [Picea sitchensis]	GO:0003676(MF:nucleic acid binding);GO:0000166(MF:nucleotide binding)	-
157	TRINITY_DN38407_c0_g1	0.73718	0.00911422	PNR57906	hypothetical protein PHYPA_004900 [Physcomitrella patens]	-	-
158	TRINITY_DN51521_c0_g1	0.73454	0.0220611	ABK24469	unknown [Picea sitchensis]	GO:0005788(CC:endoplasmic reticulum lumen);GO:0005524(MF:ATP binding)	-
159	TRINITY_DN48505_c2_g1	0.733511	0.0246014	ABK26996	unknown [Picea sitchensis]	GO:0008233(MF:peptidase activity)	-
160	TRINITY_DN40980_c0_g2	0.733256	0.00621122	ADE77324	unknown [Picea sitchensis]	GO:0016020(CC:membrane)	-
161	TRINITY_DN49584_c1_g1	0.731729	0.0320542	ADE77915	unknown [Picea sitchensis]	GO:0019318(BP:hexose metabolic process);GO:0030246(MF:carbohydrate binding);GO:0004034(MF:aldose 1-epimerase activity)	-
162	TRINITY_DN51306_c0_g2	0.730842	0.0120504	ACN40494	unknown [Picea sitchensis]	GO:0015979(BP:photosynthesis);GO:0009107(BP:lipoate biosynthetic process);GO:0016992(MF:lipoate synthase activity);GO:0051539(MF:4 iron, 4 sulfur cluster binding)	-
163	TRINITY_DN37771_c0_g1	0.730376	0.0388273	ADE75627	unknown [Picea sitchensis]	GO:0000178(CC:exosome (RNase complex));GO:0003723(MF:RNA binding)	ko03018(RNA degradation)
164	TRINITY_DN46865_c0_g4	0.729976	0.00861437	ABK22288	unknown [Picea sitchensis];gi|116782655|gb|ABK22595.1| unknown [Picea sitchensis];gi|116789301|gb|ABK25193.1| unknown [Picea sitchensis];gi|116790950|gb|ABK25801.1| unknown [Picea sitchensis];gi|148906928|gb|ABR16609.1| unknown [Picea sitchensis];gi|224284617|gb|ACN40041.1| unknown [Picea sitchensis];gi|224285943|gb|ACN40684.1| unknown [Picea sitchensis]	GO:0005856(CC:cytoskeleton);GO:0003779(MF:actin binding)	-
165	TRINITY_DN39842_c0_g1	0.729734	0.0443143	ABK21158	unknown [Picea sitchensis]	GO:0055114(BP:oxidation-reduction process);GO:0030091(BP:protein repair);GO:0006979(BP:response to oxidative stress);GO:0008113(MF:peptide-methionine (S)-S-oxide reductase activity)	-
166	TRINITY_DN41365_c0_g1	0.729348	0.0369947	ABK21793	unknown [Picea sitchensis];gi|224285613|gb|ACN40525.1| unknown [Picea sitchensis]	GO:0022900(BP:electron transport chain);GO:0016651(MF:oxidoreductase activity, acting on NAD(P)H)	ko05012(Parkinson disease);ko04932(Non-alcoholic fatty liver disease (NAFLD));ko04723(Retrograde endocannabinoid signaling);ko04714(Thermogenesis);ko05010(Alzheimer disease);ko00190(Oxidative phosphorylation);ko05016(Huntington disease)
167	TRINITY_DN51400_c0_g1	0.728934	0.0283111	ABK24538	unknown [Picea sitchensis]	GO:0006457(BP:protein folding);GO:1901671(BP:positive regulation of superoxide dismutase activity);GO:0043231(CC:intracellular membrane-bounded organelle);GO:0044444(CC:cytoplasmic part);GO:0046914(MF:transition metal ion binding);GO:0005524(MF:ATP binding);GO:0005515(MF:protein binding)	-
168	TRINITY_DN42323_c0_g1	0.727274	0.0212682	ABK22433	unknown [Picea sitchensis]	GO:0006979(BP:response to oxidative stress);GO:0030091(BP:protein repair);GO:0055114(BP:oxidation-reduction process);GO:0009507(CC:chloroplast);GO:0033743(MF:peptide-methionine (R)-S-oxide reductase activity)	-
169	TRINITY_DN51291_c0_g1	0.726567	0.0304424	ABK24138	unknown [Picea sitchensis]	-	-
170	TRINITY_DN40575_c0_g2	0.725571	0.00244134	ABR16059	unknown [Picea sitchensis]	GO:0003677(MF:DNA binding)	-
171	TRINITY_DN48877_c2_g1	0.724301	0.0249646	#N/A	#N/A	-	-
172	TRINITY_DN49532_c0_g1	0.724097	0.0155484	ADE77371	unknown [Picea sitchensis]	GO:0046604(BP:positive regulation of mitotic centrosome separation);GO:0007051(BP:spindle organization);GO:0006511(BP:ubiquitin-dependent protein catabolic process);GO:0000082(BP:G1/S transition of mitotic cell cycle);GO:0006606(BP:protein import into nucleus);GO:0006405(BP:RNA export from nucleus);GO:0005737(CC:cytoplasm);GO:0005813(CC:centrosome);GO:0005634(CC:nucleus);GO:0008536(MF:Ran GTPase …	ko05203(Viral carcinogenesis);ko05166(Human T-cell leukemia virus 1 infection)
173	TRINITY_DN41985_c0_g3	0.722162	0.0422949	ABK23972	unknown [Picea sitchensis]	GO:0055114(BP:oxidation-reduction process);GO:0098869(BP:cellular oxidant detoxification);GO:0016491(MF:oxidoreductase activity);GO:0016209(MF:antioxidant activity)	-
174	TRINITY_DN45540_c0_g1	0.722064	0.0368458	ABK23674	unknown [Picea sitchensis]	GO:1902600(BP:proton transmembrane transport);GO:0005740(CC:mitochondrial envelope);GO:0004129(MF:cytochrome-c oxidase activity)	ko05012(Parkinson disease);ko00190(Oxidative phosphorylation);ko04932(Non-alcoholic fatty liver disease (NAFLD));ko04260(Cardiac muscle contraction);ko05016(Huntington disease);ko05010(Alzheimer disease);ko04714(Thermogenesis)
175	TRINITY_DN49321_c1_g3	0.715	0.00776897	ABK23236	unknown [Picea sitchensis]	GO:0006412(BP:translation);GO:0005840(CC:ribosome);GO:0003735(MF:structural constituent of ribosome)	ko03010(Ribosome)
176	TRINITY_DN46935_c3_g2	0.714633	0.0146021	ABK21219	unknown [Picea sitchensis];gi|116790100|gb|ABK25501.1| unknown [Picea sitchensis]	GO:0009507(CC:chloroplast)	-
177	TRINITY_DN41593_c0_g1	0.713124	0.00866674	ABK22527	unknown [Picea sitchensis];gi|116791920|gb|ABK26159.1| unknown [Picea sitchensis];gi|224284580|gb|ACN40023.1| unknown [Picea sitchensis]	GO:0015979(BP:photosynthesis);GO:0009654(CC:photosystem II oxygen evolving complex)	ko00195(Photosynthesis)
178	TRINITY_DN46637_c0_g1	0.710957	0.00413642	ABK22037	unknown [Picea sitchensis]	GO:0055114(BP:oxidation-reduction process);GO:0016491(MF:oxidoreductase activity)	-
179	TRINITY_DN44431_c2_g4	0.710516	0.013668	ACN40449	unknown [Picea sitchensis]	GO:0005488(MF:binding)	ko00195(Photosynthesis)
180	TRINITY_DN48290_c0_g1	0.710212	0.00132032	ABK24255	unknown [Picea sitchensis];gi|148906052|gb|ABR16185.1| unknown [Picea sitchensis]	GO:0006508(BP:proteolysis);GO:0004190(MF:aspartic-type endopeptidase activity)	-
181	TRINITY_DN41851_c0_g1	0.709459	0.027845	ABK22036	unknown [Picea sitchensis];gi|224285502|gb|ACN40471.1| unknown [Picea sitchensis]	GO:0015986(BP:ATP synthesis coupled proton transport);GO:0045261(CC:proton-transporting ATP synthase complex, catalytic core F(1));GO:0046961(MF:proton-transporting ATPase activity, rotational mechanism);GO:0046933(MF:proton-transporting ATP synthase activity, rotational mechanism)	ko00190(Oxidative phosphorylation);ko05012(Parkinson disease);ko05010(Alzheimer disease);ko05016(Huntington disease);ko04714(Thermogenesis)
182	TRINITY_DN42080_c1_g2	0.708238	0.0306319	XP_006858447	peroxidase 43 [Amborella trichopoda];gi|548862556|gb|ERN19914.1| hypothetical protein AMTR_s00071p00084310 [Amborella trichopoda]	GO:0098869(BP:cellular oxidant detoxification);GO:0006979(BP:response to oxidative stress);GO:0042744(BP:hydrogen peroxide catabolic process);GO:0055114(BP:oxidation-reduction process);GO:0005576(CC:extracellular region);GO:0046872(MF:metal ion binding);GO:0020037(MF:heme binding);GO:0004601(MF:peroxidase activity)	ko00940(Phenylpropanoid biosynthesis)
183	TRINITY_DN42735_c1_g1	0.707684	0.00499584	ABK22260	unknown [Picea sitchensis];gi|148909112|gb|ABR17657.1| unknown [Picea sitchensis]	GO:1902600(BP:proton transmembrane transport);GO:0022900(BP:electron transport chain);GO:0005743(CC:mitochondrial inner membrane);GO:0070469(CC:respiratory chain);GO:0016021(CC:integral component of membrane);GO:0008121(MF:ubiquinol-cytochrome-c reductase activity)	-
184	TRINITY_DN49776_c0_g1	0.707612	0.0239637	ABK22612	unknown [Picea sitchensis]	-	-
185	TRINITY_DN50023_c0_g4	0.706973	0.0407955	KGN66469	hypothetical protein Csa_1G612925 [Cucumis sativus]	GO:0006334(BP:nucleosome assembly);GO:0000786(CC:nucleosome);GO:0005634(CC:nucleus);GO:0009536(CC:plastid);GO:0031492(MF:nucleosomal DNA binding);GO:0046982(MF:protein heterodimerization activity)	ko05131(Shigellosis);ko05034(Alcoholism);ko05202(Transcriptional misregulation in cancer);ko05322(Systemic lupus erythematosus)
186	TRINITY_DN52921_c1_g1	0.706929	0.0290433	ABK24615	unknown [Picea sitchensis]	-	-
187	TRINITY_DN37420_c0_g1	0.705063	0.0198518	ADE75708	unknown [Picea sitchensis]	GO:0003676(MF:nucleic acid binding);GO:0000166(MF:nucleotide binding)	ko03015(mRNA surveillance pathway)
188	TRINITY_DN41057_c2_g1	0.703819	0.00214231	ABK23195	unknown [Picea sitchensis];gi|148907345|gb|ABR16808.1| unknown [Picea sitchensis]	-	-
189	TRINITY_DN44686_c0_g1	0.699932	0.0112492	ABK24208	unknown [Picea sitchensis];gi|224285919|gb|ACN40673.1| unknown [Picea sitchensis]	GO:0009231(BP:riboflavin biosynthetic process);GO:0009349(CC:riboflavin synthase complex);GO:0016740(MF:transferase activity)	ko00740(Riboflavin metabolism)
190	TRINITY_DN48696_c0_g1	0.699711	0.0408874	XP_002989007	hypothetical protein SELMODRAFT_427631 [Selaginella moellendorffii];gi|300143344|gb|EFJ10036.1| hypothetical protein SELMODRAFT_427631 [Selaginella moellendorffii]	-	-
191	TRINITY_DN38785_c0_g1	0.698964	0.00723599	ABK21928	unknown [Picea sitchensis];gi|224286850|gb|ACN41128.1| unknown [Picea sitchensis]	GO:0005856(CC:cytoskeleton);GO:0003779(MF:actin binding)	ko04013(MAPK signaling pathway - fly);ko04015(Rap1 signaling pathway);ko05132(Salmonella infection);ko05131(Shigellosis);ko04810(Regulation of actin cytoskeleton)
192	TRINITY_DN49104_c2_g5	0.697827	0.0486245	ABK26221	unknown [Picea sitchensis]	GO:0003676(MF:nucleic acid binding);GO:0000166(MF:nucleotide binding)	-
193	TRINITY_DN45437_c0_g1	0.694778	0.00827178	ABR16400	unknown [Picea sitchensis]	-	-
194	TRINITY_DN49709_c2_g1	0.694343	0.0180891	ABK22883	unknown [Picea sitchensis]	GO:0009607(BP:response to biotic stimulus);GO:0006952(BP:defense response)	-
195	TRINITY_DN47947_c0_g6	0.692953	0.0404416	ABR18403	unknown [Picea sitchensis]	GO:0006950(BP:response to stress)	-
196	TRINITY_DN45543_c0_g1	0.692244	0.0405574	XP_021989544	translation initiation factor IF3-2, chloroplastic-like [Helianthus annuus];gi|1191660280|gb|OTG12250.1| putative translation initiation factor 3 [Helianthus annuus]	GO:0006412(BP:translation)	-
197	TRINITY_DN35609_c0_g1	0.690568	0.040975	ABK26984	unknown [Picea sitchensis]	GO:0006414(BP:translational elongation);GO:0005737(CC:cytoplasm);GO:0003746(MF:translation elongation factor activity)	-
198	TRINITY_DN52744_c0_g2	0.689137	0.0162642	AEW08276	hypothetical protein 2_5044_01, partial [Pinus radiata]	-	-
199	TRINITY_DN44862_c1_g1	0.686501	0.00985158	ADE77701	unknown [Picea sitchensis]	GO:0003676(MF:nucleic acid binding);GO:0000166(MF:nucleotide binding)	-
200	TRINITY_DN44068_c1_g3	0.67793	0.0133425	ABK23043	unknown [Picea sitchensis]	GO:0000786(CC:nucleosome);GO:0005634(CC:nucleus);GO:0046982(MF:protein heterodimerization activity);GO:0003677(MF:DNA binding)	ko05034(Alcoholism);ko05322(Systemic lupus erythematosus);ko04217(Necroptosis)
201	TRINITY_DN49841_c0_g1	0.677285	0.0310947	BAT93849	hypothetical protein VIGAN_08039300 [Vigna angularis var. angularis]	GO:0055114(BP:oxidation-reduction process);GO:0016491(MF:oxidoreductase activity)	-
202	TRINITY_DN46035_c0_g2	0.674001	0.0448051	ABR16772	unknown [Picea sitchensis]	GO:0005509(MF:calcium ion binding)	ko04626(Plant-pathogen interaction)
203	TRINITY_DN44358_c1_g1	0.662397	0.0178458	ABK21151	unknown [Picea sitchensis]	-	-
204	TRINITY_DN49256_c0_g1	0.660906	0.0102559	ABK25388	unknown [Picea sitchensis]	GO:0015914(BP:phospholipid transport);GO:0016021(CC:integral component of membrane);GO:0009706(CC:chloroplast inner membrane);GO:0009707(CC:chloroplast outer membrane);GO:0005886(CC:plasma membrane);GO:0005543(MF:phospholipid binding);GO:0005548(MF:phospholipid transporter activity)	-
205	TRINITY_DN45187_c0_g2	0.64311	0.0470647	ABK23876	unknown [Picea sitchensis];gi|116793546|gb|ABK26785.1| unknown [Picea sitchensis];gi|224284743|gb|ACN40102.1| unknown [Picea sitchensis]	-	-
206	TRINITY_DN46862_c0_g3	0.609431	0.0314513	ABK22551	unknown [Picea sitchensis]	-	-
207	TRINITY_DN46783_c1_g7	0.593828	0.00609512	AHZ62759	drought response protein [Picea wilsonii]	GO:0006950(BP:response to stress)	-
208	TRINITY_DN49967_c0_g1	0.588765	0.0338231	ACN39810	unknown [Picea sitchensis]	GO:0055114(BP:oxidation-reduction process);GO:0030091(BP:protein repair);GO:0006979(BP:response to oxidative stress);GO:0033743(MF:peptide-methionine (R)-S-oxide reductase activity)	-
209	TRINITY_DN43346_c0_g2	0.560708	0.012554	OVA05190	AMP-dependent synthetase/ligase [Macleaya cordata]	GO:0008152(BP:metabolic process);GO:0003824(MF:catalytic activity)	ko03320(PPAR signaling pathway);ko04146(Peroxisome);ko04714(Thermogenesis);ko00071(Fatty acid degradation);ko04216(Ferroptosis);ko02024(Quorum sensing);ko04920(Adipocytokine signaling pathway);ko00061(Fatty acid biosynthesis)
210	TRINITY_DN45910_c0_g1	0.493162	0.0453291	AAL29462	Cu-Zn-superoxide dismutase precursor [Pinus pinaster]	GO:0055114(BP:oxidation-reduction process);GO:0071486(BP:cellular response to high light intensity);GO:0019430(BP:removal of superoxide radicals);GO:0009507(CC:chloroplast);GO:0046872(MF:metal ion binding);GO:0004784(MF:superoxide dismutase activity)	-
