# Supplementary material for: Proteomic Insight into the Symbiotic Relationship of Pinus massoniana Lamb and Suillus luteus towards Developing Al-Stress Resistance
Source: Life (Basel). 2021 Feb 23;11(2):177. doi: 10.3390/life11020177 (PMC7926926; doi:10.3390/life11020177)
Supplement: Supplementary file 1 [file life-11-00177-s001.zip › Supplementary Table 5.xlsx]

## Sheet: Sheet1
Supplementary Table 5. diffrentially expressed proteins (DEPs) conserved between CK-04 vs CK-0 and LB-04 vs LB-0
No	Protien ID	Protien ID	Name	LB-04/LB-0	CK-04/CK-0	GO annotations
1	TRINITY_DN51434_c0_g2	XP_010918836	PREDICTED: chaperonin CPN60-2, mitochondrial [Elaeis guineensis]	0.833042	1.26888	GO:0042026(BP:protein refolding);GO:0005737(CC:cytoplasm);GO:0005524(MF:ATP binding)
2	TRINITY_DN46035_c0_g2	ABR16772	unknown [Picea sitchensis]	0.674001	0.612771	GO:0005509(MF:calcium ion binding)
3	TRINITY_DN48877_c2_g1			0.724301	0.662907	-
4	TRINITY_DN45910_c0_g1	AAL29462	Cu-Zn-superoxide dismutase precursor [Pinus pinaster]	0.493162	0.442126	GO:0055114(BP:oxidation-reduction process);GO:0071486(BP:cellular response to high light intensity);GO:0019430(BP:removal of superoxide radicals);GO:0009507(CC:chloroplast);GO:0046872(MF:metal ion binding);GO:0004784(MF:superoxide dismutase activity)
5	TRINITY_DN46783_c1_g7	AHZ62759	drought response protein [Picea wilsonii]	0.593828	0.694068	GO:0006950(BP:response to stress)
6	TRINITY_DN51434_c0_g1	XP_020222860	chaperonin CPN60-2, mitochondrial [Cajanus cajan];gi|1012349535|gb|KYP60725.1| hypothetical protein KK1_023138 [Cajanus cajan]	0.831715	1.23903	GO:0042026(BP:protein refolding);GO:0005737(CC:cytoplasm);GO:0005524(MF:ATP binding)
7	TRINITY_DN50211_c0_g1	ABR17603	unknown [Picea sitchensis]	1.30348	1.48442	GO:0009089(BP:lysine biosynthetic process via diaminopimelate);GO:0030170(MF:pyridoxal phosphate binding);GO:0010285(MF:L,L-diaminopimelate aminotransferase activity)
8	TRINITY_DN52787_c0_g1	CBL95264	phosphoglycerate kinase 1 [Pinus pinaster]	0.81681	1.66783	GO:0006096(BP:glycolytic process);GO:0004618(MF:phosphoglycerate kinase activity)
9	TRINITY_DN52303_c1_g1	ABR18107	unknown [Picea sitchensis]	1.27508	1.22101	GO:0008152(BP:metabolic process);GO:0016788(MF:hydrolase activity, acting on ester bonds)
10	TRINITY_DN44014_c3_g2	ABK21348	unknown [Picea sitchensis];gi|116779660|gb|ABK21383.1| unknown [Picea sitchensis];gi|116780003|gb|ABK21513.1| unknown [Picea sitchensis];gi|116780040|gb|ABK21531.1| unknown [Picea sitchensis];gi|116780437|gb|ABK21681.1| unknown [Picea sitchensis];gi|116781959|gb|ABK22315.1| unknown [Picea sitchensis];gi|116782009|gb|ABK22334.1| unknown [Picea sitchensis];gi|116788688|gb|ABK24964.1| unknown [Picea…	0.767122	0.698872	GO:0006412(BP:translation);GO:0005840(CC:ribosome);GO:0003735(MF:structural constituent of ribosome)
11	TRINITY_DN53100_c1_g1	ABR17163	unknown [Picea sitchensis]	1.38101	1.34036	GO:0005488(MF:binding)
12	TRINITY_DN50533_c0_g8	ABK24213	unknown [Picea sitchensis]	0.805121	1.20844	-
